# Supplementary material for: Drug screening at single-organoid resolution via bioprinting and interferometry
Source: Nat Commun. 2023 Jun 6;14:3168. doi: 10.1038/s41467-023-38832-8 (PMC10244450; doi:10.1038/s41467-023-38832-8)
Supplement: Supplementary file 6 — Source Data [file 41467_2023_38832_MOESM6_ESM.xlsx]

## Sheet: 1D
Figure 1D
	Control	0.918553	1.02518	1.05515	0.996812	0.996653	1.00765
	10 kPa	1.09515	1.15253	1.20465	1.02694
	15 kPa	1.01817	0.997928	1.15222	1.06248
	20 kPa	0.962863	1.07778	1.11763	1.01658
	25kPa	1.07427	1.10504	1.1291	1.03905

## Sheet: 2A+B
Figure 2A and 2B
	gene_id	MCF7.A.1	MCF7.B.1	MCF7.C.1	MCF7.D.1	MCF7.E.1	MCF7.F.1	BT474.A.1	BT474.B.1	BT474.C.1	BT474.D.1	BT474.E.1	BT474.F.1	BT474.A.2	BT474.B.2	BT474.C.2	BT474.D.2	BT474.E.2	BT474.F.2	MCF7.A.2	MCF7.B.2	MCF7.C.2	MCF7.D.2	MCF7.E.2	MCF7.F.2
	ENSG00000000003.15	7.2	9.5	6.79	5.79	9.41	8.37	2.72	1.74	1.42	1.6	5.04	5.88	3.84	2.93	2.06	2.95	3.93	3	6.56	5.81	2.87	2.64	6.1	9.22
	ENSG00000000005.6	0	0	0	0	0	0	0	0	0	0	0	0	0	0	0	0	0	0	0	0	0	0	0	0
	ENSG00000000419.13	113.91	137.24	275.31	269.15	194.16	184.66	157.69	167.49	173.56	87.35	217.15	195.02	177	111.77	139.1	136.92	132.49	110.63	121.42	143.24	211.23	259.24	195.51	209.09
	ENSG00000000457.14	5.36	4.74	4.22	3.62	5.67	5.69	15.53	12.63	24.5	15.27	41.33	32.7	17.03	7.07	16.02	16.43	21.22	18.01	2.92	3.42	2.52	2.89	5.54	6.59
	ENSG00000000460.17	2.6	3.37	9.37	8.27	4.13	5.62	13.97	12.03	16.36	12.79	22.03	18.56	19.01	8.4	15.15	17.76	8.35	6.36	2.11	2.29	6.01	6.84	4.07	5.64
	ENSG00000000938.13	0.54	0.14	0	0	0	0.06	0	0	0	0	0	0	0	0	0	0	0	0	0.03	0.07	0	0	0	0
	ENSG00000000971.16	0	0	0	0	0.05	0.02	0	0	0	0	0	0	0	0.01	0	0	0	0	0	0.06	0.01	0.01	0	0
	ENSG00000001036.14	76.69	77.27	97.02	93.5	132.16	104.73	17.09	13.91	14.6	10.63	20.5	19.35	16.42	13.6	18.64	17.46	16.26	13.83	63.43	50.07	81.26	74.26	111.5	130.26
	ENSG00000001084.13	48.86	29.76	89.8	49.98	73.83	34.67	23.3	15.79	35.41	13.18	67.19	34.64	31.92	12.14	17.71	14.3	16.73	11.62	22.23	15.75	25.05	31.01	33.58	47.16
	ENSG00000001167.14	27.41	15.98	26.15	21.39	16.21	17.72	13.09	15.46	11.49	8.78	20.24	21.14	17.49	9.09	8.66	9.59	9.4	9.63	16.32	19.73	14.3	18.04	18.92	22.81
	ENSG00000001460.18	3.67	3.43	3.01	2.27	3.88	4.05	1.34	0.82	1.21	0.61	1.2	1.9	0.92	0.67	0.38	1.4	1.03	0.75	1.53	1.77	0.93	1.56	2.86	2.98
	ENSG00000001461.17	5.57	6.39	3.76	2.14	4.86	4.84	3.32	1.9	4.24	3.96	10.53	9.07	4.96	3.21	2.76	4.48	5.78	5.32	4.48	4.45	1.96	1.14	5.41	5.39
	ENSG00000001497.18	22.34	13.53	61.33	37.49	33.6	26.43	31	37.19	30.18	24.5	38.97	34.24	41.64	14.03	25.05	27.78	15.09	16.35	11.54	13.41	37.67	41.41	26.68	31.87
	ENSG00000001561.7	2.13	2.73	3.13	3.5	4.33	3.73	1.64	1.71	2.88	1.29	5.32	5.36	3.93	2.44	2.97	3.08	3.52	3.39	2.79	2.36	1.23	1.21	3.43	5.34
	ENSG00000001617.12	28.75	15.6	5.53	5.7	13.82	15.27	17.55	14.97	13.15	14.34	17.87	20.6	14.91	12.57	11.99	17.13	12.24	13.49	18.29	17.99	4.34	3.54	10.39	14.67
	ENSG00000001626.16	0	0	0	0	0	0	0.01	0	0	0	0	0	0.17	0.11	0	0.01	0.06	0	0	0	0.01	0	0	0
	ENSG00000001629.10	38.14	19.54	28.62	17.88	35.56	21.48	10.06	7.97	11.65	6.44	24.91	24.33	21.18	6.95	8.36	8.98	9.08	8.86	14.26	14.05	9.09	10.02	20.15	34.49
	ENSG00000001630.17	74.72	100.36	170.65	135.72	112.71	91.55	47.34	45.01	50.02	23.37	121.11	101.74	95.01	67.71	57.71	54.98	66.64	55.35	71.67	70.49	121.89	108.58	101.21	148.27
	ENSG00000001631.16	20.75	22.01	17.31	18.35	14.96	21.07	12.51	16.37	20.83	16.88	23.58	20.99	18.32	13.69	13.02	16.4	12.65	14.6	25.42	28.14	12.59	11.48	18.37	17.22
	ENSG00000002016.18	4.97	2.76	7.47	7.28	7.38	8.95	3.52	6.43	4.64	5.37	12.46	11.31	4.45	3.51	5.28	4.73	9.82	6.42	3.16	1.85	3.49	3.47	6.32	6.43
	ENSG00000002079.14	0	0.12	0.06	0.02	0.17	0.04	0	0	0.1	0	0	0	0	0	0.01	0	0	0	0.04	0.05	0.04	0.13	0.34	0.1
	ENSG00000002330.14	41.56	27.99	24.09	23.53	32.85	38.3	80	47.49	65.79	81.49	84.61	81.51	52.19	38.91	66.36	70.24	50.39	48.05	10.57	13.4	16.73	20.25	33.51	38.63
	ENSG00000002549.12	71.06	59.17	85.88	106.49	66.76	61.48	22.21	18.74	22	8.59	28.96	30.48	28.39	12.91	13.97	12.3	11.47	6.76	20.65	18.07	26.87	35.63	42.5	61.58
	ENSG00000002586.20	50	46.96	29.23	29.16	39.72	46.42	105.05	102.8	121.55	112.54	124.54	119.05	110.26	97.26	123.75	124.59	107.78	102.61	35.51	36.93	27.59	26.65	47.01	45.37
	ENSG00000002586.20_PAR_Y	50	46.96	29.23	29.16	39.72	46.42	105.05	102.8	121.55	112.54	124.54	119.05	110.26	97.26	123.75	124.59	107.78	102.61	35.51	36.93	27.59	26.65	47.01	45.37
	ENSG00000002587.10	0	0.01	0	0	0	0	0.03	0	0.02	0	0.05	0.05	0.04	0.01	0.05	0	0.03	0.01	0.01	0	0	0	0	0
	ENSG00000002726.21	19.56	13.85	3.21	2.98	0.44	0.76	0	0	0	0	0	0.01	0	0	0	0	0	0	0.23	0.33	0.04	0.11	0.84	0.08
	ENSG00000002745.13	0	0.04	0.16	0.14	0.06	0.01	0	0	0	0	0	0	0	0	0	0	0	0	0.14	0.18	0	0	0.04	0.02
	ENSG00000002746.15	0	0	0	0.03	0	0.01	0	0	0	0	0	0	0	0	0	0	0	0	0	0	0	0.01	0.01	0
	ENSG00000002822.15	8.83	5.63	7.99	11.77	11.24	7.71	15.75	5.49	3.41	8.83	11.09	4.87	9.37	4.57	5.59	7.41	4.12	3.83	4.45	4.08	10.15	10.24	7.35	10.2
	ENSG00000002834.18	39.47	27.16	62.45	49.38	49.51	32.35	1099.57	900.35	1043.37	692.85	1379.7	1302.75	1268.03	638.58	600.65	686.66	521.81	589.25	13.61	15.43	32.56	38.02	39.13	40.66
	ENSG00000002919.15	30.88	14.77	51.48	32.2	42.2	24.92	9.01	3.11	5.2	4.43	14.5	9.94	8.5	4.07	3.62	2.93	2.68	2.23	7.45	6.94	12.23	12.61	16.19	28.82
	ENSG00000002933.9	0.99	0.85	0	0	0	0.02	0.77	0	1.42	0.5	2.56	3.67	1.81	0.84	0.29	1.66	1.17	1.68	0	0.07	0	0	0.02	0
	ENSG00000003056.8	68.68	49.4	94.63	86.37	67.79	60.54	57.79	54.84	52	43.15	105.34	91.12	81.35	63.81	52.27	55.91	71.31	61.84	46.47	35.56	54.62	55.99	52.8	71.54
	ENSG00000003096.14	1.44	0.63	0.28	0.56	0.84	0.65	1.28	1.47	0.92	0.23	1.19	1.29	2.2	1.05	0.43	0.74	0.38	0.33	0.28	0.26	0.02	0.01	0.3	0.71
	ENSG00000003137.8	0.16	0.11	0.23	0.5	0.35	0.48	0.04	0	0	0	0.09	0.02	0.08	0.01	0.04	0.06	0.04	0.02	0.27	0.31	0.64	0.51	0.43	0.32
	ENSG00000003147.19	14.89	9.02	3.72	3.59	4.71	9.31	50.7	55.36	39.27	35.95	65.6	82.26	61.2	37.41	32.56	34.5	43.27	44.88	14.71	10.53	4.58	4.56	6.04	7.19
	ENSG00000003249.15	50.15	28.35	26.4	16.39	33.54	30.19	12.54	8.57	13.12	10.17	14.34	12.93	13.41	5.65	11.52	10.77	7.59	8.37	11.42	16.86	33.23	33.23	38.65	37.27
	ENSG00000003393.15	18.54	7.17	29.48	16.09	13.44	11.58	4.24	5.22	6.9	3.2	10.6	10.59	9	4.71	4.38	4.36	4.92	3.79	4.28	4.9	13.76	14.69	11.45	15.99
	ENSG00000003400.15	2.75	0.77	0.17	0.16	0.57	0.66	0.08	0	0.15	0.08	0.19	0.11	0.38	0.1	0.09	0.09	0.3	0.17	0.37	0.26	0.06	0.12	0.25	0.36
	ENSG00000003402.20	23.11	19.58	23.14	24.88	21.05	15.86	15.19	14.59	17.85	12.39	36.19	28.02	19.31	12.35	17.69	15.18	17.37	11.13	17.45	15.89	16.81	19.65	14.82	17.53
	ENSG00000003436.16	43.27	79.8	184.66	148.54	145.92	120.53	0.14	0.75	0.83	0.22	1.35	1.58	1.41	0.97	0.19	0.16	0.62	0.82	106.15	80.49	133.16	108.36	124.55	134.38
	ENSG00000003509.16	12.23	13.17	25.05	20.73	27.85	22.4	7.01	9.44	6.72	7.23	12.15	13.07	7.74	6.32	7.09	7.42	8.12	7.98	10.74	10.91	19.87	20.57	19.49	20.4
	ENSG00000003756.17	48.74	34.88	50.28	46.26	35.26	46.51	25.18	42.74	53.8	46.54	60.06	58.63	42.98	42.71	29.45	41.32	46.37	41.38	44.3	39.7	40.03	43.89	34.84	45.64
	ENSG00000003987.14	2.56	0.32	1.08	0.33	0.27	0.55	0	0.08	0	0	0.01	0	0.01	0.02	0	0.01	0	0	0.47	0.67	0.18	0.13	0.2	0.49
	ENSG00000003989.18	82.29	77.81	72.07	70.17	68.85	83.33	3.78	6.46	3.84	1.51	5.76	4.98	9.05	7.7	3.77	2.4	1.93	1.06	110.68	77.12	33.94	34.12	54.69	111.84
	ENSG00000004059.11	133.71	106.85	82.79	91.16	131.23	110.86	149.89	116.17	100.41	124.42	127.62	133.92	142.23	88.86	103.55	109.72	75.81	98.95	77.64	91.11	95.33	91.91	124.74	135.71
	ENSG00000004139.14	6.13	1.81	1.25	1.39	2.66	2.58	0.26	0.4	0.49	0.24	1.38	1.11	1.59	0.83	0.65	0.73	1	0.79	3.47	2.7	0.79	0.49	2.36	2.67
	ENSG00000004142.12	70.08	35.17	109.5	84.88	100.64	71.27	58.15	36.75	56.06	39.06	91.6	77.5	63.39	28.25	43.15	38.34	34.15	29.16	19.84	24.24	63.05	67.7	78.79	100.17
	ENSG00000004399.13	128.83	112.05	37.08	48.59	67.67	72.28	20.04	26.63	23.88	27.17	40.08	32.23	16.03	17.54	16.99	26.62	22.5	17.9	117.38	98.58	56.01	59.31	74.77	59.16
	ENSG00000004455.17	135.1	108.97	266.53	258.51	182.61	149.48	146.68	82.47	99.32	83.41	140.29	131.18	94.29	50.9	91.48	95.83	96.04	76.96	56.77	65.46	242.67	282	187.11	177.31
	ENSG00000004468.13	0	0	0	0.04	0.05	0	0.18	0	0.03	0	0.28	0.07	0.03	0.02	0.03	0.02	0.04	0.02	0.02	0	0	0	0	0
	ENSG00000004478.8	84.6	72.1	181.69	150.99	123.18	91.24	122.49	114.19	115.31	70.03	127.91	114.2	106.25	60.6	79.96	72.82	59.38	48.55	57.17	47.01	128.06	152.88	116.18	133.42
	ENSG00000004487.17	68.81	38.4	55.17	49.77	55.29	53.44	31.35	26.69	23.01	18.14	33.66	33.61	37.52	18.12	13.81	20.72	15.24	16.1	21.9	24.83	31.1	38.87	42.65	56.48
	ENSG00000004534.15	46.86	50.08	31.38	32.98	35.72	41.61	35.43	51.2	53.58	63.75	57.03	68.51	43.12	58.78	42.2	54.89	61.96	72.56	55.29	49.85	38.92	43.63	32.01	35.99
	ENSG00000004660.15	1.62	0.95	2	1.78	0.63	1.64	3.68	2.34	3.66	4.62	5.62	4.8	5.24	2.96	2.5	3.26	3.29	2.87	0.47	0.4	2.91	2.22	0.88	1.24
	ENSG00000004700.16	7.52	5.26	23.37	16.43	14.28	8.36	9.79	8.13	10.16	5.7	20.71	18.23	17.03	5.49	8.41	9.75	5.74	6.09	3.85	4.01	6.45	7.81	8.55	17.32
	ENSG00000004766.17	11.46	6.23	14.59	6.7	10.95	10.83	10.83	7.07	10.82	3.95	31.29	22.55	19.69	6.55	6.95	6.05	7.62	5.82	5.06	4.93	6.35	5.22	7.44	13.63
	ENSG00000004776.13	0	0.11	0.68	0	0	0	0	0.08	0.09	0.03	0	0.09	0.03	0.03	0	0	0.08	0.09	0.16	0.05	0.1	0.03	0.1	0
	ENSG00000004777.18	3.11	1.92	2.77	1.69	2.38	2.75	2.87	1.44	4.65	1.69	1.9	2.87	4.21	1.66	1.84	3.34	1.43	1.55	3.09	3.54	1.98	1.09	2.04	3.85
	ENSG00000004779.10	127.86	191.33	350.43	351.32	321.3	308.51	101	77.18	85.6	81.26	112.05	97.06	95.47	75.83	101.91	92.12	80.64	71.57	78.32	102.34	288.96	318.61	352.82	334.62
	ENSG00000004799.8	7.78	10.55	1.23	0.85	11	6.47	2.37	7.13	2.2	1.18	8.57	5.23	4.51	2.81	2.16	1.55	4.01	3.42	18.73	29.45	0.54	1.62	10.05	8.5
	ENSG00000004809.14	0	0.03	0	0	0	0	0	0	0	0	0	0	0	0	0	0	0.09	0	0	0.06	0	0	0.14	0
	ENSG00000004838.14	1.13	0.23	0.37	0.12	0.11	0.13	0.44	0	0.08	0.08	0.33	0.15	0.11	0.07	0.5	0.08	0.09	0	0.1	0.67	0.12	0.13	0.34	0.09
	ENSG00000004846.16	0	0	0	0	0	0	0	0	0	0	0	0	0	0	0	0	0	0	0	0.02	0	0	0	0.01
	ENSG00000004848.8	0	0.17	0.15	0.03	0.15	0.69	0.81	0.63	1.51	1.03	1.69	1.41	1.46	1.09	1.42	1.48	1.26	1.67	0.3	0.24	0.09	0.16	0.64	0.55
	ENSG00000004864.14	14.47	10.96	32.28	22.5	22.93	15.54	21.51	25.02	25.17	9.84	29.59	35.45	33.58	18.39	16.06	14.3	13.92	14.32	9.24	8.49	18.01	20.13	16.64	20.88
	ENSG00000004866.22	7.79	5.91	12.33	9.8	12.94	7.58	15.89	10.33	11.77	8.8	11.52	13.83	20.02	11.08	12.21	11.6	6.52	5.7	5.76	3.68	6.55	7.55	7.08	8.43
	ENSG00000004897.12	36.75	25.15	54.27	45.21	65.8	44.72	25.72	16.98	19.05	11.85	37.5	33.54	29.08	10.3	12.69	12.1	18.83	9.73	17.19	17.24	21.08	29.32	44.68	59.61
	ENSG00000004939.15	0	0.08	0	0	0	0.09	0.17	0.28	0.07	0.07	0.18	0.03	0.03	0.14	0	0.07	0.03	0.29	0.2	0.05	0.01	0	0.31	0
	ENSG00000004948.16	0.11	0.23	0	0.11	0.29	0.06	0	0	0	0	0.06	0	0.01	0.03	0	0	0	0	0.2	0.14	0.06	0.03	0.05	0.26
	ENSG00000004961.15	14.7	16.02	59.34	49.19	36.11	25.42	40.8	27.52	42.79	21.56	55.3	51.82	41.88	22.02	37.4	28.3	20.77	18.7	10.44	10.03	36.81	41.86	29.71	31.8
	ENSG00000004975.12	17.19	8.94	9.72	6.36	14.28	7.95	11.63	14.03	10.84	9.9	21.28	18.46	15.25	8.26	6.95	8.55	10.73	7.22	9.49	9.01	4.53	4.43	7.75	8.36
	ENSG00000005001.10	35.79	24.11	14.45	17.16	21.22	18.63	7.69	6.55	6.78	5.23	6.85	10.22	14.84	12.43	5.39	6.78	7.15	7.08	37.5	23.09	22.32	23.28	13.26	16.57
	ENSG00000005007.13	40.15	29.33	54.87	49.07	33.93	25.51	11.56	10.81	18.23	14.31	30.58	21.78	17.17	11.7	13.84	16.17	11.25	11.15	18.6	20.77	41.14	40.51	28.24	34.28
	ENSG00000005020.13	11.76	10.72	15.67	10.96	16.6	11.26	3.64	3.35	5.77	2.86	13.59	9.34	7.65	2.91	4.24	4.84	5.76	4.3	8.41	9.28	7.32	7.49	12.85	18.62
	ENSG00000005022.6	622.34	540.02	812.44	769.89	652.97	586.38	296.26	233.74	249.05	174.82	294.17	264.97	226.32	130.27	220.97	213.39	157.61	131.36	277.41	334.03	579.45	688.78	636.51	687.69
	ENSG00000005059.16	11.51	5.65	12.35	10.71	12.61	11.24	24.87	18.56	32.47	24.76	18.04	25.66	24.04	11.63	26.28	32.34	14.23	15.15	4.23	4.83	8.69	11.13	10.23	13.16
	ENSG00000005073.6	0	0.14	0.27	0.36	0.61	0.17	0.04	0.21	0.06	0.22	0.59	0.25	0.34	0.1	0.23	0.22	0.12	0.14	0.23	0.25	0.32	0.22	0.29	0.27
	ENSG00000005075.15	130.41	104.04	123.83	114.12	152.49	154.21	55.55	43.93	48.68	65.74	61.81	50.89	43.83	36.53	47.62	59.38	51.2	50.11	67.54	95.25	139.68	142.62	177.19	155.81
	ENSG00000005100.13	9.29	7.65	22.64	19.47	11.07	9.85	4.52	4.18	6.57	4.23	10.12	7.73	7.87	3.8	4.93	4.3	4.58	3.34	5.44	5.25	11.71	12.74	8.79	10.71
	ENSG00000005102.14	0	0	0	0	0	0	0	0	0	0	0	0	0.05	0.03	0.04	0.02	0.02	0	0	0.11	0.04	0	0.02	0
	ENSG00000005108.16	0	0	0.03	0.01	0	0	0	0	0.08	0	0.01	0	0.12	0	0.55	0	0.03	0	0	0.02	0	0	0	0
	ENSG00000005156.12	25.96	5.97	23.17	12.68	10.47	12.18	22.29	11.1	16.92	7.8	30.65	23.01	28.67	8.91	10.95	8.97	7.55	8.42	3.66	4.63	5.61	6.47	10.64	18.08
	ENSG00000005175.10	39.79	26.46	68.54	57.29	34.18	30.09	26.03	23.48	37.95	21.51	44.21	39.66	33.06	15.16	21.88	25.49	27.41	19.67	26.65	19.95	40.12	45.76	38.5	39.77
	ENSG00000005187.12	2.14	1.07	0.21	0.17	1.3	0.96	1.24	1.49	3.15	0.24	1.46	2.87	2.74	2.08	2.11	1.61	3.65	6.43	1.64	4.4	0.07	0	0.7	0.78
	ENSG00000005189.20	6.6	4.35	6.48	7.46	12.33	14.18	4.21	5.84	4.64	4.15	6.81	6.4	5.74	2.72	3.87	5.81	3.26	2.01	3.23	3.31	2.67	3.13	6.97	10.52
	ENSG00000005194.15	46.02	23.02	58.12	48.78	45.92	38.95	27.67	17.62	30.51	21.81	50.68	43.62	38.6	18.28	25.39	22.66	19.95	16.92	11.91	13.31	29.99	31.35	36.29	44.57
	ENSG00000005206.17	20.57	14.18	9	7.67	11.9	17.05	9.21	10.36	12.52	15.36	16.33	16.22	13.39	13.89	10.03	14.65	9.81	10.02	14.89	14.63	9.96	12.75	12.31	12.9
	ENSG00000005238.20	1.16	1.48	1.27	1.12	3.7	3.99	3.97	3.04	4.33	4.17	13.98	10.06	4.5	3.02	4.24	4.43	5.88	6.09	0.93	1.05	1.2	0.94	2.25	3.89
	ENSG00000005243.10	0.7	2.62	3.3	3.81	10.23	9.04	0	0	0	0.15	0.07	0.18	0	0	0.18	0	0.09	0	1.95	2.95	1.92	3.69	7.15	5.55
	ENSG00000005249.13	1.73	2.49	4.21	4.87	2.06	1.96	3.53	2.04	0.68	0.52	1.11	1.76	1.13	0.52	0.39	0.5	0.49	0.75	1.39	2.05	2.1	2.94	3.53	3.96
	ENSG00000005302.19	9.39	6.14	12.49	8.54	11.98	10.76	19.31	18.34	24.77	25.76	57.99	43.01	27.11	17.03	21.24	24.1	29.18	30.13	7.01	7.56	6.61	8.1	10.62	10.78
	ENSG00000005339.15	28.32	12.35	33.04	11.73	34.93	12.24	7.52	6.04	9.02	5.93	55.57	13.27	26.1	6.03	5.21	5.61	6.77	6.25	20.98	15.37	8.22	9.89	16.15	20.1
	ENSG00000005379.17	0.13	0.06	1.87	0.41	0.04	0.07	7.69	14.66	3.43	6.33	4.75	4.98	7.04	8.71	3.24	7.79	5.3	4.6	0.04	0.1	0.06	0.07	0.14	0.04
	ENSG00000005381.8	0	0	0	0	0.05	0	0	0	0	0	0	0	0	0	0.03	0	0	0	0	0	0	0	0	0
	ENSG00000005421.9	0	0	0	0	0	0	0	0	0.02	0.21	0	0	0	0	0	0.02	0.47	0.1	0.02	0	0	0	0	0
	ENSG00000005436.14	11.05	12.93	17.07	22.35	14.55	13.39	5.09	11.39	8.72	14.74	4.85	7.21	9.97	6.87	5.5	7.17	4.28	5.1	14.81	15.59	8.68	12.19	10.9	10.54
	ENSG00000005448.17	14.21	15.53	13.79	15.36	14.12	18.4	3.15	1.98	1.62	1.86	1.84	2.32	3.83	1.51	2.63	1.98	1.95	1.11	16.19	18.38	16.3	14.97	13.03	15.47
	ENSG00000005469.12	11.31	18.89	10.12	10.54	14.17	16.42	7.28	10.23	19.85	12.09	20.61	20.48	17.2	10.15	14.27	15.7	14.68	16.13	11.24	10.31	11	11.25	23.68	23.7
	ENSG00000005471.19	0	0.02	0	0	0.45	0.36	0.82	0.34	0.08	0.02	0.15	0.24	0.6	0.16	0.05	0.04	0.15	0.15	0.37	0.37	0	0	0.19	0.18
	ENSG00000005483.21	45.37	50.23	18.79	22.57	27.9	26.13	18.93	19.77	21.02	23.26	29.51	25.04	21.08	16.38	16.09	19.72	29.08	24.05	40.46	37.97	17.76	16.06	23.66	25.77
	ENSG00000005486.17	38.96	37.73	37.62	40.95	61.02	47.85	36.72	32.22	48.35	44.89	59.15	51.04	31.12	33.18	45.17	41.67	35.29	30.62	34.8	34.12	29.54	26.5	49.88	60.09
	ENSG00000005513.10	0	0.2	0.11	0.19	0.01	0.05	0.18	0.43	0.3	0.17	0.27	0.16	0.23	0.27	0.28	0.07	0.17	0.07	0.12	0.05	0.13	0.12	0.13	0.05
	ENSG00000005700.15	10.82	12.15	16.88	14.41	14.53	16.36	8.03	8.74	11.23	9.44	16.36	15.96	16.88	8.63	9.42	12.2	12.25	13.4	8.44	10.37	13.46	14.94	15.95	19.9
	ENSG00000005801.18	14.36	9.16	22.32	20.66	17.98	16.33	12.46	13.41	14.33	15.28	14.12	16.57	14.72	13.82	9.45	12.17	9.69	11.18	10.63	12.84	15.62	16.57	13.4	13.35
	ENSG00000005810.18	7.8	15.94	14.51	12.06	5.92	10.6	15.31	12.93	15.35	11.6	14.55	17.92	14.4	14.82	16.69	16.2	29.13	25.36	18.53	16.35	14.28	14.79	7.97	7.84
	ENSG00000005812.11	4.22	6.38	14.85	14.42	13.17	9.26	16.26	18.03	18.18	7.57	22.94	23.87	24.93	11.72	12.28	9.19	8.5	6.02	4.98	6.25	7.05	7.87	10.62	13.7
	ENSG00000005844.19	0	0.18	0	0	0.21	0.21	0.07	2.29	0.46	0.49	0.41	0.82	0.28	0.25	0.22	0.39	0.38	0.26	0.44	0.29	0.01	0	0.03	0.04
	ENSG00000005882.12	20.94	8.54	4.86	4.53	13.49	9.02	13.67	9.64	18.7	12.2	55.82	38.55	27.67	9.86	12.3	14.61	25.24	18.34	9.56	10.95	2.36	2.86	7.58	14.46
	ENSG00000005884.18	45.57	28.28	62.81	50.1	85.68	79.34	42.81	45.16	75.02	77.63	124.72	92.21	45.71	41.53	60.41	70.43	60.48	62.46	22.83	24.4	60.65	56.02	61.82	71.15
	ENSG00000005889.16	9.35	3.72	12.88	13.18	14.62	7.86	8.79	8.7	8.46	7.82	16.19	11.79	14.95	7.27	7	7.01	7.72	7.89	5.32	6.04	6.62	6.39	10.56	14.5
	ENSG00000005893.16	75.04	72.36	69.51	63.73	67.64	56.24	31.46	25.93	27.69	14.3	71.61	59.82	51.83	35.9	30.66	31.12	38.68	27.67	68.3	53.74	34.04	29.75	46.11	64.78
	ENSG00000005961.19	2.08	0.83	0.41	0.22	0.03	0.86	0.15	0	0.16	0.37	0.29	0.26	0.58	0.56	0.64	0.36	0.5	0.19	1.9	1.34	0.11	0.27	0.56	0.2
	ENSG00000005981.13	0	0	0.01	0	0	0	0	0	0	0	0.05	0.02	0	0	0	0.01	0.07	0.01	0	0	0	0	0	0
	ENSG00000006007.12	37.7	38.96	23.72	22.89	44.69	37.15	42.91	26.48	50.43	27.58	94.45	70	44.19	21.71	31.45	28.4	35.26	30.81	23.39	21.9	15.71	15.23	38.87	42.92
	ENSG00000006015.18	17.39	19.26	12.92	13.33	21.58	19.37	13.54	8.92	8.24	13.77	9.37	11.84	7.16	9.38	9.48	11.49	8.71	8.56	14.27	18.09	14.95	16.43	19.41	16.07
	ENSG00000006016.11	7.02	10.99	7.06	9.61	11.39	13.36	4.88	2.21	6.76	6.86	3.4	4.02	1.61	1.22	5.68	6.55	4.11	3.36	7.07	7.7	6.03	2.82	8.62	8.32
	ENSG00000006025.12	14.58	11.21	5.06	7.93	17.46	17.38	1.97	3.27	6.57	4.65	8.1	5.83	3.02	3.68	3.41	6.18	6.79	9.1	10.01	10.76	7.88	10.85	13.34	13.78
	ENSG00000006042.12	0	0	0	0.26	0.11	0.04	0.76	0.08	0.63	0.67	0	0.42	0.61	0.23	0.4	0.43	0.19	0.13	0	0.05	0.03	0.07	0	0.08
	ENSG00000006047.13	14.74	8.89	0.83	1.3	1.08	3.43	2.41	2.14	2.67	2.83	5.76	3.41	3.45	2.51	2.29	3.47	4.29	3.86	6.07	7.48	1.46	1.46	2.79	3.05
	ENSG00000006059.4	0	0	0	0	0	0	0	0	0	0	0	0	0	0	0	0	0	0	0	0	0	0	0	0
	ENSG00000006062.17	5.13	3.09	9.58	7.9	4.07	3.5	2.07	2.54	2.11	1.85	2.76	1.78	1.56	1.59	1.95	1.34	1.28	0.9	6.22	5.94	5.94	6.12	2.96	3.42
	ENSG00000006071.15	0.37	0.19	0.07	0.53	0.45	0.68	0.31	3.28	0.88	1.64	1.85	1.75	1.35	1.64	1.73	2.42	0.91	1.55	2.08	1.39	1.02	0.52	0.33	0.44
	ENSG00000006116.4	0	0	0	0	0	0	0	0	0	0	0	0	0	0	0	0	0	0	0	0	0	0	0	0
	ENSG00000006118.15	49.93	37.87	21.42	27.97	33.33	36.76	82.44	76.75	86.02	96.61	124	111.57	72.1	84.64	80.06	105.55	117.66	125.87	37.39	37.06	28.62	30.64	32.03	34.03
	ENSG00000006125.18	29.28	18.94	28.39	13.28	25.92	15.92	44.87	28.46	39.02	23.64	40.89	42.37	68.89	39.8	28.41	20.12	34.92	18.38	49.76	22.86	10.9	11.9	13.3	25.35
	ENSG00000006128.12	0	0	0	0	0	0	0	0	0	0	0	0	0	0	0	0	0	0	0	0	0	0	0	0
	ENSG00000006194.10	22.05	23.09	28.74	27.54	23.48	19.01	19.16	18.79	19.05	13.68	27.9	20.65	20.61	12.57	10.53	12.48	12.96	11.22	20.93	20.63	17.59	20.17	17.81	20.03
	ENSG00000006210.7	2.1	0.78	0.14	0.33	0.15	0.1	44.8	47.41	14.58	13.64	17.49	14.35	52.14	47.04	15.06	14	7.3	7.71	0.37	0.57	0.17	0.15	0.06	0.02
	ENSG00000006282.21	29.9	15.88	15.7	17.06	25.71	22.8	50.69	47.77	50.77	59.36	82.74	80.26	69.2	60.53	39.52	52.79	55.37	50.57	21.96	20.27	14.36	16.3	14.32	20.69
	ENSG00000006283.18	0	0.02	0.05	0.53	0.1	0.09	0.17	0.01	0.19	0.14	0.43	0.26	0.08	0.03	0.15	0.09	0.14	0.08	0.06	0.01	0.11	0.1	0.27	0.05
	ENSG00000006327.14	73.85	88.07	332.33	285.7	139.51	102.55	63.85	57.74	80.65	96.5	79.03	65.55	56.77	57.29	164.51	100.79	79.53	83.21	142.29	152.55	484.86	467.5	140.47	113.77
	ENSG00000006377.11	0	0	0	0	0	0	0	0	0	0	0	0	0	0	0	0	0	0	0	0	0	0	0	0
	ENSG00000006432.15	5.26	2.23	8.84	4.64	6.93	4.44	2.9	1.71	2.8	2.36	6.61	4.53	3.67	1.69	1.9	2.04	2.15	1.93	1.69	1.73	4	5.16	4.51	6.28
	ENSG00000006451.8	24.12	26.46	54.96	55.63	44.65	34.99	54.64	57.18	65.55	42.59	71.47	84.22	75.98	34.87	53.94	48.93	51.16	51.61	28.82	24.86	65.6	73.44	45.8	49.47
	ENSG00000006453.14	10.38	9.2	55.87	31.78	38.76	29.04	17.85	20.96	26.42	18.18	49.09	28.5	18.11	9.72	24.02	16.6	16.49	12.17	4.9	4.94	27.59	31.67	22.18	38.19
	ENSG00000006459.11	3.5	3.31	1.7	1.45	2.62	3.02	8.7	6.68	9.17	5.95	10.63	13.72	12.83	6.36	6.17	7.48	5.06	5.92	6.35	6.14	1.12	1.4	2.5	2.49
	ENSG00000006468.14	0	0	0	0.4	0	0.01	1.62	0.14	0.57	0.29	2.77	2.59	0.1	0.05	0.29	0.29	1.69	1.15	0.02	0	0	0	0	0
	ENSG00000006530.18	19.85	13.83	34.66	33.16	29.8	25.96	19.39	14.88	20.78	17.59	25.36	29.2	26.18	13.62	15.98	15.89	13.2	13.45	9.3	10.17	17.41	20.23	19.75	24.73
	ENSG00000006534.16	2.11	0.96	1.27	1.35	14.83	13.13	1.58	0.55	2.26	1.38	0.95	3.13	1.46	0.52	0.61	0.75	1.03	0.42	1.65	1.37	1.09	1.1	3.84	7.17
	ENSG00000006555.11	0	0.02	0.25	0.09	0.56	0.13	0	0	0	0	0	0.04	0	0.01	0	0	0	0.01	0.11	0.05	0.12	0.16	0.3	0.16
	ENSG00000006576.16	21.28	17.17	41.82	33.82	26	25.18	7.55	8.44	12.86	7.16	21.88	22.25	17.4	12.23	11.8	13.87	12.09	10.25	15.95	14.26	20.45	18.94	26.67	38.55
	ENSG00000006606.9	6.57	1.62	5.07	2.47	5.88	1.53	0	0	0	0	0	0	0.15	0.12	0.53	0	0	0	0	0.11	2.17	1.88	5.97	4.65
	ENSG00000006607.14	16.34	8.52	25.46	11.72	17.95	11.13	9.4	12.05	9.52	9.49	30.07	18	13.73	7.02	5.58	5.41	12.96	9.19	7.96	8.72	6.72	11.58	12.12	14.68
	ENSG00000006611.17	0.99	0.13	0	0	0	0.43	0	0	0	0	0	0	0	0.05	0	0	0	0	0	0	0	0	0.16	0
	ENSG00000006625.18	218.04	280.48	190.52	217.16	165.15	173.05	621.32	581.24	794.15	698.52	685.09	647.1	532.31	390.1	567.44	670	480.08	506.67	118.53	136.93	167.18	181.84	171.57	163.5
	ENSG00000006634.8	30.33	30.99	75.78	63.78	37.41	33.61	30.04	23.97	36.64	19.65	37.32	38.7	41.53	20.24	21.61	27.46	16.75	17.83	15.47	16.58	31.2	40.09	37.92	38.33
	ENSG00000006638.13	0	0	0.05	0	0.02	0.04	0	0	0	0	0	0	0	0	0.02	0	0	0	0	0	0.05	0.02	0.08	0.13
	ENSG00000006652.15	51.25	68.02	83.63	75.35	45.83	35.98	39.9	61.97	62.49	45.34	72.56	60.67	46.24	38.03	58.63	57.43	40.34	44.15	72.42	70.82	79.41	85.3	38.42	39.03
	ENSG00000006659.13	0	0	0	0	0	0.1	0	0	0	0	0	0	0	0	0	0	0	0	0	0	0	0	0	0
	ENSG00000006695.12	14.89	7.6	20.39	13.78	18.93	14.69	8.73	6.41	8.17	4.99	13.96	10.17	9.48	4.93	6.87	7.01	5.02	5.68	4.89	5.87	10.17	11.69	11.79	16.57
	ENSG00000006704.11	24.15	26.84	20.81	15.7	19.25	28.57	44.52	42.46	50.45	68.75	34.97	42.68	36.82	30.85	48.67	48.09	40.82	41.75	23.5	22.73	24.75	24.86	15.28	16.15
	ENSG00000006712.15	79.72	72.53	78.69	83.5	67.34	65.51	38.34	45.79	53.04	41.33	54.06	55.38	46.16	34.38	40.61	43	40.62	27.96	87.32	69.36	59.94	63.82	83.47	89.96
	ENSG00000006715.16	38.58	13.23	25.1	16.86	40.26	21.43	33.3	26.37	20.62	10.15	79.98	63.29	58.64	14.1	10.98	11.97	15.22	11.67	10.57	9.82	5.55	5.79	15.14	31.62
	ENSG00000006740.17	5.2	5.66	7.11	6.12	6.76	7.78	2.25	1.9	1.84	1.5	1.81	1.72	2.19	1.15	1.16	1.69	1.19	1.04	3.23	3.06	4.81	6.46	6.39	8.31
	ENSG00000006744.19	73.78	36.18	148.75	88.19	128.69	73.4	32.92	21.03	28.62	20.27	59.53	47.19	42.24	16.26	18.93	20.55	17.84	16.16	23.05	20.46	58.6	65.47	68.84	115.29
	ENSG00000006747.15	9.03	8.42	0.3	0.06	0.47	0.35	0.14	0.28	0.13	0.25	1.13	0.34	1.29	0.48	0.28	0.14	0.57	0.18	8.31	7.91	0.12	0.16	0.5	0.6
	ENSG00000006756.16	20.28	22.62	17.13	13.43	22.74	18.87	27.61	28.25	26.98	25.77	35.35	40.58	36.62	31.56	27.36	25.8	26.43	28.34	31.38	25	8.15	8.51	15.31	18.53
	ENSG00000006757.12	2.51	1.88	0.89	1.88	2.9	2.62	19.53	15.07	12.12	7.87	18.21	18.79	19.47	9.09	10.56	11.2	8.15	9.24	1.46	1.09	0.28	1.11	2.25	2.25
	ENSG00000006788.14	0	0	0	0	0	0	0	0	0	0	0	0	0	0	0.01	0	0	0	0	0	0	0	0	0
	ENSG00000006831.10	14.67	11.83	24.59	21.18	19.38	15.45	23.22	22.22	18.38	10.42	29.43	24.41	28.16	17.28	12.41	11.76	10.35	8.3	11.86	8.75	13.65	12.46	14.58	19.57
	ENSG00000006837.12	0.39	1.5	0.69	0.66	2.08	1.39	1.57	0.12	0.32	0.92	2.27	1.26	0.59	0.94	1.12	0.72	1.94	1.81	1.45	1.76	0.64	0.37	1.58	2.26
	ENSG00000007001.13	0	0	0	0	0	0	0	0	0	0	0	0	0	0	0	0	0	0.02	0.02	0	0	0	0	0
	ENSG00000007038.11	0	0	0	0	0	0	0	0	0	0	0	0	0	0	0	0	0	0	0	0	0	0.07	0	0
	ENSG00000007047.15	21.34	11.26	7.3	3.48	20.87	14.46	9.51	6.79	13.69	8.5	10.98	14.84	11.81	5.64	6.58	6.7	4.73	6.86	6.99	6.4	8.24	7.45	15.9	16.45
	ENSG00000007062.12	0	0	0	0	0.13	0	0	0.08	0.09	0	0.42	0.24	0.45	0.08	0.02	0.01	0.16	0.11	0	0.1	0	0	0	0.02
	ENSG00000007080.11	100.67	72.15	121.14	105.55	127.11	102.8	49.08	31.95	50.22	40.22	49.03	42.15	38.45	19.39	38.12	38.23	29.72	25.23	28.9	43.63	125.38	129.45	119.47	116.4
	ENSG00000007129.18	0	0	0	0	0	0	0	0	0	0	0	0.03	0.16	0	0	0.08	0	0	0	0	0	0	0	0
	ENSG00000007168.14	66.11	49.71	135.74	111.5	70.55	50.58	45.86	38.76	41.38	29.1	73.25	56.71	62.31	25.74	30.79	27.24	25.88	22.58	28.08	27.35	68.01	67.67	62.84	80.67
	ENSG00000007171.18	0	0.01	0.15	0	0	0	0.01	0	0	0	0	0.01	0.01	0	0	0	0	0	0.05	0.03	0	0	0	0
	ENSG00000007174.18	0	0	0	0	0	0	0	0	0	0	0	0	0.03	0	0	0	0	0.02	0	0.01	0	0	0.01	0.02
	ENSG00000007202.15	72.2	52.72	93.29	90.41	83.97	63.44	70.61	67.31	97.2	64.41	122.69	107.73	86.6	49.32	53.59	69.61	50.22	40.69	45.45	40.74	60.61	62.42	74.57	80.81
	ENSG00000007216.15	0	0	0	0	0	0	0	0	0	0	0	0	0	0	0	0	0	0	0	0	0	0	0	0
	ENSG00000007237.19	0	0.01	0	0	0	0.01	4.06	0.55	1.22	0.71	2.32	1.8	0.84	0.34	0.62	0.79	0.8	0.55	0.02	0.01	0.01	0	0.02	0.04
	ENSG00000007255.10	60.76	38.45	11.23	16.04	45.91	45.67	46.69	33.54	28.82	23.71	64.86	58.77	52.03	34.66	25.75	29.23	49.99	44.96	39.86	44.45	8.15	8.91	35.5	39.13
	ENSG00000007264.15	4.73	4.7	10.02	5.66	2.63	3.7	3.56	1.81	4	2.23	1.41	1.48	4.18	2.01	2.62	3.22	1.53	0.89	4.04	3.65	6.98	9.24	2.69	3.26
	ENSG00000007306.15	0	0	0	0	0	0	5.26	2.98	6.37	5.73	8.64	17.51	6.39	3.25	5.59	7.38	6.48	7.43	0	0.02	0	0	0	0
	ENSG00000007312.13	0	0.03	0	0	0	0	0	0	0	0	0	0	0	0	0	0	0	0	0.05	0	0	0	0.04	0
	ENSG00000007314.12	0.09	0.03	0.02	0	0.04	0	0	0	0	0	0	0	0	0	0	0	0	0	0.02	0	0.03	0.01	0.04	0.01
	ENSG00000007341.19	18.99	17.26	9.92	16.72	10.56	10.73	7.72	8.57	6.89	5.36	18.15	11.98	9.74	7.19	8.86	8.35	7.73	5.9	12.02	10.42	9.86	10.29	13.02	11.38
	ENSG00000007350.17	0	0	0	0	0	0	0	0	0	0	0	0	0	0.03	0	0	0	0	0	0	0	0	0.06	0.18
	ENSG00000007372.24	0	0	0.21	0	0.21	0.01	0.08	0.1	0.95	0.04	0.95	0.43	0.24	0.3	0.3	0.09	0.26	0.16	0	0.06	0.06	0	0	0.08
	ENSG00000007376.8	15.82	13.72	30.45	35.38	20.54	14.1	6.78	3.48	11.16	8.4	15.1	9.37	7.58	4.48	8.73	7.74	6.63	4.16	7.64	7.8	35.37	36.1	17.76	20.33
	ENSG00000007384.15	23.6	18.42	6.41	14.11	20.39	20.18	10.81	9.67	13.03	19.1	19.48	15.77	12.02	15.79	15.79	21.96	17.91	18.98	19.74	17.74	19.28	17.34	19.32	18.04
	ENSG00000007392.17	47.01	63.83	60.57	56.79	37.17	48.41	34.05	64.6	52.44	63.22	54.79	58.75	41.24	55.72	45.35	55.67	63.9	68.72	84.03	81.99	95.02	83.78	54.54	47.07
	ENSG00000007402.12	0.08	0.35	0.11	0.2	0.27	0.44	0.93	1.49	1.36	1.42	1.15	1.16	1.48	1.35	0.67	1.42	0.58	0.87	0.36	0.1	0.05	0.08	0.14	0.21
	ENSG00000007516.14	10.19	7.38	4.04	2.39	3.48	6.44	0.85	0.17	0.32	0.26	0.21	0.32	0.8	0.3	0.2	0.12	0.49	0.17	7.68	7.28	2.95	2.1	3.58	5.27
	ENSG00000007520.4	21.8	29.64	53.04	48.02	49.31	32.96	16.28	16.72	22.32	20.53	21.26	20.22	16.5	13.84	19.27	16.76	22.97	12.76	17.5	19.42	53.05	58.71	46.78	45.61
	ENSG00000007541.17	16.62	12.31	4.54	5.36	8.29	10.41	10.64	9.51	8.25	84.91	17.13	13.28	7.46	9.84	11.04	12.75	14.35	11.23	12.71	12.1	7.11	5.49	21.25	10.24
	ENSG00000007545.16	12.23	8.3	11.82	9.78	11.79	10.19	4.6	3.49	6.71	5.06	11.78	8.43	6.75	3.98	3.35	4.41	5.88	3.48	10.21	7.23	6.45	6.11	9.28	16.21
	ENSG00000007866.22	8.99	8.36	5.53	4.63	8.25	8.86	16.78	13.18	17.45	16.2	24.49	22.38	15.9	10.9	12.92	16.48	13.47	12.4	5.84	6	5.65	5.93	7.62	7.42
	ENSG00000007908.16	0	0	0	0	0	0.09	0	0	0	0	0	0.01	0	0.01	0	0	0	0.01	0.02	0	0	0	0	0.04
	ENSG00000007923.16	35.79	17.16	60.36	41.7	41.98	30.73	18.32	14.33	16.55	14.86	41.37	31.87	31.81	11.93	12.67	15.08	12.46	12.74	10.41	11.89	30.56	33.63	28.9	49.73
	ENSG00000007933.13	0	0	0	0	0	0	0	0	0	0	0.73	0.08	0.02	0	0.02	0.02	0.34	0.59	0	0	0	0	0	0
	ENSG00000007944.15	36.97	35.9	8.5	8.49	17.63	14.27	19.66	25.27	11.88	8.47	24.26	17.43	27.01	18.91	8.49	7.43	11.79	10.69	33.83	34.95	5.69	6.63	16.25	16.13
	ENSG00000007952.18	0	0	0	0	0.92	0	0	0	0	0.07	0.03	0.04	0.08	0.03	0.16	0.26	0.15	0.05	0	0	0	0	0	0
	ENSG00000007968.7	2.14	1.21	3.67	3.07	1.2	0.83	4.47	3.24	3.97	3.15	3.31	2.69	3.27	1.83	2.54	3.11	1.16	1.04	0.64	0.52	2.8	3.55	0.87	1.07
	ENSG00000008018.9	269.68	277.71	453.05	386.71	401.94	345.46	151.11	138.62	134.83	108.47	145.84	128.83	116.67	76.84	100.99	108.57	73.03	93.79	142.59	179.96	414.9	432.24	346.66	337.23
	ENSG00000008056.14	0.69	0.03	0	0.44	0.71	0.51	0	0	0	0.01	0	0.11	0.05	0.2	0.03	0	0	0.03	0.12	0.06	0.15	0.06	0.4	0.36
	ENSG00000008083.14	16.4	13.73	6.91	6.08	10.05	8.77	9.1	9.04	7.77	5.32	14.22	11.04	10.85	6.53	5.21	5.73	7.46	6.5	16.1	14.86	4.21	4.4	6.98	9.07
	ENSG00000008086.13	0.5	0.43	0.29	0.09	0.89	0.53	0.78	0.55	0.44	0.11	2.81	1.91	1.78	0.57	0.36	0.3	1.07	0.7	0.45	0.39	0.08	0.09	0.61	1.16
	ENSG00000008118.10	2.72	1.35	0	0	0.6	0.21	0	0	0	0	0.02	0.01	0	0	0	0	0.02	0.02	0.16	0.25	0	0.13	0.77	0.75
	ENSG00000008128.23	70.38	71.76	53.79	75.45	60.38	60.22	23.89	24.36	34.25	40.14	48.34	30.59	20.8	25.14	23.77	27.9	42.15	37.1	82.59	60.04	67.87	68.41	57.71	49.28
	ENSG00000008130.15	57.27	41.1	58.07	45.97	55.14	43.54	22.3	24.82	26.67	21.75	46.93	35.54	29.1	23.32	21.69	22.81	20.73	18.48	31.21	27.96	40.59	38.04	43.94	44.42
	ENSG00000008196.13	0	0	0	0	0	0	0	0	0	0	0.06	0.02	0	0	0.01	0	0.03	0.01	0	0	0	0	0	0
	ENSG00000008197.5	0	0	0	0	0	0	0	0	0	0	0	0	0	0	0	0	0	0	0	0	0	0	0	0
	ENSG00000008226.20	0.03	0.09	0	0	0.02	0.05	0.06	0	0.26	0.01	0.05	0.52	0.13	0.03	0.09	0.1	0.07	0.21	1.39	0.26	0.11	0.03	0.07	0.14
	ENSG00000008256.16	5.83	2.11	5.88	4	4.35	3.99	1.61	1.13	0.91	0.75	1.31	1.11	2.74	1.23	1.13	0.59	0.25	0.17	1.02	0.99	2.31	2.42	2.4	3.22
	ENSG00000008277.14	0.99	1.51	1.29	0.96	1.8	1.84	0.52	0.05	0.06	0	0.75	0.42	0.54	0.24	0.12	0.34	0.22	0.18	1.43	1.7	0.8	0.61	1.86	1.91
	ENSG00000008282.9	46.97	70	131.86	129.1	106.55	80.29	74.04	89.02	112.76	54.56	118.3	157.97	117.93	90.46	114.7	103.64	65.52	71.43	70.89	56.48	71.31	63.15	89.82	121.2
	ENSG00000008283.16	179.65	162.49	197.97	205.09	174.05	160.08	44.12	43.05	49.6	44.55	54.03	59.71	48.69	43.5	45.91	48.54	35.46	35.07	112.82	97.65	178.35	168.37	156.13	168.19
	ENSG00000008294.21	51.23	32.07	103.9	64.4	65.22	48.28	16.88	21.54	22.95	8.66	44.76	35.42	37.64	17.17	13.6	13.04	11.57	8.82	25.85	20.37	38.14	39.84	41.28	61.43
	ENSG00000008300.17	8.29	7.45	5.55	6.21	4.71	5.35	4.95	6.93	8.94	6.48	9.21	9.01	8.07	8.66	5.97	8.3	7.36	8.35	12.44	8.57	6.86	5.92	5.9	4.31
	ENSG00000008311.15	0.05	0.16	0.06	0.04	0.27	0.24	0.22	0.17	0.39	0.24	0.25	0.6	0.53	0.24	0.25	0.23	0.49	0.77	0.9	0.58	0.05	0	0.19	0.18
	ENSG00000008323.15	13.74	2.25	0.52	0.15	1.61	1.42	18.62	8.91	12.61	12.27	13.79	9.29	8.11	6.53	7.43	8.49	5.63	7.71	0.66	0.62	0.35	0.48	1.79	1.47
	ENSG00000008324.12	13.77	24.35	46.09	48.78	36.57	32.85	14.73	14.09	13.64	12.58	18.13	15.41	17.17	14.36	14.2	16.65	13.73	15.04	18.94	20.63	65.42	60.96	35.29	35.74
	ENSG00000008382.16	8.3	10.56	3.97	7.31	6.94	12.4	3.13	2.6	1.61	2.64	2.76	3.77	3.23	1.88	2.59	3.37	3.6	3.34	7.66	9.49	6.32	6.09	8.77	11.52
	ENSG00000008394.13	258.97	347.03	604.93	524.25	727.74	464.59	601.78	569.85	821.36	517.77	797.79	708.55	552.97	468.25	789.4	726.25	651.08	730.47	252.26	272.2	752.42	668.21	524.69	501.1
	ENSG00000008405.12	12.43	12.73	17.72	18.28	16.39	12.81	8.25	12.39	8.63	5.49	14.16	14.42	14.57	7.67	7.1	7.98	7.35	6.96	19.09	15.34	16.9	15.86	12.75	15.53
	ENSG00000008438.5	0	0	0	0	0	0	0	0	0	0	0	0	0	0	0	0	0	0	0	0	0	0	0	0
	ENSG00000008441.18	9.8	1.04	4.4	2.57	3.92	1.64	1.98	1.8	1.94	0.8	5.33	1.73	3.1	1.06	0.8	0.71	0.67	0.45	0.62	0.64	0.98	1.19	0.77	1.34
	ENSG00000008513.16	10.83	6.7	110.81	52.79	63.53	27.05	30.16	22.49	57.4	45.2	100.06	99.92	38.13	22.43	49.43	44.76	46.62	49.03	4.46	3.15	60.11	50.72	35.59	51.45
	ENSG00000008516.17	0.03	0.23	0.1	0.05	0.33	0.07	0.21	0.17	0.53	0.66	0.33	0.44	0.39	0.32	0.3	0.45	0.17	0.27	0.66	0.3	0.04	0.05	0.07	0.18
	ENSG00000008517.18	0	0.14	1.3	1.66	3.23	0.76	0.33	0	0	0	0.04	0.06	0.09	0	0.29	0	0.19	0.08	1.11	0.76	0.77	1.34	0.17	0.52
	ENSG00000008710.20	22.09	12.79	12.89	17.51	18.4	14.91	6.97	10.28	11.46	8.36	9.05	8.47	11.14	10.65	8.11	6.65	6.24	6.53	19.18	17.06	17.06	19.72	12.31	11.15
	ENSG00000008735.14	1.47	0.66	2.3	2.14	2.13	1.24	5.7	5.59	6.79	4.02	9.48	6.65	7.18	4.7	4.64	4.98	3.79	2.42	0.47	0.37	1.13	0.93	1.24	1.61
	ENSG00000008838.20	29.77	7.6	15.23	11.01	22.94	13.77	193.41	152.02	195.38	202.24	378.96	250.43	262.87	171.62	190.12	209.1	173.44	157.83	11.15	8.59	11.96	11.66	12.5	14.76
	ENSG00000008853.17	3.54	3.83	22.41	23.53	29.59	23.19	2.98	3.83	8.02	6.86	14.13	13.03	4.12	3.14	5.95	8.4	8.87	8.08	5.28	5.15	16.93	21.18	18.23	23.14
	ENSG00000008869.12	5.99	3.95	3.49	4.26	5.24	6.17	3.82	4.1	4.4	4.05	7.76	8.26	7.02	4.37	4.23	4.21	3.33	4.49	6.27	6.07	2.67	2	4.49	6.27
	ENSG00000008952.17	86.67	141.99	126.19	154.4	114.6	122.96	135.28	155.3	190.03	234.3	153.59	158.48	137.88	179.79	203.27	224.5	279.76	287.89	208.95	193.8	218.12	209.39	146.34	138.44
	ENSG00000008988.11	2197.71	2640.59	2153.7	2224.37	2189.59	2360.86	1527.01	1452.64	1461.68	1389.96	1312.94	1323.37	1352.61	1054.79	1443.04	1424.7	979.94	1106.91	2359.88	2851.81	2304.28	2286.78	2177.11	2068.01
	ENSG00000009307.16	1453.57	980.68	1572.32	1131.4	1478.23	1059.28	188.32	154.9	171.81	90.31	266.26	264.25	241.79	106.44	113.55	115.5	101.99	93.02	653.62	714.22	768.91	898.12	1163.45	1556.12
	ENSG00000009335.18	38.12	23.43	79.05	57.62	42.35	33.17	30	21.69	33.21	18.22	56.48	47.36	44.52	18.35	16.95	18.63	16.16	14.96	15.59	11.33	25.14	32.63	30.22	49.66
	ENSG00000009413.16	9.22	9.86	11.81	9.06	14.07	6.66	5.69	5.44	3.86	2.25	5.46	5.32	9.46	5.23	3.07	2.82	2.87	2.3	10.59	10.27	5.57	6.15	9.74	10.04
	ENSG00000009694.13	0	0	0	0	0.03	0.02	0	0	0	0	0	0.02	0.05	0.01	0	0	0.01	0	0.04	0.03	0	0	0	0
	ENSG00000009709.12	0	0	0	0	0	0.01	0	0	0	0	0	0	0.02	0	0	0	0	0	0	0	0	0	0	0
	ENSG00000009724.17	0	0.05	0.62	0.25	0.1	0.11	0	0	0	0.04	0.14	0.04	0.17	0.04	0.02	0	0.02	0	0.1	0.02	0	0	0.02	0.09
	ENSG00000009765.15	0	0	0	0.02	0.02	0.17	1.2	0.4	0.65	1.35	1.74	1.85	0.85	0.67	0.74	0.43	0.49	1.17	0	0	0	0	0.01	0.05
	ENSG00000009780.16	4.59	3.92	4.39	5.03	3.94	4.26	2.98	2.91	3.29	3.01	6.34	4.23	3.27	2.74	3.14	4.17	3.26	2.82	2.52	3.6	1.88	2.22	4.15	3.52
	ENSG00000009790.15	0	0	0	0	0	0	0	0	0	0	0	0	0	0	0.02	0.02	0	0.02	0	0	0	0.05	0	0
	ENSG00000009830.12	14.36	9.97	40.74	24.31	16.94	14.25	6.45	5.51	9.97	6.45	11.93	10.64	7.78	10.16	6.43	8.54	8.9	7.97	11.76	9.56	29.87	24.97	14.8	22.33
	ENSG00000009844.16	33.2	28.53	64.98	61.78	56.49	47.74	18.2	17.89	21.46	13.81	28.22	23.74	22.31	8.66	14.29	14.15	11.96	9.46	16.92	19.63	34.98	43.68	58.83	68.62
	ENSG00000009950.16	8.85	10.45	0.75	2.64	2.85	8.22	1.52	1.61	3.24	2.8	2	3.36	2.76	3.97	1.2	2.12	2.73	3.05	10.11	8.94	2.42	3.17	3.1	3.32
	ENSG00000009954.11	37.92	28.68	64.11	53.61	38.96	32.61	52.17	39.25	55.41	48.17	69.61	62.51	63.89	34.28	41.12	45.66	38.38	33.2	28.01	23.69	41.48	43.13	32.45	42.56
	ENSG00000010017.13	70.74	52.5	41.12	43.85	52.87	44.9	38.62	39.63	50.76	34.55	70.5	63.75	44.53	21.08	34.71	36.63	34.65	33.77	23.01	25.4	21.97	26.4	48.64	55.77
	ENSG00000010030.14	0.74	0.9	0	0	0.23	0.31	0.17	0.18	0.51	0.37	0.03	0.33	0.23	0.26	0.32	0.18	0.28	0.33	0.12	0.37	0.04	0	0.16	0.13
	ENSG00000010072.16	8.51	5.43	11.4	7.56	8.53	7.26	4.36	3.7	6.74	4.02	9.65	7.32	6.02	3.12	3.99	5.92	4.76	5.12	4.4	3.73	6.36	6.65	9.23	10.07
	ENSG00000010165.20	40.8	27.49	67.22	59.42	43.48	32.59	32.36	23.08	37.42	24.37	51.77	44.06	34.31	22.6	28.27	28.93	30.04	18.11	15.88	15.9	37.52	48.39	33.33	42.57
	ENSG00000010219.13	3.92	3.19	2.31	2.66	3.78	3.85	8.56	16.45	8.52	12.13	14.18	14.87	10.9	8.33	12.04	12.72	11.33	14.4	0.94	3.39	3.25	2.14	3.42	3.19
	ENSG00000010244.19	77.38	59.61	137.67	98.29	101.4	74.41	76.86	86.02	98.37	57.12	128.71	112.53	128.38	69.17	71.63	75.62	63.12	63.67	57.08	63.34	80.38	97.14	96.01	109.87
	ENSG00000010256.11	134.8	80.87	84.25	78.35	155.23	130.56	93.57	66.8	100.06	86.28	151.46	141.31	105.05	44.25	79.8	73.45	66.47	50.99	41.26	47.64	76.98	82.7	116.71	159.23
	ENSG00000010270.14	17.47	13.87	14.52	11.15	20.83	16.13	21.4	23.84	22.21	16.66	41.2	35.77	32.68	19.88	21.44	21.38	18.87	22.38	6.22	8.59	8.01	8.66	14.45	15.15
	ENSG00000010278.15	154.5	190.63	90.11	115.35	120.64	132.39	307.78	321.46	356.62	283.72	403.78	434.14	341.66	321.98	423.32	423.78	317.21	292.06	220.52	204.33	120.91	105.17	151.16	161.26
	ENSG00000010282.15	0	0	0	0	0	0	0	0	0.31	0.3	0.26	0.12	0	0.07	0	0.13	0.66	0.27	0	0	0	0	0	0
	ENSG00000010292.13	25.51	12.48	33.09	22.05	21.26	18.2	19.25	10.4	21.22	20.2	41.64	32.33	27.64	10.64	13.33	19.83	12.63	13.3	12.08	11.81	11.23	13.66	13.5	23.12
	ENSG00000010295.20	0	0.09	0	0.03	0.1	0.04	0	0	0.33	0	0.26	0.08	0.11	0.09	0.05	0.07	0.09	0.04	0.1	0.07	0.23	0.13	0.24	0.04
	ENSG00000010310.9	0.8	0.75	0.54	0.47	1.38	3.57	0.01	0.37	0.05	0.71	0.51	0.55	0.03	0.16	0.59	0.54	0.7	0.5	0.62	0.65	1.06	0.72	1.18	1.98
	ENSG00000010318.21	0.93	0.98	0.73	1.64	3.5	2.2	0.43	1.38	2.36	1.04	3.36	2.43	1.66	1.09	0.48	0.91	1.42	1.15	2.1	1.45	0.58	1.04	2.01	1.4
	ENSG00000010319.7	0.13	0.17	0.03	0.11	0.03	0.41	0	0	0	0	0.08	0.05	0.02	0.01	0.04	0.02	0.02	0.05	0.4	0.38	0.04	0.02	0.08	0.13
	ENSG00000010322.16	12.28	8.32	9.04	11.5	9.42	11.11	5.74	8.35	12.88	10.9	16.28	13.45	12.09	9.58	7.69	8.16	8.67	6.99	10.64	9.08	11.27	9.93	7.68	11.57
	ENSG00000010327.10	0	0.05	0	0	0	0.09	0	0.05	0.33	0	0.03	0.07	0.47	0	0.07	0.12	0.08	0.08	0.04	0.03	0.17	0.17	0	0.1
	ENSG00000010361.14	10.73	10.74	4.29	3.08	8.48	9.81	1.19	0.76	1.31	1.19	5.75	3.94	2.28	1.65	1.67	3.22	2.14	3.05	13.91	14.23	2.62	3.31	8.6	9.26
	ENSG00000010379.16	0	0.12	0	0.21	0.14	0.02	0.77	0.36	0.76	0.53	1.89	0.55	0.88	1.29	0.27	0.3	1.06	1.25	0.14	0.15	0.09	0	0.1	0
	ENSG00000010404.18	16.16	11.09	33.16	20.78	26	21.12	4.17	3.51	10.5	4.79	14.33	10.33	7.49	2.58	7.29	5.36	5.13	3.21	11.04	12.42	17.27	21.14	19.13	30.88
	ENSG00000010438.17	5.82	0	0.88	0	0	0	0	0	0	0	0	0	0	0	0.2	0	0	0	0	0	0	0	0	0
	ENSG00000010539.12	6.89	4.11	13.49	9.9	10.05	7.01	3.38	3.33	6.82	3.07	7.83	5.34	6.56	3.23	4.08	3.75	2.67	2.57	3.45	3.65	6.38	6.32	6.61	7.57
	ENSG00000010610.10	0	0.03	0	0	0	0.01	0.07	0	0	0	0.09	0.05	0.03	0.08	0.04	0.12	0.09	0.1	0.02	0.08	0	0	0	0
	ENSG00000010626.15	6.6	6.75	2.37	2.5	3.39	4.16	1.94	4.94	1.32	1.65	1.95	2.22	2.52	1.47	1.4	1.33	1.5	1.69	8.16	6.16	0.92	1.28	2.13	3.23
	ENSG00000010671.16	0.22	0.13	0.09	0	0.77	0.47	0	0	0	0	0	0.01	0.16	0	0	0	0	0	0.1	0.65	0	0.02	0.02	0.11
	ENSG00000010704.18	0.78	2.03	0.93	0.36	1.19	2.28	0.08	0	0	0.13	0	0.05	0.01	0	0.07	0	0	0	0.76	1.1	0.61	0.18	1.06	1.19
	ENSG00000010803.16	14.4	5.96	5.99	5.81	5.55	7.01	12.94	12.96	12.47	10	19.17	15.7	10.37	6.25	6.95	8.53	7.96	8.84	3.91	4.04	5.8	5.93	6.45	7.05
	ENSG00000010810.17	4.09	2.56	6.74	9.07	5.01	2.48	0.31	0	0.47	0	0.88	0.47	0.73	0.31	0.35	0.19	0.52	0.4	1.44	1.01	6.13	6.18	1.93	3.32
	ENSG00000010818.10	4.08	1.72	4.87	2.71	3.36	2.36	1.84	1.68	2.17	1.03	6.25	2.43	2.91	1.27	1.41	1.53	1.6	1.25	1.76	2.08	2.28	2.32	2.1	2.54
	ENSG00000010932.17	0	0	0	0	0	0.03	1	0.06	1.53	0.7	7.29	3.02	0.47	0.22	0.63	0.6	5.84	4.11	0	0	0	0	0.12	0
	ENSG00000011007.12	30.66	10.43	97.68	60.93	57.01	30.66	13.34	10.93	20.31	11.6	29.25	24.77	21.16	8.37	11.53	11.07	10	9.74	8.51	7.59	33.45	39.27	41.48	49.24
	ENSG00000011009.11	41.51	23.01	39.07	33.7	35.81	36.99	27.3	22.41	30	23.42	51.38	46.42	28.97	17.64	18.13	20.07	17.79	18.01	12.36	11.5	21.9	26.35	29.88	38.37
	ENSG00000011021.23	14.52	10.61	8.78	7.17	9.47	9.82	2.64	5.44	3.57	3.77	16.15	9.17	5.33	6.53	3.38	3.78	11.62	9.25	6.41	5.37	11.53	7.55	11.36	10.39
	ENSG00000011028.14	3.59	0.81	0.6	1.35	0.97	0.72	0	0	0.13	0.02	0.31	0.08	0.04	0.05	0.01	0.01	0.34	0	0.89	0.68	0.85	0.84	0.51	0.58
	ENSG00000011052.21	0	3.25	1.66	4.87	10.69	9.96	4.27	5.26	3.95	0.64	2.29	3.61	1.94	0.76	1.81	0.57	0	0.21	0.78	0.39	1.88	2.56	3.81	4.81
	ENSG00000011083.9	0	0.04	0	0.04	0	0	0	0	0	0	0	0	0	0	0	0	0	0	0	0	0	0	0	0
	ENSG00000011105.14	4.17	1.61	2.74	3.06	4.05	1.96	14.34	12.55	10.14	5.04	14.13	17.17	14.81	9.1	5.32	6.63	4.94	4.82	1.69	1.53	2.46	3.17	1.42	3.32
	ENSG00000011114.15	7.91	5.75	6.1	9.89	8.92	6.61	2.2	4.28	5.69	3.6	4.47	6.98	4.18	3.58	3.81	3.69	3.6	3.18	4.77	4.51	6.82	8.08	7.78	6.61
	ENSG00000011132.12	7.51	5.95	6.37	3.51	5.13	6.02	3.44	4.97	3.73	2.13	8.81	5.53	3.29	2.62	3.74	2.42	3.07	2.52	4.33	2.56	2.45	3.18	4.62	4.23
	ENSG00000011143.19	25.88	14.87	19.71	18.48	22.58	27.05	7.86	9.02	7.2	8.62	14.43	14.92	10.47	4.56	6.38	8.22	8.84	7.16	11.41	12.22	9.76	11.71	18.92	21.54
	ENSG00000011198.10	22.73	15.38	52.57	41.91	33.43	21.69	14.4	15.32	16.81	8.17	29.25	23	18.14	7.23	10.57	11.59	12.05	11.44	7.76	7.97	30.89	35.87	33.86	42.18
	ENSG00000011201.12	1.1	2.18	0.86	0.47	0.63	0.78	7.32	5.2	7.77	5.31	7.11	9.65	5.72	4.32	6.85	6.56	4.36	6.37	0.51	0.29	0.86	0.29	0.43	1.26
	ENSG00000011243.18	102.33	59.24	70.71	62	79.54	73.6	77.53	70.38	92.58	85.24	151.76	108.48	88.86	70.68	57.64	69.27	97.4	91.47	41.8	50.66	56.39	58.08	68.51	71.99
	ENSG00000011258.16	17.26	20.29	23.54	22.89	16.83	16.92	7.52	8.3	8.79	5.44	16.86	15.38	14.63	7.24	4.94	6.46	7.56	7.44	20.09	21.75	16.47	17.37	17.19	19.67
	ENSG00000011260.14	59.15	66.03	181.71	194.45	88.21	75.69	30.72	27.86	37.39	21.9	34.86	38.64	39.39	25.18	30.01	26.36	19.85	23.14	63.35	61.3	141.23	154.75	76.91	85.4
	ENSG00000011275.19	18.85	8.72	20.48	16.16	15.45	13.54	11.59	9.91	12.96	9.22	24.72	15.64	16.9	7.92	9	9.3	8.38	7.16	8.06	7.41	15.63	16.48	10.96	13.78
	ENSG00000011295.16	25.28	34.77	44.94	42.74	45.82	38.21	32.53	28.47	28.8	20.53	35.94	40.78	38.45	24.13	20.96	19.4	18.8	16.6	35.11	28.12	32.93	29.75	30.32	39.05
	ENSG00000011304.22	143.2	105.45	197	154.16	112.94	91.05	105.51	99.89	118.01	96.36	119.3	116.38	125.16	82.95	89.97	101.96	51.4	66.39	85.94	95.39	160.18	178.13	105.66	105.16
	ENSG00000011332.19	2.49	1.7	4.81	2.97	2.2	2.09	0.64	0.63	2.44	2.27	3.85	2.21	0.7	0.73	2.02	2.21	1.25	0.81	0.54	0.23	2.31	2.45	2.34	2.01
	ENSG00000011347.10	35.45	21.35	7.23	6.69	9.05	11.15	33.86	27.76	21.16	17.18	42.16	39.85	43.81	23.93	12.8	16.66	17.82	17.83	6.54	5.19	4.19	4.42	6.38	8.14
	ENSG00000011376.12	13.5	4.12	12.71	7.51	11.47	7.63	7.71	4.25	5.09	2.78	9.92	10.65	8.61	2.89	3.1	3.76	3.31	2.81	2.13	1.68	3.01	3.91	5.46	9.89
	ENSG00000011405.13	10.76	8.54	16.53	20.11	22.01	11.63	8.14	8.78	10.26	4.82	25.96	20.48	23	10.6	8.59	7.47	9.98	10.44	10.11	10.25	8.89	9.67	14.39	29.39
	ENSG00000011422.12	14.27	16.01	19.68	16.69	4.44	5.2	1.32	2.24	2.12	1.72	2.68	1.88	1.6	1	2.39	2.47	1.27	1.68	6	5.48	8.07	8.32	1.63	2.41
	ENSG00000011426.11	24.54	18.03	75.06	59.04	16.03	16.43	38.67	43.1	58.48	42.54	62.13	61.81	56.95	36.66	46.37	58.89	36.91	34.44	19.56	18.51	32.73	38.8	20.78	25.96
	ENSG00000011451.21	26.3	15.19	24.19	19.73	25.06	19.01	21.58	15.89	21.72	19.4	34.3	26.92	23.46	13.6	17.41	21.14	17.02	19.2	10.03	11.84	19.56	22.66	25.71	26.19
	ENSG00000011454.18	22.65	16.35	18.37	12.83	21.69	18.39	36.16	34.74	38.77	16.98	82.24	68.71	58.1	26.48	20.23	20.79	21.2	18.77	16.52	15.3	7.95	9.26	16.78	24.24
	ENSG00000011465.18	0	0	0	0	0	0	0	0	0	0	0	0	0	0	0	0.1	0	0	0	0	0	0	0	0
	ENSG00000011478.13	9.32	14.11	7.03	7.28	16.13	15.14	2.42	2.83	3.29	4.59	6.51	3.95	4.17	3.66	3.26	4.24	5.85	6.58	10.14	14.41	11.08	8.34	13.1	11.13
	ENSG00000011485.15	51.44	32.04	82.47	67.36	59.25	51.84	49.36	36.66	62.24	53.28	67.42	56.9	46.82	24.32	38.03	44.48	28.17	23.51	25.54	21.59	49.81	51.98	54.28	60.95
	ENSG00000011523.14	4.68	3.8	3.5	3.45	3.76	3.7	1.97	1.5	1.73	1.21	3.36	3.65	2.99	1.73	1.36	1.51	1.27	1.5	4.84	4.97	2.06	2.81	3.25	3.68
	ENSG00000011566.15	15.25	13.57	17.31	16.93	15.16	12.73	11.06	10.57	11.21	6.54	18.35	18.1	18.7	7.16	7.39	8.97	9.13	8.69	11.1	10.31	12.37	12.35	10.99	16.28
	ENSG00000011590.14	0	0.02	0.05	0.42	0	0.08	0	0	0	0.2	0	0.02	0	0	0	0	0	0	0	0	0.16	0	0	0
	ENSG00000011600.12	0	0	0	0	0	0	0	0	0	0	0	0	0	0	0	0	0	0	0	0	0	0	0	0
	ENSG00000011638.11	20.56	18.47	12.38	10.93	12.27	12.3	17.54	11.23	12.18	8.34	30.54	27.18	21.64	11.48	11.15	14.14	12.47	13.73	8.03	7.47	2.31	4.01	6.43	10.39
	ENSG00000011677.13	0	0	0	0	0	0	0	0	0	0	0	0	0	0	0	0	0	0	0	0	0	0	0	0
	ENSG00000012048.23	12.68	8.59	25.97	22.79	6.07	7.06	20.22	13.97	19.57	17.38	19.77	14.88	12.44	7.84	12.65	17.45	11.17	6.66	6.15	5.46	14.72	13.09	5.01	8.88
	ENSG00000012061.16	39.51	27.67	70.68	59.18	38.39	31.59	20.07	15.62	16.8	17.25	26.19	30.2	19.63	14.26	19.46	22.5	24.3	28.51	25.01	28.15	99.01	101.02	35.96	35.58
	ENSG00000012124.17	0.87	0.8	1.02	0.65	0.72	0.86	0.09	0	0	0	0.95	0.17	0.13	0.17	0.09	0	0.31	0.13	1.32	1.01	0.16	0	0.34	0.5
	ENSG00000012171.20	29.37	32.08	5.21	5.32	5.12	6.91	3.95	9.42	3.4	4.72	2.41	3.58	4.66	8.08	4.34	4.44	2.57	2.94	67.25	56.07	9.26	11.87	3.67	6.03
	ENSG00000012174.12	5.45	4.68	13.54	10.69	13.1	10.24	8.66	8.73	11.15	5.67	22.48	24.39	21.8	12.98	12.65	9.7	10.33	7.73	5.08	3.22	4.92	4.26	6.8	15.29
	ENSG00000012211.13	20.52	4.35	7.84	4.78	9.61	10.36	2.75	2.98	3.83	2.81	5.49	4.49	2.77	1.81	2.88	3.44	2.6	2.36	3.67	3.98	6.89	7.24	7.09	8.3
	ENSG00000012223.13	0	0.04	0	0	0	0	0	0.33	1.23	0.44	0.41	0.55	0.42	0.12	0.26	0.36	0.5	1.33	0	0.05	0	0	0.04	0.04
	ENSG00000012232.9	4.05	1.32	5.77	1.83	3.21	2.01	1.69	0.94	2.34	1.43	6.26	2.97	3.42	2.13	1.54	1.73	1.14	0.98	0.98	0.9	1.77	1.56	1.6	4.5
	ENSG00000012504.15	0	0.01	0	0	0	0	0	0	0	0	0	0	0	0	0	0	0	0	0	0	0	0	0	0
	ENSG00000012660.14	120.38	134.85	124.34	142.25	228.17	201.49	84.63	87.16	90.72	51.09	187.2	158.27	124.93	97.29	122.56	103.88	100.96	69.55	189.69	146.97	116.44	103.81	185.05	265.81
	ENSG00000012779.11	0.06	0.02	0	0.12	0.05	0.23	0	0	0.05	0	0.08	0.01	0	0	0.01	0.01	0	0.01	0	0.1	0.02	0	0.12	0.02
	ENSG00000012817.16	0	0	0	0	0	0	0	0	0	0	0	0	0	0	0	0	0	0	0	0	0	0	0	0
	ENSG00000012822.16	37.97	23.71	1.69	3.99	18.05	21.19	4.53	9.96	6.23	8.39	37.05	18.9	6.73	4.73	5.17	7	16.23	11.67	35.3	34.85	1.29	1.67	13.44	17.04
	ENSG00000012963.15	18.37	17.12	48.42	37.12	24.54	23.54	23.16	18.34	23.19	17.64	29.57	25.76	23.14	10.68	18.45	21.34	11.3	9.94	10.69	10.7	22.14	24.74	18.96	28.99
	ENSG00000012983.11	10.82	13.55	17.13	13.47	13.95	13.32	11.24	12.61	12.01	6.73	15.53	15.19	18.26	8.46	9.07	8.75	8.93	8.04	12.45	13.02	13.22	15.76	11.74	11.81
	ENSG00000013016.16	1.48	0.98	0.56	0.38	1.15	1.12	0.59	0.45	0.66	0.44	2.24	1.92	0.64	0.2	0.37	0.46	0.64	0.42	0.47	0.44	0.29	0.54	1.11	1.68
	ENSG00000013275.8	60.79	50.22	135.92	109.56	126.8	99.1	31.58	27.23	37.76	31.81	42.45	35.96	30.86	20.11	33.87	36.04	27.24	29.21	26.97	32.78	192.63	198.52	133.68	124.77
	ENSG00000013288.9	6.11	3.36	2.93	2.69	8.85	7.34	8.2	7.78	6.91	5.84	9.59	10.11	9.51	8.14	7.44	8.21	6.4	6.4	7.01	6.11	2.26	2.1	5.45	7.55
	ENSG00000013293.6	0	0.01	0	0	0	0	0	0	0	0	0	0	0	0	0	0	0	0	0	0	0	0	0.01	0
	ENSG00000013297.12	0.27	0.08	0	0	0.1	0.13	0.35	0	0.29	0.05	0.14	0.14	0.34	0.24	0.1	0.03	0.26	0.08	0.12	0.06	0.12	0	0.18	0
	ENSG00000013306.16	199.45	136.75	159.42	162.83	181.64	162.39	62.43	50.83	60.61	64.33	80.62	66.97	55.99	44.08	63.94	61.27	56.43	50.57	80	90.42	219.12	222.31	194.02	194.39
	ENSG00000013364.19	12.63	3.33	2.92	1.67	10.22	11.02	20.06	14.52	14.26	14.99	43.4	32.84	35.15	11.41	11.28	11.96	15.59	15.44	5.1	4.22	0.93	0.64	5.74	8.42
	ENSG00000013374.16	31.41	13.63	30.54	22.39	30.68	17.94	23.62	18.85	29.95	14.48	53.93	47.53	41.9	12.01	16.17	17.43	14.15	13.39	9.49	11.42	7.61	9.85	20.46	23.27
	ENSG00000013375.16	16.43	12.08	28.77	25.61	27.16	21.44	18.4	16.45	18.88	11.35	41.64	36.62	28.87	11.51	16.09	20.94	16.95	20.9	11.75	10.2	21.49	19.68	35.44	33.49
	ENSG00000013392.8	1.54	1.58	0.64	0.81	1.54	2.56	3.76	3.34	2.96	1.96	4.42	6.37	5.32	2.98	2.25	2.97	3.52	4.17	2.73	2.29	0.69	0.72	1.68	2.28
	ENSG00000013441.16	100.48	164.26	42.33	65.48	49.16	53.27	36.5	58.45	44.54	41.05	41.97	34.01	53.09	53.61	32.52	30.71	47.17	42.16	189.07	167.18	45.17	39.45	57.05	40.24
	ENSG00000013503.10	5	2.03	11.65	7.72	6.14	4.38	1.92	1.17	2.79	1.44	4.43	3.71	3.59	1.16	1.81	1.65	1.81	1.37	1.66	1.72	3.85	4.54	4.01	7.06
	ENSG00000013523.11	24.19	9.26	16.26	11.71	16.63	12.23	4.56	4.26	5.23	3.66	11.97	9.47	8.2	4.67	4.44	4.14	4.2	3.3	11.12	9.05	9.35	8.59	8.63	13.39
	ENSG00000013561.18	36.01	21.49	48.8	35.35	45.84	39.27	29.32	28.58	41.37	18.68	78.78	58.87	48.69	19.74	25.99	23.59	26.54	21.34	9.74	9.53	17.38	20.1	35.15	50.27
	ENSG00000013563.14	21.12	17.55	7.42	9.83	22.54	26.78	4.47	6.28	5.27	7.55	8.05	9.24	7.55	6.54	5.01	7.69	7.55	9.33	16.21	17.53	10.38	9.19	18.26	21.01
	ENSG00000013573.17	40.03	20.22	38.39	29.39	19.29	20.47	13.93	21.49	30.91	29.94	24.96	23.98	23.5	23.77	18.72	30.57	18.81	12.19	21.31	16.82	29.8	34.91	15.51	14.43
	ENSG00000013583.10	41.25	40.86	18.35	19.21	22.95	24.39	35.06	29.14	25.62	24.91	41.13	42.65	35.75	21.48	24	26.7	26.58	25.39	45.12	56.8	17.54	17.8	23.49	24.13
	ENSG00000013588.9	13.63	10.29	139.19	106.98	128.72	47.98	4.63	5.14	9.74	7.28	12.99	12.15	8.83	5.99	13.89	7.91	6.45	6.89	14.02	10.07	90.41	79.87	69.66	86.92
	ENSG00000013619.14	2.35	1.15	3.4	3.39	2.07	1.53	1.01	0.77	0.46	0.68	0.54	0.74	0.85	0.72	0.49	0.73	0.4	0.54	1.29	1.16	3.43	3.23	1	1.09
	ENSG00000013725.14	0	0	0	0	0.1	0.06	0.27	0.11	0.17	0.12	0.2	0.39	0.34	0.13	0.16	0.31	0.11	0.15	0	0	0	0	0.05	0.05
	ENSG00000013810.20	47.65	33.28	74.82	71.31	44.96	34.8	28.13	17.97	36.45	41.57	44.57	32.85	26.6	17.87	27.77	42.03	24.81	22.51	19.72	22.21	61.43	65.14	48.44	38.67
	ENSG00000014123.10	12.77	8.51	15.76	13.14	13.17	18.6	7.41	10.34	10.23	7.82	12.7	21.78	19.78	13.06	11.68	13.94	14.34	17.73	14.85	14.46	10.99	10.12	14.53	17.27
	ENSG00000014138.9	29.35	9.92	43.98	38.25	15.65	10.72	26.02	25.02	39.19	38.74	47.1	39.66	24.11	17.98	37.1	48.01	20.09	21.49	6.23	6.04	42.53	39.4	18	19.86
	ENSG00000014164.7	5.04	3.24	11.25	6.25	5.39	6.41	6.62	5.33	7.78	6.51	12.75	7.76	6.3	3.05	6.15	7.48	5.06	5.69	2.85	3.22	10.25	10.88	6.7	7.57
	ENSG00000014216.16	90.88	46.59	54.02	36.14	86.62	73.64	112.14	84.6	85.38	85.46	200.23	173.63	136.28	84.01	76.25	84.78	121.95	96.87	33.65	35.16	46.33	54.64	73.54	92.35
	ENSG00000014257.16	3.06	1.01	0.13	0.13	1.34	1.06	1.35	2.62	5.85	3.99	14.22	10.47	4.16	2.44	4.94	3.95	5.97	5.14	3.82	2.89	0	0	0.99	0.99
	ENSG00000014641.21	129.22	136.17	117.16	126.48	178.53	196.78	108.95	96.94	104.22	92.07	188.49	161.54	108.42	69.82	90.67	132.32	150.43	162.65	82.74	116.21	95.37	106.12	171.21	185.3
	ENSG00000014824.14	30.42	25.43	28.71	30.05	33.87	26.39	30.59	27.18	23.32	11.15	40.57	49.12	47.42	21.42	20.43	19.74	16.67	20.48	17.26	14.76	18.5	23.48	29.71	32.74
	ENSG00000014914.21	10.13	6.03	2.89	2.49	4.22	11.67	1.47	1.49	1.91	2	2.86	2.22	1.51	0.75	1.44	1.36	1.95	1.52	3.53	2.76	2.5	2.05	7.88	6.91
	ENSG00000014919.13	18.31	16.5	20.35	18.81	26.05	26.87	13	9.71	13.75	9.58	22.98	19.01	17.3	7.31	9.81	11.32	9.69	8.03	9.52	12.21	11.74	12.39	17.27	25.39
	ENSG00000015133.19	6.97	6.65	7.07	7.87	5.72	3.98	11.61	14.88	10.7	13.41	12.32	15.11	16.25	10.78	8.42	11.78	10.37	10.92	8.64	6.1	2.77	3.35	2.62	2.24
	ENSG00000015153.15	18.04	25.38	10.01	18.07	14.05	18.74	14.9	9.68	13.88	18.72	13.77	14.2	11.85	15.31	19.93	13.42	22.93	22.19	30.43	25.81	18.12	15.13	21.34	18.89
	ENSG00000015171.20	55.91	43.82	51.95	51.14	42.38	40.8	34.83	33.7	38.31	20.32	50.68	55.33	53.45	23.44	26.01	27.91	23.36	23.52	37.87	39.42	30.47	34.76	39.07	48.02
	ENSG00000015285.11	0	0.63	0	0.57	0.15	0.76	0.28	1.46	0.1	0.02	1.09	0.42	0.17	0.24	0.42	0.45	0.87	0.31	1.18	1.07	0.41	0.3	0.75	0.06
	ENSG00000015413.9	0	0.02	0	0	0	0.21	0	0	0	0	0	0	0	0.11	0	0	0	0	0	0.04	0	0	0	0.05
	ENSG00000015475.19	48.85	27.79	48.01	35.84	49.81	42.66	21.21	15.5	21.14	12	26.02	21.4	18.13	12.96	17.13	15.06	16.48	9.5	10.7	13	32.53	31.87	45.68	41.37
	ENSG00000015479.20	133.45	117.24	251.87	190.94	141.31	137.16	142.44	139.41	133.01	65.2	202.82	187.04	200.35	76.32	81.9	86.41	65.69	66.16	102.13	107.4	100.39	119.78	138.34	166.85
	ENSG00000015520.15	0	0.02	0	0.01	0	0.06	0.01	0.04	0.03	0	0.16	0.07	0.12	0.09	0.08	0.05	0.09	0.09	0.02	0.07	0.04	0	0.19	0.03
	ENSG00000015532.10	13.42	11.17	9.3	12.3	11.07	15.62	24.36	18.07	22.76	24.61	28.26	28.09	22.67	24.25	18.63	22.17	16.94	19.4	14.89	11.48	8.07	8.43	6.48	9.86
	ENSG00000015568.13	13.09	2.11	2.86	1.31	8.1	2.98	1.31	5.32	5.88	1.68	2.68	4.37	2.49	2.08	1.74	2.06	5.41	2.1	4.17	3.76	2.4	3.6	1.94	2.09
	ENSG00000015592.16	0	0	0	0	0.2	0	0	0.09	0.1	0	0.03	0	0	0	0.15	0	0	0	0	0.07	0	0.12	0	0
	ENSG00000015676.18	22.24	16.67	34.81	22.28	20.32	19.59	44.58	28.24	41.48	24.74	76.86	69.95	65.28	33.02	27.49	25.88	26.64	26.59	16.4	16.02	16.38	17.89	15.78	29.02
	ENSG00000016082.15	0	0	0	0	0	0	0	0	0	0	0	0	0	0	0.02	0	0	0	0	0	0	0	0	0.02
	ENSG00000016391.11	4.68	4.35	2.93	3.03	1.77	1.97	4.89	4.74	4.91	5.46	10.31	8.41	5.03	4.08	3.64	4.68	5.88	4.94	2.75	2.63	2.04	2.14	1.13	1.36
	ENSG00000016402.13	0.86	0.83	0.53	2.6	1.69	1.73	0.09	0.22	0.06	0.1	0.32	0.26	0.11	0.23	0.06	0.52	0.21	0.34	0.77	0.82	0.6	0.54	1.6	2.13
	ENSG00000016490.16	0	0	0	0	0	0	0	0	0	0	0	0	0	0	0	0	0	0	0	0	0.01	0	0	0
	ENSG00000016602.9	0	0	0	0	0	0	0	0	0	0	0	0.1	0	0	0.03	0	0	0	0	0	0	0	0	0
	ENSG00000016864.18	14.72	14.54	17.46	16.71	18.61	23.76	17.04	14.76	11.05	12.31	18.15	13.63	11.43	9.25	9.06	11.45	11.59	11.5	11.01	11.73	13.9	15.16	15.89	18.43
	ENSG00000017260.20	31.66	25.95	61.27	44.05	42.3	29.33	35.01	31.68	31.14	27.63	57.23	50.33	39.93	27.65	31.24	33.05	31.5	32.04	18.82	24.77	47.11	48.81	37.44	40.44
	ENSG00000017427.17	0	0	0	0	0	0	0.02	0	0	0	0.18	0	0.01	0.03	0	0	0.01	0	0	0	0	0	0	0
	ENSG00000017483.15	1.12	0	1.75	0	0.64	0.34	0.53	0	0	1.35	0	0.19	0.08	0.08	0	0	0.34	0.05	0.08	0	0.19	0.5	0.34	0.33
	ENSG00000017797.13	40.14	62.3	30.53	34.54	34.28	25.73	51	38.37	55.4	71.79	66.53	55.88	43.48	55.4	69.15	70.76	106.36	90.18	56.44	48.33	41.34	34.17	34.27	32.72
	ENSG00000018189.13	9.62	11.63	6.58	6.59	10.04	11.63	3.62	6.1	7.09	6	8.47	9.7	7.44	7.65	7.64	7.18	5.01	6.49	9.6	9	7.1	6.76	7.61	10.46
	ENSG00000018236.15	0	0	0	0	0	0	1.34	1.35	0.17	0.09	0.94	1.44	1.98	1.47	0.23	0.41	0.67	0.8	0	0	0.02	0	0	0
	ENSG00000018280.17	0.44	0.15	0.11	0.04	0.25	0.26	0	0	0.05	0	0.1	0.16	0.05	0.11	0.06	0.04	0.27	0.16	0.24	0.17	0	0.02	0.28	0.18
	ENSG00000018408.15	22.83	7.58	82.93	45.58	20.43	15.5	3.3	3.98	9.1	3.18	8.05	5.21	6.94	3.12	3.72	3.58	2.94	2.33	6.55	6.86	77.31	81.42	20.87	18.97
	ENSG00000018510.17	0	0	0.06	0.02	0.04	0.01	7.76	4.12	7.09	2.7	17.79	13.68	12.87	2.5	3.39	3.62	4.06	3.51	0.05	0.02	0	0.02	0.09	0.02
	ENSG00000018607.7	0	0	0	0	0	0	0	0	0	0	0	0	0	0	0	0	0	0	0	0	0	0	0	0
	ENSG00000018610.15	20.48	18.75	34.76	31.65	27.88	18.74	10.09	10.12	12.14	5.36	16.27	15.73	12.55	8.99	7.44	6.46	7.23	6.46	11.44	14.66	12.83	18.81	20.04	25.26
	ENSG00000018625.15	0	0	0	0	0	0.01	0	0	0.05	0.06	0.1	0.38	0.09	0.01	0.03	0.09	0.42	0.12	0.01	0.02	0.01	0	0	0
	ENSG00000018699.13	8.44	6.63	25.02	18.02	14.97	11.71	6.1	6.98	7.2	7.15	8.3	9.86	9.85	4.54	4.87	4.71	3.92	4.62	3.98	4.93	12.14	11.18	8.83	10.12
	ENSG00000018869.17	0	0	0	0	0	0	0	0	0	0	0	0	0	0	0	0	0	0	0	0	0	0	0	0
	ENSG00000019102.12	0	0.06	0	0	0	0	6.84	5.37	4.53	3.83	3.66	4.96	5.94	5.37	3.97	6.18	4.14	5.3	0.1	0	0.04	0	0.04	0
	ENSG00000019144.19	8.43	3.68	1.75	1.97	2.72	3.02	3.31	2.14	1.21	1.65	0.85	1.22	3.89	3.03	0.87	0.99	0.59	0.52	5.77	5.66	2.06	1.32	1.5	2.16
	ENSG00000019169.10	0	0	0	0	0	0	0	0	0	0	0	0	0	0	0	0	0	0.2	0	0	0	0	0	0
	ENSG00000019186.10	3.47	8.38	0.16	0.09	0	0.45	0	0	0	0.13	0	0	0	0.07	0	0.07	0	0	4.03	5.43	0.12	0.2	0.16	0.37
	ENSG00000019485.13	1.48	0.57	1.54	1.05	1.7	0.51	1.31	0.6	1.16	0.71	3.68	1.72	2.36	0.92	0.9	0.93	0.97	0.86	0.71	0.47	0.55	0.53	0.79	1.09
	ENSG00000019505.8	0.11	0.03	0.27	0.03	0.05	0.02	0.03	0	0.18	0.05	0.27	0.21	0.04	0.01	0.04	0.14	0.09	0	0.06	0.02	0.06	0.02	0.11	0.02
	ENSG00000019549.13	4.24	4.16	5.06	9.14	8.39	4.87	0.16	0.03	0.08	0.08	0.07	0.04	0.13	0.2	1.02	0.08	0.07	0	4.17	6.97	6.5	7.17	2.67	2.47
	ENSG00000019582.15	1.3	0.3	1.16	1.8	1.18	0.45	0	0	0	0	0.03	0	0.23	0.18	0.09	0.23	0.12	0	1.56	1.97	0.61	0.48	0.37	0.23
	ENSG00000019991.18	0	0	0	0.28	0	0	0	0	0	0	0	0	0	0	0	0	0	0	0	0	0	0	0	0
	ENSG00000019995.6	15.83	15.14	20.9	15.59	13.53	11.59	5.28	5.1	4.26	2.83	5.88	5.75	5.61	3.55	3.05	2.84	3.13	2.41	11.74	10.81	8.19	9.65	12.89	15.44
	ENSG00000020129.16	12.56	7.71	16	10.6	16.06	9.72	4.49	3.74	5.43	3.84	17.71	8.74	6.62	2.9	3.7	2.66	4.38	2.85	4.33	4.66	8.96	9.52	13	15.06
	ENSG00000020181.18	0.89	0.34	0.3	0.09	0.3	0.38	0.08	0	0.03	0.06	0.02	0.04	0.04	0.01	0.01	0.03	0.02	0.02	0.09	0.2	0.15	0.12	0.16	0.24
	ENSG00000020219.9	0	0.02	0	0	0	0.02	0	0	0	0	0	0.06	0	0	0	0	0	0	0.03	0	0	0	0	0
	ENSG00000020256.20	7.09	5.64	7.92	6.3	10.62	7.62	11.05	9.05	15.32	6.11	16.71	15.07	18.49	7.6	7.82	6.81	5.33	4.68	4.07	4.38	4.86	6.15	6.14	9.52
	ENSG00000020426.11	64.07	62.58	52.2	60.9	45.84	57.02	40.44	35.84	35.38	31.98	48.4	44.04	38.95	24.26	29.79	27.98	41.65	33.87	50.25	45.02	37.29	49.34	46.57	52.39
	ENSG00000020577.14	6.68	7.67	8.95	7.06	9.44	6.65	0.34	0.22	0.59	0.4	1.48	0.55	1.43	0.56	0.6	0.54	0.35	0.24	4.64	4.15	8.45	8.78	4.6	6.36
	ENSG00000020633.19	0	0	0.05	0	0.1	0.01	0.24	0.07	0.03	0.15	0.19	0.04	0.06	0.11	0.07	0.1	0.02	0.05	0	0.01	0.04	0.06	0.04	0.08
	ENSG00000020922.13	5.86	5.07	8.57	5.8	8.51	7.15	9.34	11.03	8.67	8.1	13.55	10.95	11.8	4.5	5.84	6.85	4.12	4.03	3.49	3.27	2.99	4.46	5.16	6.79
	ENSG00000021300.14	9.34	8.85	2.4	2.38	5.9	8.27	0.08	0.17	0	0	0.59	0.47	0.22	0.14	0.1	0.14	0.69	0.39	10.65	14.95	2.78	1.89	5.64	6.78
	ENSG00000021355.13	35.76	25.58	24.49	21.43	32.71	28.17	8.94	8.12	8.28	4.78	14.01	12.41	11.67	5.12	6.95	7.65	6.04	5.25	30.12	30.82	17.86	25	29.08	32.32
	ENSG00000021461.17	0	0	0	0	0	0.05	0	0	0	0	0.03	0.02	0	0	0	0	0	0	0	0	0	0	0	0.3
	ENSG00000021488.13	0	0.04	0	0.1	0	0	0.08	0.12	0.4	0.8	0.32	0.25	0.16	0.42	0.17	0.45	0.64	0.46	0.1	0.28	0.05	0	0	0.06
	ENSG00000021574.13	6.2	4.74	10.95	7.67	11.5	6.7	4.25	3.88	4.32	2.43	11.05	7.94	7.59	3.37	3.21	3	3.68	3.18	4.46	4.46	3.16	2.65	6.83	12.07
	ENSG00000021645.20	0	0.03	0	0	0	0.01	2.58	3.29	1.95	1.76	3.69	5.64	4.84	3.92	2.33	2.08	4	5.12	0.03	0.1	0.02	0	0.06	0.02
	ENSG00000021762.20	6.94	1.97	2.42	1.46	2.29	2.25	1.87	2.9	2.83	2.62	2.42	3.05	4.26	2.59	1.98	3.46	1.09	2.21	1.25	1.59	2.07	1.43	1.14	1.56
	ENSG00000021776.11	18.84	10.1	16.49	21.6	10.57	14.41	12.18	6.47	14.52	12.23	15.39	18.62	16.5	8.16	14.08	18.69	12.98	15.83	10.74	13.64	20.31	20.83	15.11	13.59
	ENSG00000021826.17	1.51	0.18	0	0	0.19	0.32	0.56	0.11	1.69	0.18	0.13	0.45	0.69	0.24	0.26	0.06	0.1	0.22	0.51	0.37	0	0	0.17	0.17
	ENSG00000021852.13	0	0	0	0	0	0	0	0	0	0	0	0	0	0	0	0	0	0	0	0	0	0	0	0
	ENSG00000022267.19	2.27	1.5	1.39	0.62	0.43	0.51	0	0	0	0	0	0	0	0	0	0	0	0	0.26	0.33	0.39	0.79	0.35	0.51
	ENSG00000022277.13	106.44	99.52	211.21	169.46	174.63	170.22	260.75	242.58	245.27	174.36	357.57	348.85	317.95	144.67	180.86	200.41	175.73	168.35	63.62	77.66	131	142.71	201.24	206.94
	ENSG00000022355.18	0	0	0	0	0	0	0	0	0	0	0	0	0.11	0	0	0	0	0	0	0	0	0	0	0
	ENSG00000022556.16	0.03	0.01	0	0.13	0.04	0.01	19.76	24.03	28.45	17.14	48.08	46.32	28.87	21.31	18.82	18.21	22.9	15.97	0.04	0.04	0.04	0.01	0.03	0.05
	ENSG00000022567.10	2.2	0.86	5.12	3.43	6.69	2.09	2.56	2.69	3.86	2.05	7.13	5.61	4.51	2.23	3.35	2.69	1.76	1.72	1.66	1.56	3.84	4.31	2.1	5.35
	ENSG00000022840.16	106.75	95	73.44	73.78	98.39	106.56	87.18	123.87	129.36	102.54	153.13	120.25	120.51	92.31	98.04	122.02	138.43	128.13	75.44	103.14	100.6	95.04	111.1	113.73
	ENSG00000022976.15	9.77	9.84	9.13	10.97	8.79	15.2	8.13	7.31	9.05	12.8	12.19	11.04	7.77	9.7	7.84	10.26	11.03	12.24	12.04	12.91	7.11	7.15	9.02	8.04
	ENSG00000023041.11	24.79	29.68	51.38	59.04	32.96	41.24	18.51	16.75	19.86	20.24	26.28	21.24	15.02	15.44	19.43	25.06	20.48	19.06	20.22	29.36	38.64	46.63	32.34	27.69
	ENSG00000023171.18	0.69	0.73	3.46	2.13	4.04	2.04	0.03	0	0.09	0.13	2.43	0.22	0.12	0.1	0.19	0.11	0.6	0.08	0.34	0.27	0.89	0.76	4.36	4.98
	ENSG00000023191.17	20.9	11.95	21.14	14.27	24.29	14.35	7.94	7.62	8.73	5.48	13.77	10.13	8.94	4.64	7.35	5.91	8.4	4.26	8.23	8.04	11.25	11.41	17.37	20.57
	ENSG00000023228.14	36.58	19.97	27.62	21.11	43.02	39.16	16.67	14.19	15.43	7.67	28.96	28.41	21.79	6.62	11.14	11.34	10.7	9.53	8.7	8.99	10.84	13.85	28.18	41.04
	ENSG00000023287.13	15.87	15.67	10.02	7.13	20.29	14.12	18.42	17.75	19.76	11.79	28.78	26.57	27.68	14.12	14.78	13.76	16.6	14	19.91	20.57	7.28	7.39	17.09	16.83
	ENSG00000023318.8	8.99	12.58	16.67	13.47	19.37	19.44	7.39	6.66	8.16	5.99	9.48	7.85	8.19	7.2	8.2	7.67	5.85	6.17	13.58	13.52	14.68	14.13	17.41	16.47
	ENSG00000023330.15	11.67	8.99	20.49	14.02	27.17	19.04	28.05	24.12	38.53	24.23	48.19	41.88	29.1	12.49	27.28	22.34	21.86	11.93	5.98	5.08	11.78	15.19	17.52	22.28
	ENSG00000023445.16	0.81	0.31	1.84	1.17	2.53	1.45	2.42	1.76	1.96	1.21	14.07	2.19	1.5	0.79	5.22	2.34	3.67	1.3	0.22	0.36	0.51	0.85	0.83	0.87
	ENSG00000023516.9	4.26	3.63	11.88	8	6.98	5.46	2.74	2.67	3.87	1.6	7.87	6.64	6.44	2.19	2.55	2.89	2.38	1.93	2.99	2.72	4.86	5.15	5.7	8.46
	ENSG00000023572.10	9.87	19.06	79.14	88.31	42.9	33.76	12.8	13.81	22.55	13.87	17.12	17.42	12.56	8.94	27.34	27.45	16.44	15.75	15.71	18.78	108.43	114.18	44.5	40.36
	ENSG00000023608.5	9.06	7.15	10.36	10.32	7.46	6.9	3.53	4.09	3.97	1.97	4.1	3.52	3.19	2.27	3.25	2.93	2.65	3	9.18	9.4	7.47	8.36	7.87	7.25
	ENSG00000023697.13	14.98	6.92	12.1	9.35	12.43	11.29	29.25	23.66	18.99	21.36	22.75	24.76	26.8	14.92	17.18	20.73	12.25	12.4	5.82	6.84	8.22	7.06	11.44	10.29
	ENSG00000023734.11	67.99	90.07	199.96	180.78	146.57	106.16	103.68	117.27	115.19	114.05	126.83	128.04	128.61	95.09	129.52	156.79	111.91	152.11	66.38	96.31	233.5	258.44	162.69	156.7
	ENSG00000023839.12	1.63	1.85	2.04	2.65	1.2	1.1	11.84	14.19	37.72	26.9	62.37	36.6	17.93	23.87	31.31	29.05	49.16	28.86	1.96	1.07	2.66	1.67	2.37	1.32
	ENSG00000023892.11	8.07	4.22	2.02	0.88	6.71	4.58	3.42	4.95	2.27	2.69	2.44	3.1	2.53	2.1	1.55	3.59	1.61	2.56	7.45	7.42	0.56	0.55	2.25	1.73
	ENSG00000023902.14	9.69	6.69	11.96	7.31	8.6	8.28	0.79	0.64	1.64	0.74	0.37	1.15	2.18	0.73	0.79	1.92	0.46	0.47	10.89	10.99	14.96	12.12	7.99	6.75
	ENSG00000023909.10	12.25	5.84	78.38	32.53	24.23	10.59	6.81	3.22	17.07	4.84	18.4	9.17	7.94	2.42	11.35	6.34	7.02	4.28	2.06	2.27	32.06	45.92	14.32	14.54
	ENSG00000024048.11	6.77	5.68	8.78	6.03	10.5	8.69	6.61	5.4	8.38	5.05	16.33	13.16	10.83	5.3	4.84	6.52	5.45	6.07	6.12	5.75	4.52	5.79	7.33	9.84
	ENSG00000024422.12	3.04	0.43	0.79	0.29	0.18	0.37	0.3	0.16	0	0.2	0.64	0.21	0.4	0.04	0.12	0.04	0.27	0.06	0.15	0.13	1.38	1.58	0.36	0.4
	ENSG00000024526.17	7.85	7.88	7.11	7.8	6.33	9.12	3.69	4.53	5.43	3.9	14.45	15.16	10.84	4.7	5.61	6.99	7.55	5.77	4.7	5.62	3.33	3.77	8	8.24
	ENSG00000024862.18	7.33	11.37	4.64	5.13	10.78	12.91	3.16	2.47	4.04	3.89	7.46	4.13	3.2	2.31	2.74	2.32	3.35	2.32	8.48	9.04	2.01	2.2	8.79	10.48
	ENSG00000025039.15	11.4	8.74	8.13	4.3	5.68	9.7	2.45	1.86	0.59	0.65	3.96	2.1	3.89	1.46	1.29	0.7	1.52	0.42	3.38	4.26	3.07	4.4	6.12	7.44
	ENSG00000025156.13	12.55	9.61	12.1	8.54	7.51	11.21	14.47	11.27	11.52	6.13	14.39	11.42	11.74	6.07	7.17	7.26	7.76	6.25	6.43	7.15	8.25	8.23	7.08	9.26
	ENSG00000025293.17	22.06	21.81	24.77	19.66	20.02	20.44	28.3	29.78	24.14	19.95	34.04	37.63	36.64	26.15	28.68	29.54	32.01	35.53	18.23	21.34	17.33	18.84	15.73	18.51
	ENSG00000025423.11	0.95	2.81	2.01	2.08	2.59	2.43	1	0.3	1	0.63	2.81	0.86	0.78	0.26	0.87	0.61	0.8	0.32	2.07	1.17	1.94	1.79	1.79	2.81
	ENSG00000025434.19	3.78	6.08	4.94	10.66	9.98	8.4	5.13	5.84	8.58	9.84	8.42	7.97	4.42	3.28	7.12	6.91	9.88	6.5	6.66	5.35	6	5.3	10.04	10.2
	ENSG00000025708.14	8.69	6.09	0.73	2.02	1.4	1.12	0	0.9	0.37	2.22	0.58	0.66	0.56	0.57	0.23	0.1	0.12	0.22	2.15	2.24	0.83	0.75	0.42	0.61
	ENSG00000025770.19	23.84	11.69	26.16	23	11.59	10.9	17.92	20.26	25.95	28.8	28.08	19.85	16.45	13.44	22.79	25.69	14.7	11.35	9.64	10.87	23.69	20.67	10.35	11.94
	ENSG00000025772.8	13.75	12.12	37.48	32.07	22.13	17.28	55.09	46.49	48.91	37.34	63.05	53.93	54.82	28.31	40.11	38.5	22.72	21.33	7.29	6.75	26.63	30.53	14.43	16.83
	ENSG00000025796.14	39.62	72	66.65	83.03	67.19	68.07	48.34	53.73	44.34	37.03	43.74	56.47	58.86	48.22	47.98	49.48	46.1	52.58	90.33	76.43	69.02	71.55	66.64	69.54
	ENSG00000025800.14	15.92	18.74	23.1	18.71	22.68	18.77	13.66	12.17	16.69	15.15	25.11	19.33	15	10.75	12.97	13.6	14.94	13.39	14.41	13.64	15.92	16.3	17.15	21.5
	ENSG00000026025.16	2.84	0.09	4.62	1.63	2.65	0	6.89	5.98	3.54	2.49	4.55	2.53	16.76	8.53	7.18	4.04	2.19	1.98	0.18	0.47	0.02	0.1	0.13	0.16
	ENSG00000026036.22	7.63	4.82	4.13	4.41	2.48	4.46	0.97	1.58	1.44	2.76	2.9	2.77	2.18	3.15	1.45	2.85	3.6	2.84	3.11	2.35	7.17	6.43	3.53	2.77
	ENSG00000026103.22	0.66	3.5	8.01	8.91	23.61	12.75	0.34	1.71	0.11	0.22	0.58	0.02	0.72	1.27	0	0.06	0.28	0.03	3.04	3.28	5.65	4.1	14.31	18.61
	ENSG00000026297.16	31.08	34.7	15.16	24.47	30.23	46.11	35.52	24.22	19.87	32.42	23.09	27.65	22.67	24.77	20.87	26.43	24.36	27.21	45.86	43.63	19	19.89	26.27	25.9
	ENSG00000026508.20	129.09	130.02	497.07	457.36	245.82	212.09	9.05	4.5	15.12	8.4	25.01	10.97	19.9	14.53	24.49	11.13	12.62	6.08	137.1	106.39	438.23	416.06	264.31	279.71
	ENSG00000026559.14	0.8	0.87	1.51	2.01	2.51	3.16	11.89	5	6.66	4	10.8	7.35	9.31	5.79	3.74	4.42	3.46	2.35	0.3	0.28	0.66	0.63	0.49	1.41
	ENSG00000026652.15	0.05	0.07	0.08	0.4	0.01	0.53	0.04	0.03	0	0.03	0.05	0.01	0.01	0.01	0.05	0.01	0.01	0	0.03	0.06	0.02	0.13	0	0.3
	ENSG00000026751.17	0	0	0	0.04	0	0	0	0	0	0	0	0	0	0	0.02	0	0	0	0	0	0	0	0	0
	ENSG00000026950.17	4.35	2.63	1.1	0.76	0.57	0.53	1.76	2	0.66	1.02	3.35	2.63	3.16	2.16	0.89	1.45	1.88	1.69	1.26	1.39	0.22	0.37	0.24	0.06
	ENSG00000027001.10	3.71	3.32	6.54	4.36	5.57	5.6	19.3	15.39	19.71	24.32	19.47	23.71	22.89	20.98	15.6	21.46	18.84	29.64	7.31	5.58	7.79	6.06	4.95	4.59
	ENSG00000027075.15	16.61	10.54	14.39	11.13	17.57	14.08	17.28	14.86	19.75	8.51	25.45	24.56	19.37	9.24	9.26	9.51	8.89	6.44	7.7	4.56	4.14	6.12	12.04	15.09
	ENSG00000027644.5	0	0	0	0	0	0.01	0	0	0	0	0	0	0	0	0	0	0	0	0	0	0	0	0	0
	ENSG00000027697.15	16.57	16.56	43.14	34.88	30.99	15.74	16.06	19.13	16.24	8.52	20.36	17.14	19.47	16.24	12.57	13.59	9.88	11.24	20.28	17.44	28.24	22.77	17.98	19.31
	ENSG00000027847.14	12.95	9.4	7.31	9.71	11.67	11.65	4.12	3.8	4.49	5.18	8.17	7.6	5.16	4.97	4.75	5.41	6.67	5.25	5.69	7.03	10.36	11.27	9.52	10.29
	ENSG00000027869.12	0	0	0	0	0	0.16	0.17	0	0	0.08	0.1	0.08	0.03	0.17	0.08	0.27	0.09	0.15	0	0	0	0	0.06	0
	ENSG00000028116.18	11.4	8.21	14.56	16.38	10.67	10.81	12.6	11.9	13.87	8.92	13.73	15.87	17.54	7.06	11.61	11.69	9.1	8.1	5.86	7.02	7.91	10.18	10.81	12.22
	ENSG00000028137.19	0.18	0	0	0	0.04	0	0	0	0	0	0	0.06	0.01	0	0	0.01	0.01	0	0	0	0	0.01	0.04	0
	ENSG00000028203.18	50.87	31.65	62.72	43.91	43.82	29.96	39.81	33.59	32.91	22.18	63.8	57.72	47.25	26.56	29.38	30.33	27.73	28.47	24.09	20.39	30.67	30.8	36.88	47.34
	ENSG00000028277.21	0.41	0.44	0.04	0.29	0.65	0.2	0.21	0.16	0.09	0.58	0.88	0.48	0.14	0.37	0.2	0.13	0.4	0.34	0.54	0.44	0.19	0.41	0.93	0.5
	ENSG00000028310.18	21.52	29.01	46.8	58.96	37.58	29.41	19.68	30.28	30.59	38.99	37.13	31.15	25.9	41.06	32.09	31.18	35.04	31.81	43.47	31.24	60.72	61.63	31.84	33.36
	ENSG00000028528.15	79.15	43.88	48.19	31.82	54.57	51.79	24.42	22.22	25.9	12.74	69.3	42.59	31.79	16.73	15.79	21.55	27.78	22.64	28.24	32.94	25.22	35.22	56.39	71.61
	ENSG00000028839.10	10	24.22	24.69	31.13	23.61	21.62	16.77	13.19	9.82	8.11	11.29	11.95	17.11	9.39	9.69	9.53	9.12	6.51	12.46	15.56	18.54	20.19	18.13	18.75
	ENSG00000029153.14	1.99	1.39	3.33	2.58	2.63	1.52	0.35	0.28	0.35	0.28	0.53	0.33	0.48	0.1	0.38	0.25	0.18	0.05	0.43	0.27	0.88	1.4	1.87	2.26
	ENSG00000029363.17	167.18	157.83	275.59	195.29	147.63	96.23	85.53	84.48	98.71	75.14	155.44	123.8	112.15	74.85	80.3	72.25	106.2	68.65	196.12	133.53	158.06	173.03	122.21	151.98
	ENSG00000029364.12	24.08	17.91	34.12	25.95	31.19	22.23	18.71	16.57	18.93	15.68	32.73	28.88	24.74	15.55	16.84	18.47	17.22	17.35	17.92	18.3	20.18	17.19	25.4	33.77
	ENSG00000029534.21	10.24	6.12	2.64	1.62	2.26	2.43	0.39	0.03	0.6	0.35	0.99	0.31	0.53	0.18	0.81	0.5	0.15	0.16	1.29	1.14	0.64	1.06	3.27	3.27
	ENSG00000029559.7	0	0.2	0	0	0	0.13	0	0	0	0.08	0.18	0.23	0	0	0	0.15	0.03	0	0.4	0.42	0	0	0.06	0.14
	ENSG00000029639.11	6.88	4.29	6.89	2.98	6.83	4.25	7.01	6.1	6.44	3.6	5.64	4.94	4.32	4.21	4.86	4.2	4.27	8.14	3.35	3.6	5.62	7.55	5.99	8.02
	ENSG00000029725.17	23.4	17.88	28.34	32.31	29.92	20.89	18.58	13	16.66	9.29	32.9	28.82	28.04	13.23	12.1	10.48	18.33	12.27	8.73	11.07	22.34	21.99	28.39	31.71
	ENSG00000029993.15	195.99	163.79	326.39	307.08	230.33	181.47	108.91	85.92	78.82	51.45	87.88	106.5	129.6	62.3	50.73	51.8	36.91	42.28	151.15	163.43	176.42	181.41	173.65	183.93
	ENSG00000030066.13	23.31	24.36	50.31	42.18	29.75	27.55	10.92	13.11	19.69	15.71	28.26	21.84	20.77	13.49	13.66	15.3	11.11	9.69	20.81	22.31	28.96	31.41	24.98	31.47
	ENSG00000030110.13	14.26	14.01	35.32	33.36	23.31	20.96	11.79	10.83	22.39	17.7	26.6	22.17	16.31	9.58	21.98	19.38	12.9	11.92	4.93	5.24	24.62	25.74	17.46	22.58
	ENSG00000030304.14	0	0	0	0	0	0	0	0	0	0	0	0	0	0	0	0	0.05	0	0	0	0	0	0	0
	ENSG00000030419.16	2.71	0.74	0.42	0.45	0.72	0.59	1.43	0.85	0.94	0.29	1.95	1.82	1.96	0.66	0.52	0.46	0.59	0.61	0.85	0.95	0.1	0.08	0.51	1.04
	ENSG00000030582.18	172.4	99.61	32.08	30.06	70.78	69.58	30.35	26.86	24.74	21.38	91.91	51.67	45.41	39.25	25.26	30.49	45.58	47.33	137.75	136.67	24	26.31	48.21	59.02
	ENSG00000031003.10	8.63	7.47	10.35	8.95	11.59	7.45	7.1	6.24	9.19	4.21	12.92	16.14	12.08	5.63	6.16	6.15	5.62	5.6	6.85	6.38	6.87	7.42	9.03	10.17
	ENSG00000031081.11	0.04	0.03	0.01	0.01	0.09	0.02	0	0	0	0.01	0.02	0	0	0	0	0	0.04	0	0.01	0.01	0.01	0	0.11	0.03
	ENSG00000031691.7	3.47	5.2	14.16	11.38	4.36	5.69	10.63	10.45	12.48	9.96	10.43	10.44	12.26	7.86	11.74	15.27	6.63	9.14	3.99	5.52	9.47	11.59	5.44	5.23
	ENSG00000031698.13	110.38	71.66	148.55	108.43	140.24	113.43	41.32	33.04	49.24	29.27	71.36	58.68	52.1	25.69	37.47	31	29.54	20.81	68.19	68.91	83.33	103.44	110.92	138.04
	ENSG00000031823.14	18.96	8.79	23.27	27.23	33.99	15.98	25.46	24.62	20.03	12.92	43.02	31.25	32.6	12.51	13.71	18.19	13.81	11.91	7.11	5.92	14.39	21	17.26	25.68
	ENSG00000032219.19	29.7	43.85	11.98	18.21	28.21	32.34	13.78	20.01	16.15	19.81	16.89	15.92	12.9	17.4	17.27	19.81	28.46	28.79	67.54	63.62	14.14	15.79	33.7	25.97
	ENSG00000032389.13	26.47	22.18	31.86	24.84	40.9	38.51	21.94	15.57	16.63	11.67	21.55	23.48	19.24	10.08	14.55	12.18	11.57	8.45	10.18	11.08	18.97	19.23	28.69	37.2
	ENSG00000032444.17	47.46	26.42	2.57	6.61	8.17	16.03	4.91	7.23	8.61	5.86	29.32	14.82	6.62	8.48	7.61	7.53	19.69	17.3	11.96	11.72	8.27	7.22	21.11	23.6
	ENSG00000032742.18	3.22	4.57	5.49	5.75	6.71	6.66	2.58	2.87	2.86	3.68	3.02	4.58	3.95	3.17	2.97	3.07	2.1	2.93	9.03	8.31	6.46	6.67	4.96	5.69
	ENSG00000033011.13	3.34	5.19	24.47	13.65	14.71	6.44	5.52	5.03	5.8	5.76	9.31	8.95	8.55	7.4	7.5	7.25	6.82	5.4	7.24	5.66	10.47	12.16	9.12	13.23
	ENSG00000033030.15	34.89	44.85	24.85	33.57	19.03	27.83	19.56	33.24	35.14	30.91	33.86	24.26	20.41	26.47	24.1	26.82	27.12	27.28	43.81	48.16	22.85	23.08	21.97	18.2
	ENSG00000033050.9	12.76	12.07	55.6	51.09	18.43	16.5	13.01	6.71	14.6	15.65	24.33	17.59	17.28	9.05	12.13	11.89	14.41	8.23	9.72	8.29	34.73	32.56	20.58	23.62
	ENSG00000033100.16	12.59	6.41	16.51	12.41	13.54	9.06	9.4	6.27	7.5	8.24	12.06	12.79	12.3	10.03	7.8	9.62	7.99	6.98	8	6.15	14.35	15.97	7.65	10.27
	ENSG00000033122.21	0	0	0	0	0	0	0	0	0	0	0.08	0.02	0.03	0.05	0	0	0	0	0	0	0	0	0	0
	ENSG00000033170.17	38.61	39.09	55.62	46.67	35.08	45	19.63	15.75	9.91	6.54	16.62	14.61	19.82	13.58	9.16	10.03	8.94	8.06	38.56	31.74	45.32	45.38	45.28	61.37
	ENSG00000033178.13	33.37	10.68	18.44	11.64	14.91	13.36	16.16	10.25	13.1	7.3	41.56	44.09	32.79	9.74	11.39	11.84	10.79	10.09	5.54	4.66	4.1	5.42	12.59	20.54
	ENSG00000033327.13	5.44	3.55	2.54	1.74	4.82	4.69	1.25	0.71	1.19	0.55	2.56	1.38	2.01	0.79	1.07	0.7	0.47	0.62	4.55	3.94	1.53	1.44	3.71	5.43
	ENSG00000033627.17	20.73	15.31	22.62	15.2	35.63	22.12	11.77	13.46	17.43	16.07	36.66	23.75	16.19	12.84	12.4	12.43	13.38	9.81	15.04	10.02	14.18	11.62	15.3	31.19
	ENSG00000033800.14	16.16	9.72	15.02	12.43	17.54	9.73	6.27	4.01	8.07	6.32	17.71	10.76	10.14	5.03	5.64	5.77	8.71	7.28	11.74	11.47	7.76	9.11	12.69	15.29
	ENSG00000033867.16	17.5	16.5	49.44	30.28	10.26	13.4	7.25	4.68	7.28	7.38	12.66	11.11	11.14	10.35	14.35	9.09	16.89	12.35	19.71	14.16	53.68	49.21	11.85	19.53
	ENSG00000034053.14	0.07	0.01	0.86	0.14	0.19	0.12	1.4	1.18	1.85	0.26	2.75	0.9	1.61	0.76	0.54	0.39	0.06	0.58	0.45	0.09	0.04	0.2	0.17	0.59
	ENSG00000034152.19	30.31	21.67	35.59	30.51	26.83	17.3	16.04	17.22	9.8	10.94	20.82	15.96	17.73	11.9	10.14	10.47	7.16	7.21	19.43	24.4	25.33	26.1	19.07	22.35
	ENSG00000034239.11	0	0	0	0	0	0	0	0	0	0	0	0	0	0	0.02	0.02	0	0	0	0	0	0	0	0
	ENSG00000034510.6	3176.13	3421.15	2808.73	2966.35	1691.47	1530.47	3136.21	2675.03	1962.24	2327.48	2127.28	2738.06	2992.76	2474.41	2173.53	2195.52	1976.51	2501.24	2724.01	3391.81	3386.69	3611.22	1320.06	1137.96
	ENSG00000034533.12	4.76	2.3	5.5	5.66	3.35	3.55	2.91	2.54	3.13	2.4	4.6	3.85	3.35	1.73	2.34	2.42	1.92	1.95	1.82	2.26	2.33	2.73	3.47	3.68
	ENSG00000034677.13	21.52	22.09	16.35	17.15	20.13	21.49	48.49	73.72	47.72	33.64	78.63	82.32	52.89	44.9	37.96	36.12	30.54	30.07	28.82	34.23	10.05	9.32	18.43	23.97
	ENSG00000034693.15	13.45	17.3	23	20.2	18.65	20.74	6.87	5.33	6.26	1.48	8.65	6.69	7.78	5.63	7.73	6.98	5.36	7.43	9.22	12.44	21.07	26.9	17.77	16.67
	ENSG00000034713.8	105.3	140.33	98.4	97.57	188.1	157.73	58.63	57.74	65.63	61.86	114.89	90.45	53.57	36	58.68	61.91	68.09	57.33	92.18	110.54	78.95	79.33	176.96	176.82
	ENSG00000034971.17	0	0	0	0	0	0	0	0	0	0	0	0	0	0	0	0	0	0	0	0.02	0	0	0	0
	ENSG00000035115.22	71.48	36.65	21.89	16.73	15.76	20.63	75.41	77.65	71.63	44.51	71.93	78.07	70.51	39.58	48.29	50.81	45.96	42.02	39.06	43.01	16.96	20.22	16.76	19.04
	ENSG00000035141.8	62.91	72.99	142.11	144.57	96.6	88.88	48.03	41.96	64.66	42.17	65.54	67.27	53.77	34.24	49.53	50.7	39.16	38.57	43.48	46.81	109.67	124.41	102.63	101.81
	ENSG00000035403.18	12.15	8.89	28.05	19.58	18.18	11.45	14.2	11.68	11.22	8.01	20.82	20.02	20.51	13.75	10.62	9.99	10.67	10.26	17.98	18.15	20.97	19.24	10.62	16.84
	ENSG00000035499.13	9.79	8.23	17.38	17.71	9.86	8.92	1.38	1.82	1.87	2.02	3.62	4.26	3.74	2.11	2.47	3.42	1.91	2.48	3.65	4.49	5.15	7.35	10.97	13.22
	ENSG00000035664.11	4.9	1.78	0.44	1.45	0.67	1.07	2.1	1.86	0.38	0.5	1	1.14	0.95	0.87	0.78	0.74	0.32	0.71	2.21	1.83	2.07	1.41	0.59	0.9
	ENSG00000035681.9	22.66	14.55	30.04	22.14	22.67	18.93	11.71	15.76	14.01	9.8	17.71	22.1	18.58	11.62	13.51	13.12	11.54	11.56	16.1	15	17.34	24.66	16.92	20.94
	ENSG00000035687.10	12.34	16.71	36.6	38.28	17.26	17.39	46.65	41.9	56.95	27.73	72.8	78.97	69.02	30.57	39.49	43.43	36.7	34.47	12.12	12.92	23.96	28.75	18.48	20.54
	ENSG00000035720.8	0	0.05	0	0	0	0	0	0	0	0	0	0	0	0	0	0	0	0	0	0	0	0	0	0
	ENSG00000035862.12	11.85	8.9	9.85	11.76	14.94	16.7	4.95	4.19	3.93	2.72	4.97	4.53	5.65	3.38	3.23	3.02	1.85	1.72	7.57	6.76	6	5.55	8.79	15.45
	ENSG00000035928.16	24.57	17.3	40.25	41.44	21.74	23.45	28.2	21.62	18.41	15.75	34.06	24.52	21.85	12.31	17.87	16.68	23.41	11.27	15.61	17.15	21.8	27.68	19.64	26.62
	ENSG00000036054.13	6.71	9.15	15.26	15.27	14.27	13.96	7.11	9.69	12.02	5.79	18.83	18.33	14.68	9.36	9.59	9.75	12.08	9.36	8.93	8.42	11.75	12.57	16.21	17.89
	ENSG00000036257.13	29.67	48.16	76.23	72.97	53.67	53.99	73.84	71.18	78.39	65.98	79.22	80.8	67.52	51.1	60.54	62.94	58.46	59.33	54.63	50.5	85.43	88.63	61.18	62.92
	ENSG00000036448.10	0	0	0	0	0	0	0.29	0.06	0.1	0.1	0	0	0.07	0	0.09	0	0.07	0	0	0	0	0	0	0
	ENSG00000036473.8	0	0	0	0	0	0	0	0	0	0	0	0	0	0	0	0	0	0	0	0	0	0	0	0
	ENSG00000036530.9	0	0.29	0.06	0.22	0.48	1.12	0.05	0.18	0.22	0.14	0.13	0.13	0.1	0.13	0.25	0.19	0.37	0.23	1.03	0.75	0.09	0.18	0.66	0.79
	ENSG00000036549.13	11.55	13.23	28.32	21.84	23.56	17.23	9.77	7.89	9.24	4.2	13.85	14.25	16.5	5.23	4.92	5.22	5.24	4.53	10.36	11.11	12.69	13.19	14.66	20.51
	ENSG00000036565.15	0	0	0	0	0	0	0	0	0	0	0	0	0	0	0	0	0	0	0	0	0	0	0	0
	ENSG00000036672.16	2.89	3.62	1.4	1.69	1.14	1.87	1.56	1.66	0.5	0.27	0.61	0.22	1.28	0.65	0.18	0.14	0.13	0.19	2.09	3.42	1.65	1.23	0.97	0.76
	ENSG00000036828.17	0	0	0	0.01	0	0	0	0	0	0	0	0	0	0	0	0	0	0	0	0.01	0	0	0.01	0
	ENSG00000037042.9	6.54	8.22	12.19	16.17	10.99	19	5.85	8.29	6.71	11.78	12.59	15.22	9.07	8.65	6.18	8.21	10.33	8.86	10.49	8.03	12.8	13.53	16.82	15.03
	ENSG00000037241.7	129.2	118.76	248.01	227.34	173.27	187.28	50.32	41.99	42.57	35.23	56.31	51.42	51.72	37.65	42.4	51.65	39.43	38.27	77.55	96.26	221.94	241.02	180.81	175.21
	ENSG00000037280.16	0.33	0.24	0.22	0.36	0.51	0.5	0.2	0	0.97	0.07	0.34	0.07	0.08	0.11	0.14	0.16	0.18	0.01	0.12	0.08	0.02	0.41	0.79	0.06
	ENSG00000037474.15	54.91	55.98	144.39	124.02	86.26	75.33	66.66	63.99	82.32	59.2	122.07	112.49	95.82	64.68	70.22	61.73	61.35	65.79	46.51	47.81	85.46	99.02	70.35	84.03
	ENSG00000037637.11	6.1	4.03	8.14	6.36	9.7	9.61	6.37	4.94	5.43	5.34	8.6	8.14	6.47	2.67	4.49	4.27	2.84	3.44	4.05	4.76	4.16	4.97	5.37	9.45
	ENSG00000037749.12	6.03	3.87	21.96	14.63	16.35	9.23	6.04	2.92	4.12	0.96	18.01	13.31	10.9	3.71	2.87	2.39	3.45	2.25	4.14	2.45	5.17	4.23	10.06	18.31
	ENSG00000037757.14	8.76	10.82	21.35	17.25	16.51	21.37	10.73	12.09	16.36	15.86	18.9	20.28	11.92	12.56	13.9	18.49	16.08	16.18	6.75	8.79	27.02	28.03	19.36	23.36
	ENSG00000037897.17	15.12	16.65	41.97	32.16	24.89	17.84	15.06	15.06	18.16	24.33	16.52	17.52	20.17	18.43	21.37	18.83	12.68	10.12	14.07	18.9	31.16	31.28	23.19	18.6
	ENSG00000037965.6	0.52	0.55	0.35	1.04	0.5	0.59	1.25	1.37	2.68	3.88	1.39	1.72	0.86	2.1	1.58	3.1	1.92	2.93	0.27	0.25	0.54	0.78	0.29	0.39
	ENSG00000038002.9	9.66	7.62	8.21	5.94	5.72	10.28	33.93	36.71	28.69	23.09	35.07	44.24	39.93	33.78	31.79	33.78	26.98	28.84	10.54	9.96	4.16	5.23	5.61	5.73
	ENSG00000038210.14	13.22	15.45	18.9	17.95	8.65	11.92	11.57	14.65	15.76	6.75	20.88	26.05	23.15	8.76	9.94	10.87	9.67	8.32	5.9	6.66	9.59	10.16	9.61	14.11
	ENSG00000038219.13	8.94	10.31	13.2	15.96	9.94	12.39	11.38	14.08	11.25	9.94	16.97	14.05	17.56	7.96	9.02	10.13	10.23	11.44	13.74	12.65	10.13	10.77	10.33	9.89
	ENSG00000038274.17	25.18	24.72	39.68	37.95	43.05	35.98	12.83	15.85	19.08	11.27	27.6	24.52	24.2	12.48	13.1	15.83	13.26	14.94	16.67	24.69	17.11	19.21	35.99	41.71
	ENSG00000038295.8	0	0	0	0	0	0	0	0	0	0	0.01	0.01	0	0	0	0	0.01	0.01	0	0	0	0	0	0
	ENSG00000038358.15	31.46	21.42	42.32	28.33	35.94	32.84	18.16	17.07	12.33	18.24	28.55	25.72	22.13	12.08	13.19	15.96	13.14	15.7	18.37	20.46	37.93	33.25	30	37.76
	ENSG00000038382.20	30.76	24.26	43.25	33.36	32.44	20.24	24.76	26.35	31.21	24.18	39.3	35.79	39.75	34.52	19.77	24.02	24.15	26.19	22.05	18.8	51.59	50.95	23.48	22.07
	ENSG00000038427.16	0	0	0	0	0.09	0	0.04	0	0	0	0.03	0.04	0.03	0.01	0.17	0.21	0.02	0.02	0.01	0	0	0	0	0.08
	ENSG00000038532.16	12.28	5.71	12.71	7.07	10.65	8.17	5.79	5.66	7.84	4.77	10.7	7.24	5.88	4.17	3.3	4.16	5.71	5.22	3.33	4.29	6.76	5.97	7.77	13.49
	ENSG00000038945.15	0	0	0	0	0	0	0	0	0	0	0	0	0	0	0	0	0.07	0	0	0	0	0	0	0
	ENSG00000039068.19	264.25	200.95	244.87	189.99	255.31	172.07	158.43	146.01	120.13	105.62	179.89	191.85	188.23	153.83	132.93	134.81	124.54	139.53	331.92	270.41	193.01	187.35	187.69	242.01
	ENSG00000039123.16	24.58	29.96	79.46	47.26	46.38	39.47	21	22.29	19.88	16.57	24.78	24.78	24.83	15.58	20.03	18.76	17.22	20.59	35.09	29.61	50.12	60.85	35.32	41.73
	ENSG00000039139.9	0	0.07	1.52	0.32	0.85	0.41	0.02	0.16	0.15	0.03	0.09	0.1	0.09	0.1	0.08	0.07	0.13	0.03	0.16	0.26	0.68	0.89	0.32	0.28
	ENSG00000039319.17	23	16.31	18.02	15.77	13.14	16.24	12.12	9.02	9.2	6.91	19.62	14.44	10.01	7.23	6.34	8.83	7.87	8.32	11.68	13.52	9.72	13.69	16.74	17.64
	ENSG00000039523.20	15.24	9.58	13.09	15.65	15.28	15.41	8.63	5.45	10.08	8.73	10.61	8.94	10.01	6.46	4.06	8.13	2.75	2.87	4.46	5.14	11.95	10.17	12.38	15.62
	ENSG00000039537.14	0	0	0	0	0	0	0	0	0	0	0	0	0	0	0	0	0	0	0.13	0	0	0	0.01	0
	ENSG00000039560.14	6.87	4.35	21.34	14.56	12.06	6.99	9.31	10.77	6.14	4.89	11.15	8.48	15.09	6.18	4.98	4.65	4.98	3	2.19	2.14	10.22	12.32	5	6.14
	ENSG00000039600.11	0	0.02	0.11	0	0.1	0.03	0	0	0.05	0	0.14	0.12	0.03	0.03	0.16	0	0.02	0	0.1	0.07	0.03	0	0.1	0.19
	ENSG00000039650.12	51.09	47.02	44.65	40.39	29.74	38.29	22.82	36.68	31.86	50.29	29.97	34.71	33.85	30.89	32.27	38.02	28.22	26.66	54.54	46.03	54.97	56.73	29.95	32.07
	ENSG00000039987.7	0	0	0	0	0.02	0.02	0	0	0.09	0	0	0	0	0	0	0	0.13	0	0	0	0	0.05	0.36	0.08
	ENSG00000040199.18	15.61	8.4	20.35	14.77	13.57	9.93	4.69	3.94	5.48	3.35	10.04	6.73	7.97	3.52	3.4	3.63	2.61	2.87	3.49	2.69	11.99	12.67	10.96	14.84
	ENSG00000040275.17	27.75	10.61	44.9	31.38	12.16	16.98	13.68	11.49	15.72	13.03	26.73	22.44	22.74	9.55	11.4	17.95	13.83	11.13	8.82	6.86	19.97	25.17	17.96	19.32
	ENSG00000040341.18	37.56	15.07	15.06	8.48	24.86	16.44	25.99	19.95	16.93	8.33	44.78	37.93	41.36	13.51	11.95	15.02	14.6	15.73	14.44	12.22	3.07	5.25	13.74	20.97
	ENSG00000040487.13	10.35	7.03	10.55	8.41	7.14	8.2	8.16	6.04	10.95	13.12	11.62	9.21	7.15	8.21	10.23	10.22	9.07	7.69	6.89	7.43	18.13	17.21	6.79	6.67
	ENSG00000040531.16	9.06	3.95	8.76	5.12	8.05	3.91	2.84	1.91	3.22	2.52	13.07	7.56	3.88	2.38	4.08	2.3	3.66	1.93	2.55	2.09	3.85	5.19	3.41	6.47
	ENSG00000040608.14	0	0.82	1.78	0.84	0.99	0.62	1.46	0.85	0.73	1.15	1.72	0.83	1.32	1.43	1.36	1.7	0.72	1.12	0.26	0.48	1.45	1.22	0.83	0.6
	ENSG00000040633.13	22.1	17.11	47.16	34.67	35.94	30.24	25.12	20.24	28.13	17.24	36.52	32.54	30.54	15.62	19.4	20.89	14.89	15.6	13.32	12.37	28.37	34.82	28.25	37.81
	ENSG00000040731.10	0	0	0	0	0	0	0	0	0	0	0	0	0	0	0	0	0	0	0	0	0	0	0	0
	ENSG00000040933.16	5.68	3.94	3.24	3.14	7.45	6.01	2.9	2.91	4.01	2.49	3.96	4.98	4.48	2.06	2.77	2.37	2.1	2.26	2.73	2.5	3.2	3.38	3.78	3.85
	ENSG00000041353.10	0.53	0.88	6.54	1.97	5.52	3.99	16.14	15.51	22.01	8.35	31.79	43.68	31.67	7.95	11.65	10.17	10.22	8.94	1.24	1.08	0.72	1.06	3.45	7.43
	ENSG00000041357.16	406.99	444.36	794.98	693.79	610.45	593.09	301.62	291.59	346.49	238.7	397.12	347.63	312.62	196.67	256.1	272.09	286.04	267.36	247.8	265.07	799.12	869.96	619.39	683.47
	ENSG00000041515.16	0.34	0.32	0.23	0.05	0.09	0.13	0	0	0.03	0.02	0.06	0.05	0.01	0.02	0.04	0	0.07	0	2.18	1.72	0.04	0.06	0.1	0.11
	ENSG00000041802.11	58.61	36.87	102.65	88.65	61.66	43.64	21.07	21.19	35.98	27.35	63.78	42.3	26.96	22.28	28.58	26.49	29.82	28.38	28.3	26.79	55.17	57.74	49.97	55.5
	ENSG00000041880.14	3.88	1	0.52	1.5	1.28	1.69	1.15	0.4	2.64	1.3	2.36	1.89	0.66	0.69	1.14	1.67	1.91	1.16	1.48	1.23	1.31	0.64	1.15	0.78
	ENSG00000041982.16	0.52	0	0.09	0.09	0.03	0	3.84	2.04	3.9	2.03	3.82	5.85	3.98	3.32	2.41	4.18	2.02	4.2	0.03	0.36	0.02	0.3	0	0.01
	ENSG00000041988.15	14.6	13.26	9.32	10.22	10.44	12.5	5.66	4.33	8.96	10.4	12.6	7.93	3.66	4.94	7.63	7.04	6.13	5.59	4.19	4.59	10.25	6.85	11.97	10.22
	ENSG00000042062.13	0.61	0.06	0.1	0.02	0.18	0.1	11.43	22.16	40.51	49.68	51.35	82.29	8.01	13.19	36.57	47.74	67.74	77.79	0.55	0.91	0.01	0.03	0.46	0.03
	ENSG00000042088.14	19.75	13.55	26.69	18.52	24.05	18.92	15.78	8.23	12.53	5.69	31.73	27.21	23.17	7.14	7.99	9	10.05	7.45	7.11	7.85	7.72	11.14	14.12	23.58
	ENSG00000042286.15	11.6	9.73	27.53	18.69	23.36	17.96	3.34	2.33	2.96	2.24	4.31	4.31	2.51	1.47	2.75	2.73	3.36	3.48	4.09	4.72	25.57	25.83	18.61	17.56
	ENSG00000042304.12	0	0	0	0	0	0	0	0	0	0	0	0	0	0.02	0	0	0	0	0	0	0	0	0	0
	ENSG00000042317.17	1.32	2.93	2.46	2.74	4.92	5.81	2.96	3.29	2.4	3.81	4.6	4.94	3.84	2.77	2.86	2.67	2.63	3.6	3.31	3.93	0.82	1.23	3.52	4.73
	ENSG00000042429.12	10.27	8.31	19.94	20.08	13.72	9.85	11.34	14.5	11.6	9.6	13.85	14.64	15.08	11.57	10.65	10.43	9.47	8.8	8.63	7.87	14.48	19	10.87	10.14
	ENSG00000042445.14	13.39	12.2	10.27	8.86	15.36	20.01	27.56	25.34	24.84	25.12	39.99	39.2	31.91	28.62	21.52	25.27	26.81	28.22	13.87	12.41	8.08	5.61	11.76	14.57
	ENSG00000042493.16	8.84	6.85	2.99	1.22	6.75	7.7	1.64	2.79	0.75	2.34	3.67	3.22	3.33	1.48	2.3	2.45	3.24	3.2	3.79	3.79	1.39	1.4	2.96	4.11
	ENSG00000042753.12	138.99	164.09	187.36	191.93	220.79	194.14	149.76	124.75	171.01	148.42	197.94	189.18	133.01	98.62	149.45	166.05	107.3	109.22	78.56	83.01	166.15	164.13	204.01	213.74
	ENSG00000042781.14	0	0	0	0	0	0	0	0	0	0	0	0	0	0	0.01	0	0	0	0	0	0	0	0	0
	ENSG00000042813.8	0	0	0	0	0	0	0	0	0	0	0	0	0	0	0	0	0	0	0	0	0	0	0	0
	ENSG00000042832.12	0	0.05	0	0	0.36	0.04	0.02	0	0	0	0.64	0.13	0.1	0.33	0.41	0.26	0.92	0.11	0	0.03	0	0	0.18	0.41
	ENSG00000042980.13	0	0.07	0	0.14	0.07	0.08	0	0	0	0	0	0.09	0	0.01	0.07	0.12	0	0.01	0.06	0.26	0	0	0	0
	ENSG00000043039.7	9.95	9.25	3.65	3.75	5.16	2.89	3.4	4.95	4.2	2.85	6.62	5.34	4.86	3.87	2.03	3.32	5.01	5.34	9.25	15.06	2.36	3.42	4.07	4.17
	ENSG00000043093.15	20.22	13.31	38.34	28.8	43.38	21.93	17.31	13.83	20.6	6.87	38.15	35.67	31.49	8.77	12.22	12.62	13.39	10.16	7.89	8.62	13.13	15.47	23.89	36.97
	ENSG00000043143.20	16.9	9.37	23.33	18.62	33.06	17.32	6.36	2.28	4.4	2.76	18.38	8.3	6.92	2.8	3.34	2.89	3.94	1.92	5.01	4.53	8.12	9.82	14.63	26.53
	ENSG00000043355.12	6.91	6.4	8.3	7.59	6.77	4.96	2.67	2.64	2.85	2.02	1.9	1.47	2.48	1.58	1.66	1.49	0.84	0.7	9.19	6.89	4.86	6.04	5.19	4.6
	ENSG00000043462.13	0	0	0	0	0	0	0	0	0	0	0	0	0	0	0	0	0	0	0	0.02	0	0	0	0
	ENSG00000043514.17	20.83	13.18	21.78	23.8	19.34	15.22	7.65	10.94	11.98	10.28	17.3	14.75	10.9	8.35	8.79	9.28	9.07	11.42	10.75	11.06	14.2	16.57	14.79	14.51
	ENSG00000043591.6	0.5	1.09	0.26	0.26	0.13	0.22	0.36	0.35	0.01	0.18	0.14	0.27	0.62	0.81	0.13	0.22	0.29	0.39	4.46	5.23	0.23	0.3	0.09	0.25
	ENSG00000044012.4	0	0	0	0	0	0	0	0	0	0	0	0	0	0	0	0	0	0	0	0	0	0	0	0
	ENSG00000044090.10	10.69	5.12	6.27	4.98	7.59	8.69	4.31	3.33	3.16	3.93	6.11	5.8	6.09	3.07	2.47	3.71	3.02	2.93	6.06	5.61	4.26	4.25	5.83	8.23
	ENSG00000044115.21	262.62	128.17	242.09	151.39	307.94	207.3	189.65	149.71	161.01	92.27	273.28	243.31	204.45	75.79	100.28	102.08	95.69	100.71	81.46	89.97	108.61	139.42	229.93	314.73
	ENSG00000044446.12	12.08	10.03	6.25	6.48	7.96	9.07	8.22	12.47	11.62	11.09	15	15.19	13.72	11.83	9.49	11.94	10.53	10.05	14.87	12.16	6.26	6.96	6.44	8.21
	ENSG00000044459.15	0.21	0.37	0.7	0.69	0.38	0.27	0.47	1.31	0.29	0.26	0.25	0.27	0.64	0.31	0.75	0.46	0.19	0.18	0.44	0.45	0.29	0.5	0.15	0.29
	ENSG00000044524.11	0	0.02	0.04	0.03	0	0.02	0.01	0.05	0	0.02	0	0.03	0.15	0.1	0.01	0.03	0.03	0.04	0.06	0.02	0	0.01	0.02	0.03
	ENSG00000044574.8	230.68	230.09	448.06	411.68	434.46	334.67	115.11	114.67	134.56	70.51	152.68	135.35	237.24	217.62	135.72	111.02	95.15	103.06	209.01	181.76	339.03	313.18	327.88	338.28
	ENSG00000046604.13	5.37	3.9	12.44	9.21	7.59	5.79	16.06	13.28	13.64	9.47	15.81	14.14	29.27	17.26	21.27	17.23	8.62	7.86	6.68	5.36	6.21	4.95	4.19	6.8
	ENSG00000046647.13	9.2	10.2	5.11	3.13	7.51	7.95	11.34	5.26	6.78	5.78	8.04	8.86	6.76	3.9	5.2	4.39	3.24	5.07	9	10.71	3.56	5.05	5.28	6.4
	ENSG00000046651.15	16.7	27.3	15.64	18.93	19.06	23.73	26.21	36.32	39.32	49.5	31.53	35.3	28.5	42.33	45.95	45.74	48.01	55.09	75.02	53.19	25.39	24.46	17.82	15.72
	ENSG00000046653.15	0	0	0	0	0.03	0.08	0.39	0.56	0.29	0.35	0.35	0.47	1.24	0.57	0.36	0.36	0.18	0.35	0.07	0.05	0.15	0.17	0	0.15
	ENSG00000046774.10	0	0.03	0	0	0	0.02	0	0	0	0	0	0	0	0	0	0	0	0	0	0	0	0.09	0	0
	ENSG00000046889.19	0	0	0	0	0	0	0	0	0	0	0	0.01	0.03	0.01	0	0.16	0	0.01	0	0.01	0	0	0	0
	ENSG00000047056.16	9.76	7.16	15.53	13.76	13.76	12.31	4.4	5.12	5.59	3.59	9.05	7.9	6.55	3.8	3.66	3.71	4.26	3.79	8.76	7.04	9.5	9.56	10.35	11.5
	ENSG00000047188.16	6.37	5.8	10.1	9.13	11.46	10.91	5.25	3.37	4.29	2.9	8.08	6.91	5.95	3.73	3.42	3.44	3.57	3.24	7.77	6.83	7.13	7.77	7.96	10.74
	ENSG00000047230.15	10.15	12.3	6.98	10.02	8.65	12.74	28.03	35.95	32.43	25.19	37.26	44.04	37.48	35.81	28.87	38.4	29.57	38.93	18.43	16.6	7.44	9.08	9.02	8.11
	ENSG00000047249.18	35.43	30.17	51.99	44.12	51.86	40.4	35.85	24.25	48.62	34.67	75.08	62.99	43.75	25.58	38.25	44.24	53.33	53.3	27.1	29.56	42.94	44.52	47.18	45.9
	ENSG00000047315.17	54.48	40.84	81.46	70.23	64.61	56.37	58.52	63.91	44.86	26.34	76.66	79.73	72.45	36.81	31.36	33.5	26.48	20.8	35.54	28.51	36.27	53.21	56.91	78.74
	ENSG00000047346.12	25.1	33.04	23.68	19.6	58.06	43.35	13.27	24.04	29.22	24.47	44.09	38.57	21.33	19.61	22.62	23.09	27.37	25.48	52.66	61.67	13.28	16.65	48.5	54.33
	ENSG00000047365.12	2.54	1.03	3.17	2.49	2.21	1.46	1.98	1.4	3.05	1.49	3.4	3.38	3.07	1.63	3.57	2.56	1.7	2.18	0.91	0.63	1.93	1.95	1.19	1.73
	ENSG00000047410.14	25.44	22.3	28.44	24.12	20.84	26.13	21.75	14.05	14.68	13.1	22.2	16.09	21.02	12.98	15	16.54	12.11	16.29	43.8	35.15	21.75	24.61	19.05	23.26
	ENSG00000047457.14	2.48	0.4	0.04	0.09	0.13	0.48	0	0	0.33	0	0.05	0.27	0.13	0.25	0.06	0.45	0.13	0.4	0.55	0.63	0.35	0.32	0.32	0.38
	ENSG00000047578.13	9.25	4.67	9.33	6.55	7.97	7.89	7.83	5.34	5.1	4.55	13.79	11.5	10.51	6.06	4.69	3.75	4.53	5.16	5.2	4.98	5.04	4.3	8.53	12.63
	ENSG00000047579.20	17.34	13.61	15.81	14.4	14.31	12.34	13.08	11.21	12.99	10.91	14.71	12.32	13.7	7.62	12.63	8.93	8.94	7.83	8.95	8.57	10.4	12.9	12.4	11.6
	ENSG00000047597.7	0.46	0.43	1.91	1.49	0.79	0.72	0.05	0.09	0.04	0.03	0.11	0.14	0.11	0.06	0.06	0.07	0.01	0.01	0.76	0.43	1.02	1.07	0.66	0.97
	ENSG00000047617.15	0	0.02	0	0	0	0	0.49	0.61	0.3	0.26	0.36	1.18	2.33	1.32	0.35	1	0.4	0.25	0	0.11	0	0	0	0
	ENSG00000047621.12	3.3	3.32	11.9	11.01	7.21	4.86	5.97	5.28	7.51	4.68	12.79	11.25	9.51	2.92	5.41	5.57	4.85	3.76	1.49	1.46	4.56	4.54	4.07	5.22
	ENSG00000047634.15	9.02	10.35	10.34	12.99	7.04	10.18	5.78	12.51	9.02	5.37	15.32	11.24	10.98	11.2	6.62	8.15	10.84	8.79	12.83	11.63	7.43	8.27	8.74	9.04
	ENSG00000047644.19	11.23	6.94	8.48	10.8	13.95	9.45	17.23	14.07	22.16	16.26	27.69	27.52	25.77	15.04	21.66	22.47	14.19	14.74	6.65	6.31	9.32	10.42	8.12	9.72
	ENSG00000047648.23	0.82	0	0	0	0	0	0.12	0.31	0.37	0.12	0.41	0.59	0.3	0.08	0.05	0.2	0.24	0.36	0	0	0	0	0.02	0
	ENSG00000047662.5	0	0	0	0.11	0.11	0.05	0.06	0.05	0.03	0.02	0.16	0.04	0.19	0.14	0.02	0.03	0.12	0.09	0.02	0.05	0.01	0.05	0.05	0.07
	ENSG00000047849.21	39.81	25.99	45.29	36.84	51.4	36.66	23.59	18.9	20.66	13.97	26.33	26.43	36.69	15.12	11.78	14.41	10.24	11.04	18.72	17.61	32	36.01	32.75	46.9
	ENSG00000047932.14	7.98	8.23	17.87	16.69	12.81	14.33	6.56	7.01	6.97	5.41	13.38	12.51	10.05	4.8	5.88	7.29	7.56	7.38	6.96	7.64	10.18	11.19	10.9	13.62
	ENSG00000047936.11	0	0	0	0	0	0	0	0	0	0	0	0	0	0	0	0	0	0	0	0	0	0	0	0
	ENSG00000048028.11	20.95	8.95	12.69	5.33	13.23	12.34	7.35	5.69	6.89	3.27	14.82	13.64	11.23	4.53	5.19	6.8	3.55	4.5	5.15	5.61	2.24	2.75	12.21	13.3
	ENSG00000048052.22	0	0.08	0.58	0.02	0.06	0.04	0.02	0	0.14	0.07	0.2	0.06	0.31	0.08	0.33	0.32	0.05	0.02	0.03	0.02	0.02	0.04	0.02	0
	ENSG00000048140.18	31.36	20.15	14.63	19.98	25.41	22.28	25.16	19.77	29.37	21.55	52.68	47.06	30.56	21.19	18.85	19.67	22.93	15.51	16.86	13.7	10.66	10.1	17.86	26.85
	ENSG00000048162.21	87.94	97.55	332.14	318.55	159.1	118.59	64.13	66.25	63.84	61.2	71.65	48.93	72.02	62.91	59.08	52.41	43.72	41.4	86.18	81.12	336.18	349.98	141.87	116.05
	ENSG00000048342.17	3.62	7.06	6.77	5.57	7.91	5.32	1.88	2.26	1.56	1.99	2.89	2.27	1.57	1.35	1.14	1.5	0.96	2.24	6.41	5.19	3.87	5.06	5.66	5.54
	ENSG00000048392.12	23.82	22.44	29.32	20.17	57.49	45.39	13.22	10.89	14.53	5.38	33.53	27.63	24.77	8.16	8.04	8.35	11.42	9.26	15.1	15.69	8.02	9.99	40.83	71
	ENSG00000048405.10	6.1	4.62	19.17	10.84	10.37	7.49	5.95	7.59	6.88	3.45	12.12	10.62	12.13	4.64	4.98	5.06	3.92	4.22	4.12	4.91	7.01	7.9	7.39	9.81
	ENSG00000048462.11	0	0.04	0	0	0	0	0	0	0	0	0.05	0	0	0	0	0	0	0	0.1	0	0	0	0	0
	ENSG00000048471.14	3.99	3.4	1.83	2.63	3.32	2.02	3.05	1.72	2.65	2.42	4.72	4.52	4.16	1.64	1.96	1.95	1.71	1.9	1.85	1.65	1.79	2.18	2.82	2.35
	ENSG00000048540.15	0	0	0	0	0	0.01	4.14	4.92	7.85	2.31	5.1	9.88	7.43	3.56	3.67	2.94	3.89	4.48	0	0.19	0	0	0.05	0
	ENSG00000048544.6	22.37	30.37	47.71	46.28	39.93	42.81	28.43	27.34	37.52	21.34	35	39.28	34.48	17.05	33.07	26.83	18.39	16.84	15.83	20.41	30.58	33.53	33.67	38.86
	ENSG00000048545.16	0	0	0	0	0	0	0	0	0	0.11	0	0	0	0	0	0	0	0	0.06	0	0	0	0	0
	ENSG00000048649.13	41.29	60.41	31.92	38.77	41.8	41.64	27.98	23.2	21.59	31.51	28.77	20.68	19.78	25.5	29.01	23.5	31.54	32.56	84.19	71.87	36.68	35.74	39.02	40.31
	ENSG00000048707.15	14.03	11.16	6.37	7.54	10.95	10.96	12.66	15.76	10.21	10.92	17.82	18.78	12.17	10.96	9.79	11.77	9.97	12.14	9.74	8.44	4.2	5.8	10.25	10.17
	ENSG00000048740.18	0	0	0	0	0	0	0.01	0.11	0.05	0.08	0.05	0.21	0.32	0.11	0.14	0.09	0.03	0.04	0	0.02	0	0	0	0
	ENSG00000048828.17	112.32	48.13	98.75	72.72	96.29	72.02	28.57	23	33.95	16.54	62.48	57.43	42.77	17.85	22.85	21.49	23.34	18.34	33.78	33	48.2	57.48	78.45	110.72
	ENSG00000048991.16	35.01	16.92	26.9	19.37	23.06	20.86	12.37	12.23	14.55	6.98	19.54	17.88	20.4	5.76	7.24	7.85	7.12	7.64	9.52	9.93	11.25	15.48	22.54	33.21
	ENSG00000049089.15	12.54	8.54	2.51	1.3	5.43	4.79	5.86	6.41	4.06	5.18	13.75	15.34	9.17	4.53	3.03	4.77	7.96	8.28	8.33	7.67	0.97	1.03	4.52	4.84
	ENSG00000049130.16	9.1	9.84	9.65	10.47	10.25	10.59	4.26	5.54	5.74	2.53	13.48	10.69	15.17	6.29	4.37	4.77	6.14	4.68	11.36	11.9	6.24	6.9	15.6	20.04
	ENSG00000049167.15	8.66	8.23	21.58	14.58	12.54	10.29	2.27	2.55	3.12	1.14	4.94	5.69	5.33	1.71	2.41	2.94	2.43	1.87	3.59	3.51	8.11	8.7	12.4	13.58
	ENSG00000049192.15	0	0.02	0	0.02	0	0	0.08	0	0	0.01	0.22	0	0.04	0.01	0.02	0.01	0	0.01	0.01	0.01	0	0	0.08	0.01
	ENSG00000049239.13	4.34	2.6	1.68	0.95	2.32	2.7	2.72	1.91	1.94	1.66	4.39	4.32	4.13	2.79	1.39	2	1.62	2.32	3.16	2.54	1.2	1.51	1.56	2.36
	ENSG00000049245.13	25.11	24.4	67.58	48.01	43.95	36.95	30.73	28.98	35.68	11.6	55.34	44.61	41.63	16.98	21.46	15.1	19.02	12.16	15.98	16.65	27	29	35.83	49.25
	ENSG00000049246.14	6.9	5	2.56	2.97	1.82	2.88	3.82	5.02	6.59	4.92	6.78	5.09	6.61	3.41	2.27	3.75	2.21	2.58	6.08	6.97	3.16	3.36	2.95	2.6
	ENSG00000049247.14	0	0.02	0	0	0.15	0	0	0	0	0	0	0	0	0	0	0	0	0	0.04	0	0.03	0	0	0
	ENSG00000049249.9	0	0.01	1.13	0.11	0	0	0	0	0	0	0	0	0	0	0.01	0	0	0	0	0	0	0.01	0.01	0.01
	ENSG00000049283.18	27.25	8.21	26.35	13.45	33.84	23.94	87.51	45.38	97.14	76.81	229.91	166.63	94.94	36.83	62.15	92.6	64.62	70.81	3.85	4.67	8.13	10.44	22.04	28.09
	ENSG00000049323.16	7.35	5.88	7.76	6.37	5.31	6.21	5.25	4.26	3.65	1.82	5.09	5.5	7.68	4.77	3.1	3.7	2.98	2.81	6.43	5.11	5.59	4.38	6.79	11.21
	ENSG00000049449.10	12.07	15.68	31.82	36.31	15.04	15.4	41.93	47.94	32.1	26.22	26.18	31.94	60.75	55.24	37.71	35.79	17.92	21.57	13.19	11.2	22.42	19.14	8.5	8.63
	ENSG00000049540.18	0	0.14	0	0	0	0	0.1	0.12	0.02	0.09	0.07	0.08	0.03	0.01	0.07	0.05	0.04	0.04	0	0.04	0.02	0	0	0
	ENSG00000049541.11	45.86	30.64	75.79	60.54	32.29	31.98	86.27	65.26	86.36	96.12	90.02	74.62	61.85	39.78	81.67	79.01	53.52	39.25	15.75	19.41	53.98	54	35.21	39.17
	ENSG00000049618.24	8.79	10.11	10.7	7.96	7.76	6.97	13.6	10.96	13.08	8.52	13.71	16.93	13.33	9.36	11.39	11.3	9.37	10.03	11.98	11.39	6.09	7.02	7.65	7.08
	ENSG00000049656.14	90.68	82.55	185.04	171.46	153.91	115.48	98.84	61.76	90.7	75.12	150.16	121.34	91.26	69.3	98.9	91.01	79.5	76.73	53.71	49.57	169.75	165.07	166.72	158.42
	ENSG00000049759.19	22.55	16.4	35.31	25.59	37.93	33.75	58.2	48.06	92.42	70.44	149.85	151.08	83.04	53.78	105.12	80.8	100.79	97.04	27.68	25.83	33.91	38.62	34.46	46
	ENSG00000049768.16	0	0.03	0.35	0.11	0.42	0.07	0	0.12	0.11	0.13	0.35	0.11	0.21	0.07	0.18	0.14	0.07	0.21	0.15	0.15	0.04	0.08	0.08	0.09
	ENSG00000049769.14	11.03	5.07	1.99	2.56	3.11	2.49	7.9	3.48	8.44	8.74	17.4	15.29	5.7	3.76	4.92	8.6	11.61	10.79	2.32	1.85	2.03	2.22	3.44	3.39
	ENSG00000049860.14	90.59	148.18	119.11	144.06	149.86	152.7	46.12	51.48	59.71	57.46	48.23	51.57	43.53	46.67	63.58	73.77	60.45	63.55	143.52	143.5	167.71	174.75	126.4	130.3
	ENSG00000049883.15	5.04	3.37	8.91	8.05	10.76	9.35	1.72	2.4	2.28	1.65	4.72	3.78	3.27	1.3	1.94	2.38	1.12	1.3	1.85	1.89	3.78	4.65	6.49	7.91
	ENSG00000050030.16	0.25	0.23	0.54	0.34	0.5	0.5	1.61	0.98	1.08	0.42	1.8	1.89	2.28	0.73	0.82	0.59	0.59	0.48	0.27	0.17	0.14	0.16	0.35	0.8
	ENSG00000050130.18	29.72	37.19	86.95	60.94	48.92	49.32	24.99	20.38	26.56	17.13	47.3	42.93	35.86	23.91	26.31	25.79	22.2	22.17	26.49	21.88	44.03	37.42	41.23	57.66
	ENSG00000050165.18	0	0.01	0	0.04	0	0.04	0.01	0.01	0.05	0.05	0.01	0.02	0.04	0.04	0.03	0.07	0.09	0.03	0.04	0.04	0.02	0	0.01	0.01
	ENSG00000050327.15	6.69	2.99	5.43	3.34	6.23	3.97	5.96	3.22	6.42	4.83	11.04	6.53	7.37	2.82	3.84	4.94	2.95	1.82	2.55	2.5	2.37	3.13	3.09	4.81
	ENSG00000050344.9	5.72	8.33	21.52	33.08	17.77	14.94	0.92	0.24	0.19	0.63	0.11	0.61	0.91	1.47	0.43	1.19	0.26	0.15	4.86	4.24	17.91	13.52	11.92	14.7
	ENSG00000050393.11	15.27	27.28	20.56	28.29	21.7	21.54	16.98	22.2	30.8	24.08	26.35	25.86	19.6	13.25	26.86	30.69	26.13	28.86	15.42	27.4	42.06	38.4	28.28	25.18
	ENSG00000050405.13	13.21	9.09	9.41	9.54	23.97	23.54	44.12	37.55	43.94	23.93	72.61	69.49	52.27	27.26	32.58	34.1	40.38	38.05	11.39	11.7	4.28	4.03	18.74	22.41
	ENSG00000050426.16	81.4	53.48	37.47	36.36	56.7	68.45	17.08	15.47	30.38	25.07	44.94	33.55	16.65	14.8	20.82	24.79	24.51	18.94	41.98	41.69	29.9	28.62	35.84	42.29
	ENSG00000050438.17	5.31	2.49	17.17	6.18	10.22	11.4	1.65	2.09	6.18	3.52	6.6	7.1	2.14	1.46	3.55	4.38	6.14	3.77	1.47	2.28	2.4	3.93	5.78	11.4
	ENSG00000050555.19	0	0.19	0.09	0.15	0.06	0.14	0	0	0	0	0.02	0	0.01	0	0	0	0.06	0	0.08	0.11	0.11	0.48	0.01	0.07
	ENSG00000050628.20	0	0.01	0	0	0	0	0.19	0.04	0.1	0.03	0.23	0.24	0.59	0.35	0.13	0.12	0.22	0.08	0	0.09	0.01	0.01	0	0.02
	ENSG00000050730.16	0	0.01	0	0	0	0	0	0	0	0	0	0	0	0	0	0	0	0	0	0.02	0	0	0	0
	ENSG00000050748.18	33.21	28.06	65.43	57.68	42.34	37.62	38.74	27.77	36.4	20.97	54.4	65.91	42.45	19.34	19.74	22.37	27.15	26.23	14.06	13.6	33.37	39.46	49.72	62.06
	ENSG00000050767.17	1.13	0.8	0.59	0.44	2.05	2.62	0	0	0	0	0.1	0.04	0.04	0.05	0.07	0.04	0	0.07	0.52	0.5	0.37	0.45	0.68	0.78
	ENSG00000050820.17	20.16	12.23	55.6	34.32	39.95	25.52	12.86	11.24	14.88	13.72	19.98	14.09	13.44	7.81	13.77	10.82	7.64	7.51	11.65	12.38	46.04	45.69	34.48	39.32
	ENSG00000051009.11	5.22	4.98	7.66	4.6	6.13	4.69	10.77	12.06	16.51	16.65	17.78	16.6	9.13	10.86	12.39	11.7	10.18	11.2	8.49	9.29	7.13	5.75	5.53	4.47
	ENSG00000051108.15	71.77	58.47	30.22	24.67	66.57	54.95	127.63	121.35	90.03	60.65	116.25	110.69	188.39	135.33	52.11	63.37	70.24	75.38	53.23	64.7	14.17	15.62	40.96	53.73
	ENSG00000051128.19	42.19	35.11	69.88	52.62	63.83	37.2	15.69	16.24	21.15	25.56	34.94	28.56	18.09	10.36	16.8	17.81	14.22	14.27	8.48	8.73	57.91	55.44	47.99	52.58
	ENSG00000051180.17	7.52	5.49	34.4	20.78	6.59	9.74	32.56	24.43	38.53	25.71	29.3	23.65	25.63	13.24	25.9	27.42	10.5	8.38	2.6	2.76	15.04	19.44	8.58	9.63
	ENSG00000051341.14	2.95	3.1	8.49	7.64	5.26	3.04	4.53	4.95	7.32	7.75	10.71	8.28	5.39	5.04	5.86	9.2	6.36	5.09	2.17	1.36	4.98	6.19	2.74	3.56
	ENSG00000051382.9	13.66	15.25	17.65	15.42	19.32	16.59	15.45	11.43	13.75	6.53	23.64	22.81	18.48	8.17	8.98	9.63	11.42	8.78	10.22	11.02	9.53	11.6	17.66	26.35
	ENSG00000051523.11	311.08	258.33	190.96	203.73	275.47	333.91	47.23	35.9	37.98	46.18	48.73	52.39	42.37	40.99	47.03	50.7	47.62	48.5	209.18	195.64	251.75	221.85	248.7	262.69
	ENSG00000051596.10	104.17	69.87	113.46	121.8	72.9	68.19	70.11	64.36	62.84	69.98	89.26	82.71	60.99	32.28	58.5	62.76	50.24	36.35	28.99	35.22	75.98	99.35	68.27	65.51
	ENSG00000051620.11	38.19	44.82	38.42	28.73	55.94	48.86	28.6	29.2	31.14	35.02	26.25	29.82	24.63	23.44	37.89	46.33	39.34	49.87	44.88	50.64	52.07	52.67	67.16	50.13
	ENSG00000051825.15	36.47	27.83	33.55	26.26	19.31	24.8	14.67	15.93	18.16	7.03	30.23	22.35	18.4	9.04	11.13	13.87	14.82	12.79	15.46	14.81	10.71	14.96	16.58	25.27
	ENSG00000052126.14	3.05	4.67	4.14	4.82	4.6	5.57	8.42	8.84	8.89	3.7	6.73	9.52	10.27	6.47	4.48	5.58	4.9	5.98	4.83	5.72	3.11	3.86	4.35	6.99
	ENSG00000052344.16	61.05	34.69	22.52	15.03	40.86	40.42	44.42	36.56	36.34	38.21	44.35	45.18	37.09	33.78	35.86	37.09	21.74	26.07	29.72	26.17	15.4	14.96	21.48	31.68
	ENSG00000052723.12	74.12	43.92	138.56	105.84	135.97	81.82	6.43	4.52	6.94	8.04	15.68	14.51	10.82	3.13	5.87	6.07	6.61	7.28	19.53	25.7	90.04	89.82	112.82	110.79
	ENSG00000052749.14	41.8	54.04	75.05	71.54	38.43	26.5	9.58	11.65	11.21	13.02	13.28	11.58	11.23	9.51	14.42	11.18	9.67	8.79	97.34	85.88	75.25	76.92	34.51	29.39
	ENSG00000052795.13	1	0.87	3.75	1.47	1.45	1.58	4.41	4.52	6.52	3.94	17.06	15.04	8.38	4.16	4.86	4.98	8.33	7.31	1.53	1.19	1.34	1.37	0.98	2
	ENSG00000052802.13	27.2	49.54	85.23	69.76	102.53	96.99	57.36	87.92	48.64	27.44	144.27	100.83	113.23	83.37	46.16	52.72	68.34	65.84	29.34	27.11	109.28	90.42	94.04	104.91
	ENSG00000052841.15	21.77	18.02	23.88	18.73	30.23	22.22	31.28	28.85	28.4	20.28	36.29	31.51	29.73	28.38	29.56	27.24	22.97	23.97	24.17	23.24	14.83	15.06	17.04	21.02
	ENSG00000052850.8	0	0.03	0	0	0	0	0.15	0.08	0.05	0.1	0.15	0.07	0.28	0.19	0.03	0.08	0.04	0.01	0.06	0.06	0	0	0.01	0
	ENSG00000053108.17	1.47	0.9	7.86	3.97	1.05	3.12	3.63	2.41	4.14	2.28	4.8	3.86	3.11	1.48	3.19	3.06	2.6	3.05	2.38	2.07	6.44	5.38	2.85	5.48
	ENSG00000053254.16	18.54	12.04	3.97	2.85	7.41	5.77	17.79	12.54	8.34	4.83	31.29	22.74	24.24	8.88	6.42	7.23	12.76	8.97	6.66	6.9	1.28	1.48	4.14	5.52
	ENSG00000053328.8	0	0	0	0	0	0	0	0	0	0	0	0	0	0	0	0	0	0	0	0	0	0	0	0
	ENSG00000053371.12	30.79	18.32	20.07	15.68	18.89	17.88	18.07	15.45	15.78	13.56	16.61	17.62	15.81	10.82	13.76	13.8	9.38	6.34	14.61	16.83	14.09	19.22	19.99	19.62
	ENSG00000053372.5	35.64	37.22	130.89	137.77	62.26	48.4	28.9	30.36	30.74	33.83	29.11	26.16	28.96	24.26	31.84	29.26	21.92	20.84	22.78	29.3	127.32	133.09	61.87	59.87
	ENSG00000053438.11	0.13	0	0	0	0	0.15	0	0	0	0	0	0	0	0	0	0	0	0	0	0.03	0	0	0	0
	ENSG00000053501.13	14.83	11.47	12.37	7.52	8.93	13.92	23.08	22.7	26.09	29.07	30.34	28.02	20.43	18.41	29.23	24.93	21.45	23.63	10.05	13.75	10.39	10.22	12.28	10.18
	ENSG00000053524.12	0	0.1	0.94	0.39	0.23	0.38	0.05	0	0.53	0.41	0.13	0.03	0.02	0.05	0.01	0.1	0.02	0.02	0.01	0.07	0.35	0.1	0.18	0.13
	ENSG00000053702.15	0	0.02	0	0	0	0	0	0	0	0	0	0	0	0	0	0	0.02	0.03	0	0	0	0.05	0	0.04
	ENSG00000053747.17	5.39	5.21	10.43	8.54	10.97	7.39	0.02	0.03	2.06	0.94	0.48	0.16	1.12	0.34	6.2	1.07	1.13	0.14	8.53	12.24	12.24	8.7	14.48	8.79
	ENSG00000053770.12	19.67	12.15	24.63	12.8	26.95	23.25	22.22	22.03	26.55	8.9	60.77	45.42	32.86	12.31	14.08	21.25	22.1	25.98	5.61	11.06	10.89	13.94	19.13	25.43
	ENSG00000053900.11	9.94	12.57	22.37	21.71	13.88	15.2	7.59	8.89	11.53	11.92	14.94	17.22	13.56	7.62	8.92	12.63	9.35	11.01	11.65	11.93	13.33	14.22	10.87	12.49
	ENSG00000053918.18	0	0	0	0	0	0.02	0.1	1.16	0.32	0	0.16	0.31	0.22	0.17	0.12	0.17	0	0.03	0	0.06	0	0	0	0.04
	ENSG00000054116.12	53.43	56.41	76.94	67.77	77.23	64.04	52.93	43.88	55.37	46.01	71.63	52.03	45.2	29.85	39.67	43.49	36.11	42.73	33.11	39.37	81.17	84.93	71.24	72.13
	ENSG00000054118.15	52.06	37.63	77.17	69.78	59.33	48.99	37.19	33.83	46.56	31.65	63.57	52.81	45.11	27.61	32.48	35.83	36	31.95	33.64	34.86	45.93	51.89	49.94	56.09
	ENSG00000054148.18	215.35	145.56	107.77	101.05	144.74	150.98	135.52	111.51	131.42	121.68	174.07	160.68	128.12	87.03	120.99	143.92	116.07	140.45	109.11	142.67	113.86	129.12	145.86	136.17
	ENSG00000054179.12	1.36	0.67	0.31	1.26	2.43	3.42	4.59	4.59	4.83	4.78	5.42	4.12	4.16	5.31	4.69	5.67	2.75	3.43	0.35	0.76	1.55	1.38	1.52	2.97
	ENSG00000054219.11	0.52	0	0.15	0.11	0	0.02	0	0	0	0	0.05	0.04	0	0	0	0.01	0	0.05	0	0	0	0.3	0.11	0.02
	ENSG00000054267.22	15.43	28.02	17.14	16.35	26.77	21.58	39.92	43.35	42.09	44.77	53.41	49.76	43.93	36.67	35.3	39.8	43.29	46.86	34.73	31.32	14.31	14.23	20.75	21.74
	ENSG00000054277.14	4.51	2.61	1.05	1.99	1.84	1.73	27.53	26.08	19.44	14.83	20.08	29.25	20.49	14.54	17.75	15.99	14.3	16.83	2.37	3.52	2.77	1.98	2.5	1.77
	ENSG00000054282.16	0.46	5.62	3.45	6.11	3.83	5.26	12.7	17.28	21.12	9.83	26.02	23.78	16.72	10.26	15	13.53	16.31	10.79	5.75	6.4	1.92	0.78	5.52	2.71
	ENSG00000054356.14	0	0	0	0	0	0	0	0	0	0	0	0	0	0	0	0	0	0	0.06	0	0	0	0	0
	ENSG00000054392.13	0.49	0.48	0.09	0.02	0.23	0.34	0.72	0.97	0.44	0.38	0.71	0.96	0.8	1.01	0.51	0.64	0.52	0.5	0.98	0.96	0.04	0.07	0.19	0.23
	ENSG00000054523.18	8.22	6.05	31.89	16.94	15.44	11.18	10.69	6.7	7.97	6.34	16.79	13.45	14.08	5.76	5.15	5.81	4.82	4.79	3.63	3.09	12.58	13.15	8.64	15.11
	ENSG00000054598.9	8.28	7.69	8.53	8.58	5.45	5.7	0.23	0.37	0.61	0.27	0.61	0.25	0.39	0.18	0.58	0.7	0.19	0.09	11.24	7.66	7.62	7.91	5.36	5.22
	ENSG00000054611.14	6.53	4.92	4.45	4.4	4.39	5.2	8.26	4.28	6.54	4.3	8.98	8.98	6.24	3.75	3.25	3.48	3.25	3.31	2.85	4.5	3.35	4.25	3.52	5.46
	ENSG00000054654.19	20.88	22.6	11.79	9.84	5.2	10.02	22.02	19.36	18.85	19.95	18.92	25.85	19.77	19.76	17.98	22.83	15.85	15.97	22.22	21.67	10.41	9.44	6.68	7.48
	ENSG00000054690.14	25.39	12.58	5.47	12.31	5.78	11.51	7.16	12.99	15.38	13.41	11.74	13.26	11.44	16.09	8.62	11.58	10.41	9.51	21.03	20.32	8.61	12.4	8.57	5.53
	ENSG00000054793.14	27.73	19.43	22.85	18.5	25.06	22.16	27.77	22.26	19.52	11.26	39.07	42.85	48.57	27.11	16.53	18.23	16.08	15.97	24.28	19.45	14.69	14.16	15.67	25.48
	ENSG00000054796.13	0	0	0	0	0	0	0	0	0	0	0	0.03	0	0.04	0.06	0	0	0	0	0	0	0	0	0
	ENSG00000054803.4	0	0.02	0	0	0	0.03	0	0	0	0	0	0	0	0	0.03	0	0	0	0	0	0.01	0	0.06	0
	ENSG00000054938.16	0.79	0.02	0	0	0	0.13	0	0	0	0	0	0	0	0	0	0	0	0	0	0	0	0	0.12	0
	ENSG00000054965.11	16.38	10.39	7.55	7.55	13.88	13.04	24.54	16.76	15.02	12	37.45	33.18	30.95	12.62	10.7	15.31	12.64	14.34	7.86	7.64	3.92	4.38	10.92	17.45
	ENSG00000054967.13	7.77	6.06	16.03	14.96	5.44	5.09	10.28	12.8	13.82	10.44	8.9	8.61	9.52	11.73	10.95	11.88	5.72	4.81	5.8	5.48	14.73	13.49	4.18	4.55
	ENSG00000054983.17	7.91	5.73	6.07	6.27	9.94	7.74	1.7	2.07	1.37	0.5	2.82	3.39	3.7	2.67	1.34	1.16	1.54	1.27	7.28	5.45	1.84	1.89	5.46	9.93
	ENSG00000055044.11	100.92	123.39	221.86	235.52	130.46	111.61	72.45	81.06	74.54	71.62	51.41	52.2	70.26	89.96	76.29	71.33	48	55.34	196.59	159.89	206.24	222.43	124.39	116.03
	ENSG00000055070.17	49.79	37.23	120.46	85.96	79.15	59.18	39.24	28.67	43.97	21.71	60.2	50.27	51.53	20.77	23.25	23.68	18.92	15.38	24.95	23.39	51.18	59.29	64.51	80.68
	ENSG00000055118.16	2.1	0.78	0.26	0.51	0.73	0.95	0.29	0.45	0.42	0.3	1.33	0.62	0.35	0.26	0.57	0.36	0.45	0.24	0.2	0.32	0.5	0.39	0.82	1.14
	ENSG00000055130.17	32.63	18.98	61.75	42.94	37.12	29.49	38.8	30.22	35.41	21.63	50.49	43.75	45.4	18.82	24.95	24.31	15.69	16.79	12.28	13.04	39.49	46.88	33.17	39.13
	ENSG00000055147.19	13.73	6.44	9.59	6.24	12.14	11.97	4.25	2.21	4.91	1.78	8.89	7.65	6.24	2.91	3.58	4.75	3.74	5.61	4.63	6.88	3.55	4.92	6.61	12.35
	ENSG00000055163.20	6	4.99	1.04	1.28	8.96	7.9	11.15	11.02	11.62	11.83	15.7	17.78	20.1	11.94	10.63	12.16	10.72	14.08	4.96	4.52	1.76	2.44	8.6	8.9
	ENSG00000055208.19	26.86	26.53	29.56	23.52	31.76	25.08	20.48	13.81	13.86	5.96	25.05	25.02	23.36	9.02	8.49	7.15	8.39	7.02	11.58	12.46	9.54	12.6	23.6	32.32
	ENSG00000055211.14	31.07	43.34	42.05	47.16	54.62	57.24	14.84	13.75	16.28	13.26	20.84	23.1	18.28	14.11	16.54	20.12	14.82	13.29	39.81	37.27	37.15	34.93	46.81	55.01
	ENSG00000055332.18	61.92	46.07	42.71	68.52	18.96	29.59	10.71	7.49	10.98	6.82	20.89	14.94	18.12	5.8	7.25	8.39	6.4	5.33	13.24	11.95	16.27	24.33	11.3	17.06
	ENSG00000055483.19	44.56	65.48	45.51	41.8	37.62	24.46	10.31	19.58	13.71	10.46	15.98	10.64	16.71	20.48	13.08	8.28	7.95	8.09	118.98	125.72	40	46.56	24.01	24.52
	ENSG00000055609.19	15.22	14.49	10.6	9.27	12.7	9.75	13.13	12.72	12.66	7.19	17.44	18.69	20.31	12.16	8.53	9.63	10.34	9.78	13.65	11.67	7.69	7.98	10.23	12.26
	ENSG00000055732.13	3.27	3.7	2.74	2.31	1.1	2.48	0.07	0.74	0.48	0.14	0.52	0.32	0.81	0.8	0.34	0.64	0.27	0.38	5.39	4.58	2.55	3.13	1.65	2.52
	ENSG00000055813.6	0	0	0	0.01	0	0	0.14	0	0	0	0.08	0	0.2	0.02	0.02	0	0.03	0	0	0	0	0	0	0
	ENSG00000055917.16	33.37	26.71	40.65	29.28	34.73	27.32	30.9	34.2	32.62	19.93	48.09	47.61	53.93	22.79	20.06	23.12	20.72	18.13	26.79	25.45	15.94	18.44	24.51	39.01
	ENSG00000055950.16	74.32	78.13	81.54	85.97	97.29	102.35	33.96	30.14	43.58	43.32	71.67	54.94	35.76	26.97	45.02	46.53	57.92	52	53.24	62.92	65.02	67.18	116.29	107.81
	ENSG00000055955.17	0	0.24	0.04	0	0	0	0.31	1.3	0.24	1.73	0.4	0.22	0.82	0.81	0.16	0.53	1.5	1.06	1.25	0.39	0.15	0.5	0.39	0.16
	ENSG00000055957.11	0	0	0	0	0	0	0	0	0	0	0	0	0	0	0	0	0	0	0	0	0	0	0	0
	ENSG00000056050.7	9.1	6.17	13.4	12.37	6.47	13.5	14.6	15.07	15.79	18.98	9.86	14.23	14.55	8.94	15.47	18.56	11.31	13.5	8.35	9.86	8.73	9.54	6.86	9.59
	ENSG00000056097.16	23.61	25.18	45.73	38.69	43.65	27.92	22.97	21.4	37.63	20.08	85.38	57.31	40.68	18.02	29.12	27.34	33.42	26.59	18.02	17.07	25.19	30.8	36.1	43.63
	ENSG00000056277.16	3.91	3.28	5.41	4.13	3.44	3.04	0.9	0.96	1.05	0.58	1.01	1.18	1.71	0.79	0.95	0.66	0.68	0.77	2.35	2.99	2.56	3.15	2.81	2.63
	ENSG00000056291.17	0	0	0	0	0	0	0	0	0	0	0.18	0	0	0	0.4	0	0	0	0	0	0	0	0	0
	ENSG00000056487.16	0.35	1.07	0.09	0.04	2.15	1.14	4.56	3.53	2.98	5.95	5.45	5.25	3.16	4.49	2.08	4.8	4.33	6.37	0.54	0.79	1.07	0.64	0.72	0.57
	ENSG00000056558.11	0.43	0.23	0.3	0.1	0.15	0.27	0.91	1.15	0.43	0.76	0.74	0.82	0.39	0.37	0.5	0.61	0.81	0.59	0.5	0.52	0.12	0.14	0.11	0.14
	ENSG00000056586.16	20.27	12.8	22.41	17.52	13.77	13.08	20.09	16.2	26.01	14.01	38.54	38.1	32.3	15.12	17.6	13.9	17.09	15.95	9.77	9.83	9.13	10.92	13.85	19.87
	ENSG00000056678.11	0	0	0	0	0	0	0	0	0	0	0	0	0	0	0	0	0.45	0	0	0	0	0	0	0
	ENSG00000056736.10	8.62	3.75	8.92	8.76	1.67	2.7	11.2	14.56	17.53	17.15	28.35	15.12	8.85	9.66	17.67	20.68	18.08	12.77	4.08	3.88	7.96	6.18	3.26	2.97
	ENSG00000056972.20	69.75	42.54	18.78	10.53	16.82	15.41	27.06	12.59	19.58	13.07	24.02	15.85	29.3	18.9	11.85	12.67	10.5	11.51	21.11	28.67	8.97	10.89	14.54	14.03
	ENSG00000056998.20	7.83	3.97	0.77	1.18	4.27	5.93	6	5.65	3.16	1.88	1.98	3.93	3.38	1.95	1.6	1.82	1.88	1.51	1.68	1.89	0.45	0.56	2.93	5.37
	ENSG00000057019.16	9.06	4.82	16.9	13.27	17.3	7.27	8.11	5.2	5.39	4.11	9.22	8.42	11.38	5.31	4.65	5.23	3.4	3.51	8.64	6.24	7.9	9.64	9.25	12.4
	ENSG00000057149.16	0	0	0	0	0	0	0.36	0	0.24	0.03	0.21	0.82	0.16	0.03	0.05	0.17	0.41	0.41	0	0	0	0	0	0
	ENSG00000057252.13	4.24	1.93	7.48	4.81	5.84	2.34	1.94	1.5	4.14	1.9	6.91	7	3.41	2.07	3.64	3.29	2.69	2.58	1.8	1.55	2	1.68	1.79	3.65
	ENSG00000057294.15	5.85	6.03	11.03	10.13	5.74	6.86	11.76	4.54	5.91	3.24	5.36	7.29	11.92	4.49	5.23	4.8	3.1	1.93	3.55	3.37	3.61	5.93	7.11	9.27
	ENSG00000057468.7	0	0.02	0	0	0	0	0	0	0.04	0.18	0.02	0.03	0.03	0.05	0.08	0.04	0.09	0.08	0	0.01	0	0	0.01	0
	ENSG00000057593.14	0	0.23	0	0	0.12	0.14	4.97	6.81	5.85	7.39	6.05	7.17	7.32	8.32	3.41	5.47	5.65	5.71	0.11	0.05	0.08	0	0.12	0.05
	ENSG00000057608.17	180.44	164.18	382.97	326.9	253.18	201.19	163.72	133.67	169.12	83.22	190.9	197.08	190.85	84.17	113.3	101.84	82.38	67.71	101.9	111.61	188.3	233.23	237.33	305.43
	ENSG00000057657.17	1.07	1.03	0.09	0	0.73	0.44	0.02	0.09	0.52	0.01	0.34	0.09	0.73	0.09	0.13	0	0.02	0.01	1	0.4	0.12	0.09	0.33	0.14
	ENSG00000057663.16	17.79	20.47	31.99	24.67	24.51	20.32	14.06	10.86	13.49	5.77	19.56	22.02	20.19	9.78	9.14	6.63	7.15	6.7	12.15	10.87	15.13	16.85	21.65	27.83
	ENSG00000057704.13	2.47	1.41	0.67	0.72	0.29	0.31	2.84	2.05	3.1	1	2.86	3.17	3.54	1.17	2.01	1.29	1.04	0.96	0.28	0.31	0.36	0.21	0.21	0.32
	ENSG00000057757.10	30.13	36.03	97.34	88.45	32.69	31.77	27.01	25.25	27.2	25.22	27.54	27.44	28.34	18.28	22.4	21.66	15.89	15.6	26.15	28.99	81.22	78.93	34.05	32.27
	ENSG00000057935.14	60.3	55.66	28.74	26.65	48.13	45.48	36.31	31.08	36.06	34.06	47.06	50.52	42.48	23.43	34.06	42.56	36.07	34.41	36.23	37.77	22.79	22.71	38.69	48.03
	ENSG00000058056.9	9.7	5.77	16.17	10.03	11.06	9.76	5.69	3.61	3.49	2.8	4.84	6.01	10.41	3.54	3.25	3.44	2.3	2.77	5.72	5.1	6.82	7.63	5.55	12.37
	ENSG00000058063.16	18.11	10.18	16.09	10.36	16.75	14.66	13.65	15.34	15.64	8.59	43.1	35.69	24.88	13.03	15.77	13.92	18.31	16.58	7.37	6.94	7.16	7.99	12.22	20.26
	ENSG00000058085.15	0.51	0.5	12.09	6.7	7.23	3.07	1.01	0.53	3.84	1.33	3.27	1.6	1.02	0.75	5.15	1.87	1.31	0.81	0.51	0.41	7.71	6.02	3.02	3.68
	ENSG00000058091.17	0	0	0.58	0.04	0	0.02	6.25	3.71	3.06	1.26	3.86	7.91	5.76	1.58	1.67	2.26	1.44	1.46	0.02	0.45	0	0.44	0.02	0.03
	ENSG00000058262.10	93.75	66.72	171.87	121.84	126.59	84.5	66.46	52.25	65	45.42	102.57	83.15	72.78	59.29	55.28	55.94	40.12	36.07	68.25	47.33	111.85	96.76	94.02	123.37
	ENSG00000058272.19	37.09	60.76	47.02	49.79	41.75	45.76	44.27	43.88	51.14	66.97	45.45	39.25	41.87	68.4	77.77	67.67	105.42	101.37	96.23	84.49	66.08	59.43	44.4	44.86
	ENSG00000058335.16	0	0	1.15	0.17	0	0	1.39	0.77	1.19	0.33	2.56	1.51	1.1	0.55	0.97	0.57	0.77	0.61	0	0.02	0.07	0.15	0.07	0.06
	ENSG00000058404.20	2.95	2.16	0.41	0.96	0.93	2.53	6.34	4.71	4	4.93	1.53	2.69	3.7	4.49	2.43	3.85	1.48	2.21	8.89	7.22	1.17	1.42	2.09	0.77
	ENSG00000058453.17	11.89	6.92	2.07	2.98	4.13	3.75	1.45	2.18	1.52	3.61	3.61	2.62	1.24	1.36	1	2.65	0.97	1.62	6.87	4.72	2.26	2.26	3.18	1.71
	ENSG00000058600.16	48.31	26.61	39.01	43.87	36.75	42.16	16.95	17.09	25.51	20.07	32.38	36.5	22.76	20.18	21.96	19.71	27.02	21.09	24.09	23.1	37.07	41.48	37.71	42.64
	ENSG00000058668.15	26.69	23.22	33.77	35.8	66.61	83.51	7.77	8.97	5.27	4.54	9.4	13.09	12.16	9.25	5.12	6.78	4.78	4.96	24.47	19.66	52.2	47.72	61.97	103.23
	ENSG00000058673.17	68.05	66.51	89.63	84.99	62.31	75.26	78.11	84.69	82.9	50.5	136.56	121.33	105.07	67.2	56.72	61.39	55.27	52.49	56	54.1	56.53	66.92	65.37	71.88
	ENSG00000058729.11	15.09	23.49	69.25	57.48	52.73	35.42	9.83	9.58	17.23	15.9	23.35	13.96	12.63	5.71	15.53	16.82	20.27	9.63	15.28	21.7	48.82	58.94	50.06	41.76
	ENSG00000058799.15	9.24	8.24	8.7	7.64	18.21	12.69	21.15	15.04	24.24	17.92	33.92	34.25	19.91	14.64	16.9	18.59	20.64	17.7	9.03	7.32	5.47	5.09	14.41	16.57
	ENSG00000058804.12	11.69	10.98	31.42	33.32	14.1	11.5	8.34	6.93	5.94	3.88	9.02	9.43	10.94	6.32	6.04	6.05	3.72	2.95	7.54	5.59	14.62	14.05	12.97	16.41
	ENSG00000058866.15	0	0.01	0.55	0.07	0.12	0.07	0	0	0	0	0	0	0.11	0	0	0	0	0	0	0.01	0.1	0.82	0.15	0.11
	ENSG00000059122.17	21.8	7.37	17.3	12.22	11.46	17.69	6.67	5.95	9.4	5.13	11.76	8.24	5.91	5.66	5.19	6.78	6.09	6.94	5.77	9.98	12.67	19.2	9.73	19.58
	ENSG00000059145.19	22.94	17.75	32.39	22.9	17.42	13.07	3.52	2.85	7.91	7.09	9.25	5.7	5.05	5.17	5.22	6.21	7.42	4.09	6.36	7.37	34.32	32.24	13.42	11.36
	ENSG00000059377.18	1.37	0.41	1.03	1.83	1.95	1.16	4.16	3.24	6.3	10	11.16	8.43	4.21	4.24	9.07	13.99	16.57	11.23	0.34	0.38	2.34	3.92	2.26	1.67
	ENSG00000059378.13	31.33	27.84	16.51	31.42	5.4	17.91	7.43	6.99	14.95	14.59	17.48	23.23	11.38	5.72	14.22	14.1	10.54	12.18	12.72	11.29	7.04	9.29	4.43	7.14
	ENSG00000059573.9	46.16	29.32	48.12	40.94	40.52	43.14	32.11	25.74	25.26	16.34	35.13	36.73	35.43	16.39	16.36	18.71	13.8	17.67	24.09	23.99	26.59	32.27	32.25	45.96
	ENSG00000059588.10	19.73	31.17	14.88	20.25	17.83	25.18	11.4	9.77	8.54	12.2	14.76	12.09	7.71	10.73	6.11	7.42	6.24	7.1	37.48	31.12	12.87	15.82	15.17	12.5
	ENSG00000059691.12	14.07	7.74	8.9	9.58	13.39	12.22	9.81	8.2	6.84	7.52	16.37	12.43	9.92	6.54	7.51	6.64	10.52	9.26	5.87	4.96	5.7	5.65	10.57	12.34
	ENSG00000059728.11	12.7	16.44	18.8	14.18	13.92	13.11	6.82	9.81	5.11	2.33	6.3	4.86	11.89	7.41	2.65	2.49	2.23	1.82	10.89	14.2	15.87	17.2	13.64	14.62
	ENSG00000059758.8	14.65	11.59	19.58	15.16	14.12	16.13	4.86	7.15	8.81	3.89	10.73	11.76	9.64	6.31	6.09	6.32	6.32	6.19	10.09	10.94	10.95	12.06	15.15	21.43
	ENSG00000059769.20	6.3	8	12.49	14.47	11.9	10.31	3.43	4.33	4.71	3.95	5.4	3.98	5.11	4.18	4.29	4.59	5.16	4.66	9.2	7.17	13.59	12.98	12.14	10.76
	ENSG00000059804.16	3.61	1.46	0.13	0	0.38	0.26	0.12	0.04	0	0.19	0.04	0.07	0.02	0.06	0.05	0.25	0.04	0.02	3.98	4.08	0	0	0.05	0.1
	ENSG00000059915.17	5.28	2.29	0.73	0.77	1.26	2.48	0.3	0.49	0.26	0.58	0.53	0.14	0.3	0.06	0.05	0.16	0.19	0.02	3.24	2.49	1.1	1.74	1.94	1.15
	ENSG00000060069.17	3.48	2.52	4.99	4.9	6.87	3.52	11.26	7.15	9.57	6.93	15.6	10.78	11.85	6.96	5.51	6.6	7.38	6.78	2.47	2.56	4.06	4.76	4.63	5.12
	ENSG00000060138.13	170.09	180.75	224.02	240.54	208.96	154.21	150.29	153.69	111.75	94.71	106.21	83.82	128.37	115.99	103.8	107.8	64.31	76.08	155.41	186.29	203.92	233.12	169.4	154.74
	ENSG00000060140.9	4.43	0.96	6.14	7.22	4.4	2.61	1.83	3.38	1.77	0.66	1.77	2.42	2.37	1.93	1.71	1.86	2.54	1.18	0.36	0.32	3.26	2.01	1.53	2.39
	ENSG00000060237.18	41.66	27.07	53.96	25.64	35.14	26.82	27.78	25.05	32.39	14.07	63.48	42.49	43.69	17.6	15.45	19	17.01	15.32	15.55	14.53	19.71	22.73	22.3	36.98
	ENSG00000060303.5	0	0.14	0	0	0	0	0	0	0	0	0	0	0	0	0	0.17	0	0	0.64	0.29	0.35	0.51	0	0
	ENSG00000060339.14	62.93	116.95	92.71	110.01	71.35	81.14	75.46	101.13	109.33	144.92	105.4	105.94	91.28	120.48	136.12	145.02	184.66	181	189.49	167.83	123.19	122.59	89.82	69.99
	ENSG00000060491.16	81.59	48.6	78.32	80.94	53.91	55.14	14.72	10.82	19.07	17.41	26.61	19.37	18.69	10.51	12	16.01	8.78	10.95	25.72	27.84	47.54	54.65	54.74	53.73
	ENSG00000060558.4	0	0.03	0.29	0.04	0	0	0.07	0	0	0	0	0.04	0.1	0.04	0	0.04	0	0	0.02	0	0.02	0.02	0	0
	ENSG00000060566.14	0	0.01	0	0	0	0	0	0	0	0	0	0	0	0	0	0	0	0	0	0	0	0	0	0
	ENSG00000060642.11	5.81	4.6	3.72	2.28	7.41	6.04	4.16	3.28	4.2	3.14	11.07	7.36	4.68	3.36	4.85	5.33	5.98	4.21	6.86	5.31	2.99	2.8	4.66	6.23
	ENSG00000060656.20	8.31	6.6	4.44	4.45	8.63	6.5	1.45	1.19	0.4	0.76	1.63	0.7	0.54	0.56	0.45	0.48	0.52	0.42	6.12	4.63	5.5	5.15	5.25	5.45
	ENSG00000060688.13	31.99	31.52	47.02	49.65	29.14	30.12	26.36	19.88	22.87	18.82	21.95	19.11	23.71	16.12	20.17	23.25	12.03	14.02	17.62	21.02	35.91	44.09	28.35	28.77
	ENSG00000060709.15	0	0	0	0	0	0	0	0	0	0	0	0.02	0.01	0.02	0	0	0	0	0	0	0	0	0	0
	ENSG00000060718.22	0	0	0	0	0	0	0	0	0	0	0	0	0	0	0	0	0	0	0.01	0.06	0	0	0	0
	ENSG00000060749.16	7.68	4.72	18.25	9.57	9.42	6.12	5.08	6.04	6	2.54	13.91	9.69	10.66	3.81	3.55	3.78	2.36	1.8	5.5	3.19	5.09	5.26	8.46	11.94
	ENSG00000060762.19	33.1	27.89	18.34	26.76	46.57	45.86	7.97	10.03	16.84	17.81	34.04	28.55	9.71	11.3	20.32	24.81	30.74	24.75	15.09	16.85	18.73	18.93	48.54	49.58
	ENSG00000060971.19	30.14	26.91	22.04	23.37	46.52	42.58	19.05	14.72	19.59	22.42	32.84	26.82	16.03	12.5	16.38	21.44	23.68	26.39	21.42	28.54	20.99	23.77	39.34	40.29
	ENSG00000060982.15	0	0	0	0	0.08	0.27	0	0	0	0	0	0	0	0	0	0	0	0	0.29	0	0.08	0.01	0	0.01
	ENSG00000061273.18	14.86	11.14	16.83	19.61	11.11	14.38	10.98	12.44	12.71	14.93	15.02	14.93	13.93	9.51	10.28	12.51	10.14	12.49	9.74	8.82	22.5	23.46	10.98	12.66
	ENSG00000061337.15	0	0.01	0	0	0	0	0.4	0.09	0.17	0.09	0.12	0.15	0.32	0.11	0.08	0.17	0.01	0.05	0	0	0	0	0	0
	ENSG00000061455.11	0.35	0.38	0.58	3.77	3.15	0.94	1.14	3.16	1.62	0.47	1.06	0.65	0.92	0.51	0.44	1.9	0.17	0.31	0.53	0.35	0.4	0.45	0.5	0.46
	ENSG00000061492.12	0	0	0	0	0	0	0	0	0	0	0	0	0	0	0	0.13	0	0	0	0	0	0	0	0
	ENSG00000061656.10	6.34	7.52	2.33	2.1	13.68	12.02	2.89	2.03	1.53	0	0.48	0.51	2.93	1.61	0.75	0.9	1.06	0.64	13.31	10.87	1.87	1.16	10.12	6.77
	ENSG00000061676.15	60.73	40.81	59.87	54.83	58.41	54.2	75.18	46.19	60.22	29.87	99.08	93.49	91.07	30.85	40.3	44.84	36.25	34.76	19.54	23.15	35	39.11	48.68	67.52
	ENSG00000061794.13	28.57	32.77	68.78	71.49	52.91	39.59	90.26	75.45	98	56.24	125.28	124.53	103.13	50.09	75.67	62	66.15	49.89	18.88	21.49	46.49	49.13	53.14	57.76
	ENSG00000061918.14	0	0.02	0	0	0.07	0.01	0	0	0	0	0	0.01	0.25	0.03	0	0.04	0.02	0.02	0	0	0	0	0.02	0
	ENSG00000061936.10	24.93	24.3	30.84	31.69	28.66	24.03	18.99	23.25	28.94	32	35.29	31.07	25.06	26.21	22.34	26.69	28.74	27.82	29.1	24.07	32.53	34.83	25.56	26.1
	ENSG00000061938.20	8.44	4.77	3.16	3.01	7.2	6.2	10.8	10.27	11.29	15.04	13.11	14.65	12.46	11.07	8.41	11.99	8.43	11.01	4.69	4.72	3.48	3.65	3.72	5.66
	ENSG00000061987.16	19.84	24.47	18.5	19.61	29.46	27.65	8.71	7.24	13.27	7.46	16.06	20.25	17.19	11.65	8.31	10.4	12.21	9.64	22.5	23.58	12.69	13.75	19.08	25.17
	ENSG00000062038.14	59.65	46.83	44.81	36.41	47	46.49	8.95	7.38	4.25	6.15	10.25	8.83	14.36	13.1	5.74	8.44	7.63	7.08	48.78	41.53	37.07	40.33	42.75	50.12
	ENSG00000062096.15	0.4	0	0	0	0	0	0	0	0	0	0	0	0	0.02	0	0	0	0.04	0	0	0	0	0	0
	ENSG00000062194.16	65.8	72.92	69.83	75.12	64.65	65.89	53.74	64.35	47.07	31.78	57.85	54.88	47.84	33.74	34.35	29.19	31.52	27.64	50.96	52.41	45.39	56.65	57.06	62.72
	ENSG00000062282.15	3.18	1.82	4.63	3.94	5.08	3.9	1.94	1.78	2.52	1.59	1.52	1.45	2.11	1	1.46	1.76	0.79	0.98	5.4	5.12	4.35	4.53	3.45	4.39
	ENSG00000062370.17	0.8	0.58	1.21	0.7	1.38	1.29	1.05	0.75	1.55	1.36	3.22	2.85	1.65	0.63	1.24	1.17	1.43	1.22	0.61	0.34	0.12	0.43	0.79	0.88
	ENSG00000062485.19	156.77	87.33	204.36	159.8	178.72	144.75	115.04	88.8	109.96	60.51	173.4	144.82	155.82	69.18	76.22	81.55	60.26	48.29	54.62	50.09	110.43	136.63	149.83	198.42
	ENSG00000062524.16	0.13	0.03	0	0	0	0.07	0.44	1.57	0.39	0.37	0.16	0.25	0.13	0.28	0.32	0.18	0.12	0.75	0.03	0.03	0.04	0	0.13	0
	ENSG00000062582.14	124.02	115.81	141.2	138.36	150.92	142.05	114.44	108.35	115.8	133.09	153.59	127.3	95.47	79.16	118.96	114.7	98.6	87.44	61.79	73.67	129.77	122.41	144.65	143.24
	ENSG00000062598.18	11.05	9.33	15.14	8.42	13.01	11.17	16.48	11.13	17.15	17.56	31.79	25.38	14.16	10.04	12.98	16.2	16.02	16.45	6.6	6.67	8.83	8.39	10.98	12.6
	ENSG00000062650.19	17.1	17.19	35.1	34.66	27.7	21.26	16.11	20.01	15.93	12.13	29.71	23.81	21.47	10.37	13.42	16	13.36	12.34	13.99	14.45	26.29	28.51	25.53	30.41
	ENSG00000062716.13	751.02	1041.17	606.25	603.59	631.98	691.24	495.67	588.97	525.16	445.92	680.17	630.71	802	527.4	531.63	550.66	431.73	433.41	1021.19	990.88	784.31	733.59	637.3	570.35
	ENSG00000062725.10	167.25	104.67	261.01	126.39	266.01	164.55	36.25	32.48	50.99	22.99	146.21	92.37	67.33	25.26	33.48	31.95	38.26	31.29	71.55	75.79	73.15	86.81	166.35	330.69
	ENSG00000062822.15	14.11	14.45	16.19	21.05	13.21	9.5	12.26	12.64	14.37	16.2	12.28	9.35	9.55	8.08	10.74	15.84	9.47	6.17	11.02	7.82	29.46	27.87	8.97	12.29
	ENSG00000063015.20	0	0.53	0	0.3	0.46	0.25	0	0	0	0	0	0	0	0.06	0	0	0	0	0.11	0.11	0.13	0	0.04	0
	ENSG00000063046.18	579.47	324.18	392.37	307.26	423.49	274.04	106.52	76.61	85.09	43.96	160.74	118.78	145.31	64.2	59.99	51.92	47.19	36.28	304.73	275.56	147.46	165.49	222.68	415.23
	ENSG00000063127.16	0.66	1.26	0	0	1.03	0.45	1.17	2.38	1.38	4.55	3.56	3.34	2.22	2.99	1.62	1.82	4.09	3.15	2.6	1.04	0.07	0.34	0.16	0.85
	ENSG00000063169.11	5.71	5.5	3.96	4.53	4.31	4.41	2.75	3.05	2.22	3.54	4.53	3.59	4.24	2.67	2.29	2.71	2.72	2.61	6.2	5.95	3.35	4.04	4.12	5.17
	ENSG00000063176.16	14.83	10	7.88	7.74	11.46	11.73	1.66	2.22	1.88	2.14	5.52	4.03	2.98	2.29	2.25	3.24	2.71	2.61	4.17	5.6	8.07	6.95	14.42	17.94
	ENSG00000063177.13	2681	2453.06	2034.93	2003.86	2172.77	2184.24	971.28	787.11	888.75	873.09	807.36	715.94	780.53	557.86	840.03	797.46	531.23	630.66	2027.58	2541.94	2282.18	2260.02	2023.62	2029
	ENSG00000063180.9	7.23	11.78	1.68	1.11	0.84	3.28	3.38	0	0.03	0	0.12	0.3	0.06	0	0.05	0.37	0	0.37	14.24	15.48	1.98	1.21	2.1	3.16
	ENSG00000063241.8	65.69	49.74	45.21	45.54	57.64	51.91	14.1	15.06	15.83	17.56	18.95	17.02	14.63	12.53	11.93	16.28	16.77	17.01	25.6	35.87	37.33	44.23	54.88	47.14
	ENSG00000063244.13	187.01	113.2	242.2	211.85	157.61	126.79	108.66	83.18	104.97	104.51	147.56	117	99.88	62.59	85.12	94.71	72.18	73.67	82.24	92.69	209.4	231.43	143.73	145.93
	ENSG00000063245.15	53.88	24.68	37.45	30.58	46.7	36.52	31.78	17.05	22.82	22.52	45.13	37.74	27.67	13.38	19.28	16.81	18.15	14.16	15.08	19.86	24.88	28.85	40.3	51.28
	ENSG00000063322.15	22.77	15.83	22.93	21.5	21.46	17.83	17.17	14.86	19.58	19.57	29.07	27.98	19.72	10.6	16.6	16.96	14	14.99	17.47	20.46	16.18	17.42	16.68	20.29
	ENSG00000063438.19	0.12	0.61	0.67	0.46	1.63	0.3	5.9	6.29	10.7	8.27	10.92	13.46	9.86	7.35	8.54	8.52	6.17	7	0.38	0.1	0.5	0.13	0.71	0.53
	ENSG00000063515.3	0	0.01	0	0	0	0.07	0	0	0	0	0.01	0	0.02	0	0.02	0	0.02	0	0	0	0	0	0	0
	ENSG00000063587.15	1.39	1.92	8.1	5.02	5.76	4.31	1.83	0.52	1.65	1.53	2.07	2.15	2.4	1.09	1.36	1.45	1.11	0.88	1.85	1.88	3.56	3.91	2.93	4.72
	ENSG00000063601.17	22.95	9.26	34.34	19.18	20.42	13.56	11.08	10.73	9.31	5.96	13.61	13.92	16.02	5.8	6.67	6.4	4.98	4.19	11.93	9.11	19.26	21.36	13.67	19.12
	ENSG00000063660.9	13.77	7.39	31.64	19.32	27.39	19.6	6.36	6.08	4.42	4.46	9.6	6.47	6.59	6.9	4.79	5.79	3.75	4.37	7.56	7.1	29.15	27.42	17.09	22.15
	ENSG00000063761.16	10.98	4.52	3.65	3.71	6.5	5.61	3.79	4.53	4.14	3.74	5.3	6.94	7.51	4.32	3.32	3.56	2.8	2.85	7.18	5.74	3.14	2.94	5.3	5.69
	ENSG00000063854.13	96.78	56.5	13.07	13.31	48.33	51.75	34.16	29.72	31.28	44.12	56.65	44.49	21.81	13.26	26.55	33.71	39.69	33.08	35.4	42.4	19.88	22.09	46.41	50.2
	ENSG00000063978.16	34.92	15.95	71.87	49.33	29.99	26.55	30.75	22.57	31.36	16.06	44.95	37.63	35.64	15.56	18.02	17.75	14.1	12.45	10.32	10.39	26.31	32.15	24.43	31.66
	ENSG00000064012.22	14.71	11.11	14.35	16.69	17.72	19.69	10.7	13.81	13.34	10.19	35.4	21.9	21.02	9.49	10.52	10.69	11.45	8.51	9.78	7.42	5.78	6.82	11.36	12.71
	ENSG00000064042.18	2.93	1.45	2.93	1.2	1.89	2.27	13.31	10.08	12.26	7.32	23.01	17.86	12.5	6.11	8.73	9.52	10.7	9.39	1.69	1.74	0.61	0.97	1.05	1.5
	ENSG00000064102.15	12.77	22.41	41.06	40.28	26.14	25.76	14.46	17.91	18.68	18.37	15.78	17.1	20.75	14.51	19.02	22.43	19.01	26.27	17.22	26.91	43.06	46.59	27.92	30.66
	ENSG00000064115.11	39.5	34.66	40.19	22.66	81.89	51.12	26.33	21.15	23.86	13.74	70.09	50.29	44.07	20.62	21.2	29.69	21.47	20.08	19.63	18.04	12.54	12.43	41.35	82.86
	ENSG00000064195.7	4.18	1.73	1.49	1.2	1.16	1.44	20.26	20.37	35.57	26.56	39.13	29.64	28.59	13.35	19.86	23.82	14.95	15.05	1.08	2.1	0.48	0.7	1.54	1.61
	ENSG00000064199.7	4.79	1.93	2.15	3.7	1.35	4.69	3.3	1.38	2.29	2.02	2.22	2.43	4.72	1.98	2.73	2.05	4.4	3.95	4.19	3.64	1.5	1.12	5.67	6.53
	ENSG00000064201.16	0	0	0	0	0	0	0	0	0	0	0	0.07	0.03	0	0	0	0	0	0	0	0	0	0	0
	ENSG00000064205.10	160.07	134.01	39.21	48.08	40.42	56.96	0.09	0.02	0	0.07	0.06	0.02	0.4	0.27	0.27	0.1	0	0.03	74.8	72.15	23.47	25.63	31.37	32.51
	ENSG00000064218.5	0	0	0	0	0	0	0	0	0	0.25	0.12	0	0	0.02	0	0.02	0	0	0	0.02	0.13	0	0.39	0
	ENSG00000064225.12	1.27	0.14	0	0	0	0	1.28	2.83	0.86	0.61	0.47	0.45	0.61	0.3	0.48	0.4	0.88	0.27	0	0	0	0.19	0	0
	ENSG00000064270.13	11.21	6.77	9.54	6.11	10.11	8.69	15.3	10.78	13.34	10.91	15.31	24.63	17.55	17.29	8.17	12.29	16.83	15.4	7.19	5.36	6.14	5.2	5.65	8.43
	ENSG00000064300.9	0.55	0.18	0.2	0.62	0.65	0.41	0.06	0.03	0.05	0.26	0.22	0.04	0.05	0.07	0.29	0.13	0.08	0	0.38	0.68	0.15	0.16	0.39	0.48
	ENSG00000064309.14	1.58	1.26	1.63	0.45	1.31	1.44	1	1.5	0.49	0.32	1.19	0.77	1.57	1.06	0.18	0.49	0.18	0.29	1.76	1.87	0.88	0.46	1.02	1.56
	ENSG00000064313.12	13.57	12.72	29.66	27.01	28.68	20.97	12.61	12.49	12.45	5.99	25.98	23.81	22.15	10.02	9.67	11.02	9.56	7.88	8.65	9.64	14.12	15.98	20.51	26.07
	ENSG00000064393.16	6.75	3.63	10.63	5.49	11.78	6.02	7.31	6.37	10.92	6.66	32.14	21.7	17.82	6.87	10.77	11.49	16.71	12.35	4.78	4.26	6.65	7.35	7.09	11.42
	ENSG00000064419.13	29.7	26.84	48.94	40.59	42.69	33.41	25.5	24.72	31.98	28.14	45.57	38.33	30.66	17.72	27.66	29.41	27.17	26.96	22.06	22.01	35.53	38.9	35.85	38.13
	ENSG00000064489.23	2	1.03	0.85	1.57	6.14	4.37	1.52	2.6	3.77	2.09	3.48	3.09	1.24	1.37	0.93	2.49	0.49	0.57	3.04	2.46	0.88	1.53	1.97	2.01
	ENSG00000064490.14	63.54	51.44	22.64	27.07	47.88	69.85	27.01	30.98	27.41	42.35	27.58	34.42	25.49	24.78	37.47	41.16	38.65	42.71	46.65	54.1	39.02	40.9	53.14	47.33
	ENSG00000064545.15	17.91	9.26	20.52	15.13	12.44	11.13	5.1	4.52	2.8	3.58	5.27	5.14	4.17	3.49	4.26	3.55	4.02	1.93	9.94	7.79	12.93	9.44	8.98	10.39
	ENSG00000064547.14	25.9	16.34	26.96	18.25	15.51	19.35	9.81	8.32	13.44	11.04	9.83	13.15	10.92	11.14	12.06	10.06	11.59	7.48	12.31	9.46	22.21	20.2	15.15	18.68
	ENSG00000064601.20	85.72	66.45	56.61	44.2	78.44	71.13	24.67	22.94	25.17	20.85	64.7	42.44	26.74	27.11	25.37	23.93	40.73	28.45	61.07	52.84	44.72	36.02	57.93	69.33
	ENSG00000064607.17	59.74	47.62	24.31	32.06	28.13	40.94	15.86	16.14	13.11	22.2	23.27	21.26	13.58	18.13	14	17.96	19.19	18.41	50.7	45.91	31.78	26.46	28.83	31.06
	ENSG00000064651.14	5.82	9.07	26.59	19.92	20.4	12.8	15.26	17.13	29.54	12.07	51.43	93.95	35.27	21.02	24.28	27.25	37.86	38.21	10.05	8.7	15.32	14.75	20.25	34.56
	ENSG00000064652.11	28.49	21.95	20.78	15.91	15.45	21.34	7.43	8.71	6.55	8.35	6.9	7.16	9.22	7.04	7.29	11.03	4.34	6.33	18.21	21.46	13.29	14.63	17.75	17.34
	ENSG00000064655.19	3.94	2.67	1.64	1.49	2.52	2.33	0.18	0.25	0	0.11	0.11	0.07	0.32	0.23	0.02	0	0	0.13	1.7	1.66	0.87	0.9	3.33	2.44
	ENSG00000064666.15	13.84	12.81	13.28	9.25	23.36	14.97	18.87	12.38	17.8	15.43	25.42	27.39	17.57	11.22	8.78	12.94	10.38	15.63	7.61	12.17	16.22	15.5	11.42	10.8
	ENSG00000064687.13	3.04	2.61	0.78	1.63	2.83	3.52	4.95	4.09	3.56	5.54	6.08	6.27	2.61	3.27	3.06	3.97	7.41	4.63	3.21	1.99	1.87	2.48	3.48	2.89
	ENSG00000064692.20	0	0	0	0.09	0	0	0.08	0.06	0.1	0	0.09	0.02	0.06	0	0	0.01	0.07	0	0	0.03	0	0	0	0
	ENSG00000064703.12	3.68	4.17	15.37	14.98	10.67	9.13	7.31	8.86	8.02	4.96	10.11	8.96	9.81	4.74	6.71	6.06	4.79	4.56	4.24	4.03	7.4	10.7	11.66	12.08
	ENSG00000064726.10	26.28	29.21	62.69	59.98	52.02	39.3	24.74	20.89	25.81	10.97	29.35	32.46	33.7	15.2	17.62	14.43	12.2	10.02	16.33	16.23	25.79	32.6	39.89	52.15
	ENSG00000064763.11	4.27	2.19	0.41	0.72	2.41	1.44	9.45	6.16	8.71	5.78	11.52	10.12	10.52	6.38	7.4	5.82	9.11	5.92	1.74	2.41	0.47	0.98	3.25	0.97
	ENSG00000064787.13	8.4	7.02	1.42	2.04	2.18	3.57	123.43	114.76	103.18	119.14	117.93	248.45	187.03	116.34	69.62	126.71	106.98	208.47	10.8	9.79	1.64	1.59	3.49	1.72
	ENSG00000064835.11	0	0	0	0	0	0	0	0	0	0	0	0	0	0.08	0	0	0	0	0	0	0	0	0	0
	ENSG00000064886.14	0	0.08	0.81	0.19	0	0.7	0	0	0	0	0.04	0.03	0.13	0	0	0	0	0	0	0.11	0.03	0.19	0.22	0
	ENSG00000064932.16	12.25	4.61	5.25	6.48	5.01	6.42	3.91	5.41	11.36	5.95	17.29	12.57	12.45	7.76	6.58	5.69	7.15	6.28	3.87	3.25	6.38	5.36	4.55	6.26
	ENSG00000064933.18	8.58	11.61	11.43	10.5	12.24	11.65	10.29	7.27	10.1	7.81	9.01	9.47	8.83	5.79	5.95	7.18	7.36	8.69	8.14	8.74	7.55	8.95	7.02	8.11
	ENSG00000064961.19	40.41	38.54	20.7	25.11	39.35	48.48	56.71	59.67	50.44	57.93	54.97	63.45	59.35	56.34	41.86	53.51	36.49	39.33	47.42	47.55	19.91	20.44	33.16	34.25
	ENSG00000064989.13	0	0	0	0	0	0	0	0	0	0	0	0	0	0	0	0	0	0	0.06	0.01	0	0.01	0.14	0
	ENSG00000064995.18	42.58	42.75	60.85	61.68	46.08	51.77	29.93	28.08	34.46	30.83	45.43	40.79	31.43	24.17	30.52	35.22	34.8	35.37	35.2	40.29	59.83	64.61	57.61	55.56
	ENSG00000064999.15	10.59	5.94	9.41	7.47	8.97	6.47	4.39	3.36	3.43	2.33	10.71	7.62	6.76	2.96	2.7	2.13	2.6	1.99	4.47	2.71	4.15	4.35	6.13	9.02
	ENSG00000065000.19	42.85	31.89	45.02	37.74	41.32	35.62	32.22	32.26	35.32	30.23	53.97	44.71	37.02	27.59	29.29	26.29	32.1	26.75	25.37	23.16	36.98	39.87	35.12	37.14
	ENSG00000065029.15	24.65	14.94	9.77	7.5	12.5	11.69	9.09	10.85	8.64	10.06	15.03	14.24	13.27	10	8.36	10.7	8.22	11.41	20.67	17.2	9.12	10.31	15.46	12.62
	ENSG00000065054.14	35.4	31.32	18.87	18.78	30.7	35.14	43.85	39.75	50.73	54.47	46.33	51.98	40.54	29.65	41.04	50.57	35.67	42.29	17.18	18.9	23.33	23.7	40.26	37.87
	ENSG00000065057.9	29.42	18.83	15.56	21.31	19.34	19.8	11.15	7.05	6.41	9.38	12.91	10.27	6.41	6.04	11.68	7.04	8.53	5.58	7.35	10.93	23.53	21.83	21.4	22.33
	ENSG00000065060.17	6.55	4.68	5.13	4.29	6.31	5.3	4.06	3.12	3.84	2.43	6.58	6.64	7.26	3.01	2.72	3.24	1.78	2.28	3.42	2.89	2.23	2.47	3.28	6.5
	ENSG00000065135.12	8.41	9.93	28.58	23.92	19.13	14.48	7.64	7.29	8.95	4.71	11.69	11.4	11.54	5.27	6.41	6.48	4.9	4.31	6.5	7.55	13.57	16.27	15.26	20.36
	ENSG00000065150.21	33.97	20.87	76.98	52.98	51.11	32.47	48.61	35.91	34.25	22.24	63.71	57.97	55.05	20.98	27.39	27.96	20.56	18.93	15.73	14.39	35.14	42.92	30.5	46.95
	ENSG00000065154.12	54.16	47.82	88.06	68.05	90.65	82.19	1.98	1.24	1.48	0.38	2.82	3.06	2.5	1.1	0.99	1.09	2.27	1.63	37.68	41.87	40.65	49.12	90.73	105.72
	ENSG00000065183.16	17.71	4.86	58.06	22.08	25.63	13.6	4.6	4.28	7.29	2.51	13.03	10.31	10.99	2.34	3.26	2.85	2.24	1.7	2.83	2.85	8.19	12.87	14.29	26.32
	ENSG00000065243.20	3.81	7.11	13.74	12.27	10.97	9.96	7.24	8.81	9.05	4.49	15.69	17.11	17.83	9.77	7.92	9.71	6.65	7.77	8.24	6.35	6.49	8.49	8.16	12.69
	ENSG00000065268.11	15.69	13.05	13.78	11.78	19.38	10.98	6.9	7.08	6.49	7.91	10.03	8.43	7.15	8.06	6.36	8.89	6.14	7.07	11.44	7.82	12.98	15.71	9.79	9.82
	ENSG00000065308.5	4.53	3.85	13.78	10.77	6.72	4.13	9.57	6.04	8.27	4.64	14.44	14.37	12.22	7.5	5.81	5.91	5.08	5.76	4.16	3.07	7.69	7.17	4.25	6.16
	ENSG00000065320.9	0.08	0.18	0.31	0.11	0.06	0.08	2.01	1.5	1.15	1.33	3.3	3.32	2.57	1.65	0.91	0.94	0.84	0.98	0.37	0.5	0.32	0.34	0.02	0.03
	ENSG00000065325.13	0	0.04	0.02	0	0.36	0.04	0	0	0	0	0	0	0	0	0	0	0	0	0	0	0.01	0	0.13	0.09
	ENSG00000065328.17	15.97	7.24	56.16	34.42	7.69	8.1	17.87	13.67	14.04	9.17	17.57	10.73	14.25	6.03	9.85	13	4.46	4.27	1.78	2.61	20.56	25.93	9.58	12.21
	ENSG00000065357.20	13.34	3.78	1.56	3.93	9.84	7.61	2.9	4.31	9.45	8.81	11.85	7.92	3.55	3.52	4.56	8.88	7.93	7.27	2.49	4.2	1.9	3.64	9.19	8.52
	ENSG00000065361.16	64.84	42.45	10.81	17.17	34.38	48.62	62.64	62.63	70.36	62.45	72.44	78.43	63.51	55.93	54.08	65.88	62.31	68.07	94.05	85.44	12.04	11.8	30.36	39.9
	ENSG00000065371.17	0.1	0	0	0	0	0	0	0	0	0	0	0	0	0	0	0	0	0	0	0	0	0	0	0
	ENSG00000065413.20	9.37	0.6	1.05	1.21	2.74	0.86	0.76	0.14	0.81	0.52	0.58	0.82	0.48	0.16	0.31	0.38	0.45	0.21	0.82	0.6	0.4	0.45	1.55	2.03
	ENSG00000065427.15	174.72	125.59	305.68	253.08	260.24	190.68	81.47	65.15	86.71	73.35	108.26	87.03	90.36	51.88	77.95	84.34	53.87	76	80.49	105.53	267.58	319.19	220.81	220.88
	ENSG00000065457.10	45.32	31.31	65.6	53.15	47.03	35.99	31.91	23.49	33.8	28.7	68.51	47.39	32.28	18.96	30.74	34.42	28.82	27.31	21.65	23.75	42.37	48.07	41.31	46.76
	ENSG00000065485.20	25.54	24.69	22.58	16.94	19.73	21.06	11.66	10.23	8.81	8.51	19.42	18.48	15.93	17.25	9.15	14.97	16.62	16.69	11.48	8.88	16.32	13.84	14.11	15.96
	ENSG00000065491.8	6.18	5	6.94	5.28	7.96	6.85	6.63	5.24	5.1	3.66	6.99	6.12	6.94	3.38	3.61	3.73	2.83	2.81	3.56	3.57	3.62	3.4	6.14	6.71
	ENSG00000065518.8	316.86	236.66	288.55	259.32	487.93	458.44	446.51	407.79	559.85	411.06	508.48	527.54	529.09	278.13	415.25	521.54	479.56	439.56	197.99	255.15	258.11	325.71	511.7	480.58
	ENSG00000065526.12	18.2	9.63	27.01	19.84	16.45	11.82	13.2	9.06	9.51	8.52	17.13	10.9	12.54	7.91	6.77	6.84	5.44	4.41	7.3	8.43	11.95	12.98	10.39	14.78
	ENSG00000065534.19	0	0.19	0.55	0	0.98	0.14	0.71	1.16	0.04	0.04	0.57	0.08	0.26	0.09	0.25	0.06	0.04	0	0.21	0.14	0.07	0.03	0.21	0.2
	ENSG00000065548.18	60	94.8	168.13	177.61	122.19	110.74	55.32	70.22	79.29	62.38	68.45	68.63	67.97	55.69	70.65	61.84	72.06	69.22	103.76	103.34	162.33	166.95	127.32	128.2
	ENSG00000065559.15	10.45	10.32	41.73	28.23	29.68	21.05	14.45	14.46	16.76	8.35	23.29	21.65	21.42	9.27	10.03	8.95	8.91	8.03	7.06	7.32	19.41	21.97	25.78	35.9
	ENSG00000065600.13	3.68	4.42	7.31	5.26	4.41	4.24	7.37	7.51	9.65	6.18	8.3	8.01	5.9	5.77	8.86	6.83	6.93	6.54	2.69	2.29	5.37	4.6	4.94	5.25
	ENSG00000065609.14	0	0.04	0	0	0	0.02	0	0.36	0	0	0.2	0.12	0.09	0.05	0.04	0.01	0.12	0.06	0	0.05	0	0	0	0.01
	ENSG00000065613.15	11.23	11.58	25.73	20.72	16.42	14.58	14.91	15.3	21.83	10.91	31.91	28.11	31.1	14.13	18.29	16.36	15.95	11.87	12.78	12.74	14.03	15.73	13.94	20.56
	ENSG00000065615.14	8.77	6.55	14.02	11.65	17.63	10.51	7.65	4.26	5.98	1.73	25.17	18.03	13.5	3.16	5.29	4.87	3.6	2.57	2.63	3.28	4.8	6.32	15.19	20.29
	ENSG00000065618.21	0	0	0	0	0.28	0.08	1.69	3.48	2.16	4.52	1.62	0.74	4.69	4.15	2.48	3.64	0.56	1.83	0	0	0	0	0.03	0.03
	ENSG00000065621.15	43.33	38.37	28.8	44.1	44.7	52.87	2.02	1.25	1.24	1.23	1.74	1.93	1.57	1.67	2.16	1.74	1.4	2.33	31.39	36.33	24.99	27.89	37.78	42.24
	ENSG00000065665.21	4.45	4.43	15.94	6.25	6.19	8.41	9.02	10.95	10.42	8.97	13.84	11.97	5.78	7.52	9.07	11.65	8.62	8.95	3.56	2.69	5.92	5.9	7.67	8.76
	ENSG00000065675.15	0	0	0	0	0	0	0	0.09	0	0	0.05	0.01	0.09	0.03	0	0.04	0.02	0	0	0.01	0	0	0	0
	ENSG00000065717.15	41.73	19.38	6.89	5.32	24.27	22.5	6.27	5.67	4.92	4.75	9.82	5.92	7.83	4.54	3.77	4.8	4.64	4.23	10.12	10.95	4.61	6.4	13.85	26.35
	ENSG00000065802.12	12.39	6.64	12.98	14.6	8.32	9.44	4.2	5.02	4.21	6.46	9.27	8.02	5.51	4	6.04	5.12	5.16	5.39	8.6	12.1	13.23	12.07	8.55	10.88
	ENSG00000065809.13	136.07	124.12	66.04	47.29	55.33	43.86	19.34	23.32	27.84	12.91	128.21	57.48	30.14	12.64	12.51	14.09	32.06	16.84	27.79	29.87	24.3	23.73	96.09	89.77
	ENSG00000065833.9	29.3	33.33	65.87	46.06	70.78	41.28	15.22	14.62	27.54	10.78	32.86	26.75	19.3	8.29	18.32	15.29	14.38	11.18	6.73	8.3	43	48.18	41.27	48.24
	ENSG00000065882.16	33.83	18.9	19.82	21.91	18.07	13.01	4.83	5.99	3.76	3.23	3.55	4.3	3.59	1.42	3.59	2.58	2.33	2.82	13.09	12.37	11.5	11.6	13.56	16.2
	ENSG00000065883.16	19.17	15.74	23.13	16.24	21.35	18.34	27.32	30.63	32.55	22.84	39.35	35.41	35.25	23.23	23.61	24.7	23.48	23.59	18.7	15.5	13.51	13.76	16.77	20.02
	ENSG00000065911.13	156.36	143.72	301.68	233.7	143.25	129.65	117.59	116.91	145.39	91.7	95.54	124.54	173.49	90.99	102.05	112.01	55.59	66.2	141.34	165.73	186.21	217.08	105.4	135.69
	ENSG00000065923.10	3.93	5.48	12.18	13.26	20.03	17.1	9.66	5.45	9.53	6.54	15.59	16.37	6.02	4.48	5.9	6.35	5.96	7.7	2.61	1.73	11.58	11.7	14.07	19.03
	ENSG00000065970.9	5.56	3.32	5.93	4.43	4.4	4.54	6.03	4.92	7.16	3.79	9.48	7.09	7.93	3.19	4.09	3.89	2.77	2.19	3.49	2.63	2.21	3.09	3.45	4.98
	ENSG00000065978.19	742.85	609.61	962.24	872.01	970.88	836.16	344.38	306.54	388.63	289.91	374.18	352.49	364.93	190.25	322.2	348.9	250.48	254.97	286.97	421.27	956.03	1141.33	1146.52	1141.93
	ENSG00000065989.16	1.48	0.95	2.39	1.36	1.59	1.43	0.09	0	0.02	0.02	0.04	0.06	0.02	0.05	0.07	0.05	0.07	0	0.64	0.5	0.94	1.13	0.87	1.42
	ENSG00000066027.12	13.41	18	17.98	14.84	19.42	16.38	19.94	15.02	21.65	11.43	32.48	31.32	21.54	9.14	14.2	13.79	11.21	11.16	14.4	16.01	9.98	11.73	15.16	21.07
	ENSG00000066032.18	0	0	0.46	0	0	0	0.38	0	0	0	0.01	0.02	0.06	0	0	0	0.02	0	0	0	0.02	0	0.02	0.04
	ENSG00000066044.15	49.03	25.38	56.53	45.39	37.19	36.21	42.22	32.62	34.95	18.06	66.79	59.33	54.31	19.84	19.73	21.37	17.46	15.31	14.66	14.23	23.77	30.57	36.14	47.28
	ENSG00000066056.14	0	0.01	0	0	0	0	0	0	0	0	0	0	0	0	0	0	0	0	0.03	0	0	0	0	0
	ENSG00000066084.13	13.29	9.91	35.17	22.05	21.31	15.14	9.44	8.08	12.37	4.79	20.04	15.67	14.81	5.77	6.47	5.98	4.84	4.18	6.43	5.43	14.26	16.1	13.64	22.96
	ENSG00000066117.15	32.76	18.7	42.02	26.6	30.81	25.13	19.3	14.07	19.16	12.58	34.13	27.58	25.73	13.68	13.58	17.61	11.7	11.75	12.88	16.51	21.36	24.53	24.06	30.37
	ENSG00000066135.13	24.32	11.88	13.89	8.91	18.7	16.63	12.67	9.43	11.83	7.88	20.95	19.24	17.77	8.39	6.78	7.92	8.97	6.97	14.08	12.77	6.44	7.34	12.68	19.84
	ENSG00000066136.20	27.11	14.88	31.68	17.61	21.69	19.87	9.11	7.09	14.03	10.82	36.27	19.34	18.58	7.21	8.76	12.14	12.22	11.35	10.39	13.57	16.78	18.53	28.77	33.83
	ENSG00000066185.13	0	0.26	0.16	0	0.13	0.29	0.79	1.72	0.15	0.3	2.47	1.75	0.97	0.61	0.3	0.69	0.73	1.04	0.53	1.19	0	0.19	0.35	0.43
	ENSG00000066230.12	0.91	0.35	3.1	1.69	2.13	1.99	1.81	1.23	2.71	1.19	3.49	2.99	1.97	0.73	1.52	0.92	0.95	0.47	0.35	0.32	0.94	1.51	0.87	1.94
	ENSG00000066248.15	1.1	0.46	1.85	2.95	4.76	4.57	0.47	0.36	1.06	0.57	0.57	0.38	0.68	0.12	0.51	0.99	0.2	0.75	0.5	0.57	2.02	2.05	2.21	3.84
	ENSG00000066279.18	3.12	5.53	8.55	7.03	3.56	4.57	9.23	9.85	12.5	10.04	27.61	30.14	21.87	12.96	10.41	16.78	16.06	15	5.58	5.52	3.31	4.25	3.16	4.53
	ENSG00000066294.15	0	0	0	0	0.06	0	0	0	0	0	0	0	0	0	0	0	0	0	0	0	0	0	0	0
	ENSG00000066322.15	66.66	46.23	126.6	107.64	97.02	75.48	30.63	22.51	33.2	25.77	42.25	39.39	31.89	25.58	33.14	30.6	22.55	23.3	23.4	22.58	84.43	80.88	82	94.52
	ENSG00000066336.12	0	0.08	0	0	0.54	0.22	0.09	0	0	0	0	0	0	0	0	0	0	0	0.13	0.03	0	0	0.17	0
	ENSG00000066379.15	28.27	20.65	20.93	33.65	21.16	29.98	7.75	7.71	11.9	11.53	19.88	11.07	8.68	8.26	13.86	11.83	8.31	8.97	14.36	19.58	24.03	22.98	24.13	23.1
	ENSG00000066382.16	2.89	3.49	0.37	0.41	0.14	0.61	3.78	2.94	0.61	0.15	0.6	0.54	10.83	5.48	0.66	0.95	0.24	0.41	5.01	4.95	0.71	0.57	0.37	1.31
	ENSG00000066405.13	0	0	0	0	0	0	0	0	0.05	0	0	0	0	0	0	0	0	0	0	0	0	0	0	0
	ENSG00000066422.5	8.21	8.67	26.32	24.52	19.52	18.21	7.55	8.89	9.03	5.47	12.42	10.94	12.49	6.82	5.61	6.51	6.51	5.31	9.65	9.14	12.3	14.7	17.46	21.99
	ENSG00000066427.24	49.51	22.32	15.97	21.67	41.26	34.41	15.47	10.58	12.74	8.08	18.83	13.49	10.44	5.74	4.62	5.85	9.13	8.16	14.52	21.13	7.09	8.5	33.13	37.35
	ENSG00000066455.13	21.77	25.05	33.4	25.08	34.99	37.94	35.3	32.56	38.69	38.08	48.33	47.09	36.03	22.96	39.94	44.32	39.46	50.62	18.79	25.34	29.32	30.95	36.83	40.99
	ENSG00000066468.23	7.94	2.35	7.26	7.83	8.01	6.08	0.56	0.21	0.08	0.01	0.06	0.23	0.4	0.32	0.15	0.09	0.06	0.17	6.64	3.65	3.02	2.92	4.78	6.26
	ENSG00000066557.6	5.68	4.09	9.06	8.7	7.79	9.51	4.81	6.06	6.47	3.17	7.06	8.61	9.94	4.3	5.15	6.41	5.28	4.88	3.11	3.27	3.93	4.97	8.27	10.36
	ENSG00000066583.12	88.75	88.86	48.03	47.77	30.91	40.77	41.43	37.19	43.86	30.42	39.23	50.77	47.03	26.16	32.45	40.01	31.44	36.7	53.98	75.57	35.82	44.62	43.93	45.39
	ENSG00000066629.18	5.98	2.35	11.92	4.08	7.8	4.41	1.72	1.15	2.15	0.58	3.62	2.73	2.24	0.85	1.19	1.16	0.76	1.18	2.56	2.4	2.51	3.16	3.36	8.61
	ENSG00000066651.20	6.39	10.59	20.92	20.7	13.6	16.5	8.13	10.21	12.31	8.14	9.24	9.03	9.33	5.09	6.71	8.15	5.55	5.18	7.73	7.99	14.59	18.12	11.26	13.17
	ENSG00000066654.14	19.28	18.3	33.31	28.77	22.08	22.4	16.25	17.4	18.72	12.75	20.3	21.08	22.86	13.31	12.32	16.9	11.25	14.47	14.92	16.58	16.96	22.17	18.26	23.73
	ENSG00000066697.15	10.72	13.19	25.45	23.96	18.6	15.96	9.71	8.76	11.88	6.78	10.77	11.14	10.88	6.25	9.33	6.85	5.64	4.52	5.3	5.52	21.18	23.43	17.94	18.46
	ENSG00000066735.14	0.57	0.76	1.59	1.83	0.65	1.29	1.09	0.79	1.1	1.09	1.26	1.09	1.47	0.98	0.97	1.07	0.5	0.28	0.28	0.36	1.57	1.73	0.68	0.91
	ENSG00000066739.12	16.58	5.32	8.33	5.06	11.07	7.46	3.95	3.09	3.89	3.22	14.65	10.11	6.1	2.65	2.39	2.29	3.08	2.9	4.23	3.88	1.71	2.66	6.55	9.78
	ENSG00000066777.9	24.62	40.98	12.31	13.9	19.17	22.7	21.69	34.08	21.09	14.34	36.59	36.84	30.24	23.65	20.12	21.23	23.04	19.36	42.96	40.98	9.62	11.77	15.65	16.83
	ENSG00000066813.14	0	0	0	0	0	0	0	0	0	0	0	0	0	0	0	0	0	0	0	0	0	0.04	0	0
	ENSG00000066827.16	5.5	2.29	2.77	3.13	3.87	2.94	2.52	2.62	1.09	0.87	2.79	1.95	2	0.99	0.89	1.79	0.86	1.36	1.5	2	2.63	1.28	2.98	5.03
	ENSG00000066855.16	43.22	34.89	51.33	47.59	49.13	55.26	37.41	37.38	46.46	25.04	74.59	77.21	55.71	27.88	35.27	37.63	40.91	43.17	15.28	16.43	31.05	33.08	54.25	68.86
	ENSG00000066923.17	0.13	0.72	0.17	0.08	0.04	0.14	0	0	0.02	0.05	0.16	0.1	0.39	0.14	0	0.07	0.02	0.09	0.67	0.46	0.07	0.21	0.25	0.28
	ENSG00000066926.12	21.94	13.74	16.64	9.74	18.43	13.16	18.77	11.74	18.49	7.13	25.91	24.09	30.32	10.68	10.32	8.82	9.43	4.7	4.08	3.06	5.44	6.18	9.45	13.63
	ENSG00000066933.16	13.71	10.61	12.85	9.34	10.74	8.2	5.54	5.74	5.26	5.74	10.11	8.76	8.72	5.28	6.98	6.06	7.81	5.54	9.39	10.39	7.45	7.69	5.97	10.24
	ENSG00000067048.17	0	0	0	0	0	0	0	0	0	0	0	0	0	0	0	0	0	0	0	0	0	0.01	0	0
	ENSG00000067057.18	131.7	60.65	244.39	183.36	121.65	91.02	64.77	46.32	42.28	29.69	43.77	36	59.63	28.29	39.35	32.42	17.33	16.94	32.85	35.14	238.98	267.04	77.67	109.66
	ENSG00000067064.11	149.74	198.27	205.95	154.33	191.86	147.36	123.07	169.64	100.36	43.94	216.55	170.14	214.64	119.04	67.28	64.64	103.16	77.86	141.82	165.65	118.87	127.05	174.33	211.98
	ENSG00000067066.17	55.76	51.19	16.41	35.12	19.84	32.22	9.21	11.24	7.58	9.26	16.43	12.38	13.28	9.1	7.99	8.45	9.69	11.72	20.97	25.56	5.38	8.02	9	8.39
	ENSG00000067082.15	76.98	119.71	43.69	32.42	25.99	9.83	146.72	180.33	35.35	38.58	34.93	33.97	177.05	132.18	58.6	31.53	26.35	26.06	49.76	66.32	46.73	40.56	13.06	9.13
	ENSG00000067113.17	4.96	6.37	3.42	4.31	5.22	5.64	4.97	6.97	7.47	5.09	9.33	8.27	4.83	5.05	3.74	5.82	8.87	6.56	3.03	1.82	5.11	3.26	6.61	5.05
	ENSG00000067141.17	21.05	12.1	14.95	13.91	14.87	12.05	18.52	9.82	8.91	5.12	18.26	13.33	19.49	11.37	8.71	8.16	8.56	5.82	16.08	10.65	8.38	5.51	11.99	16
	ENSG00000067167.8	40.56	46.89	77.83	68.55	71.6	60.2	61.37	62.39	80.8	41.44	98.22	116.65	103.43	65.31	80.82	80.98	61.26	61.71	39.05	34.81	45.86	44.01	62.43	82.28
	ENSG00000067177.15	6.52	3.83	16.67	11.27	20.72	13.22	5.18	3.99	6.6	2.75	9.63	8.38	7.7	2.83	4.41	3.45	3.16	2.87	3.71	3.2	6.61	7.81	10.1	18.94
	ENSG00000067182.8	53.87	31.8	88.3	47.92	89.06	54.14	46	34.42	52.24	37.37	56.81	51.56	41.97	26.99	41.57	46.98	24.34	24.82	15.8	13.35	41.78	43.55	34.83	45.73
	ENSG00000067191.16	3.25	2.48	2.21	3.58	1.47	3.29	4.55	3.89	3.35	5.89	9.36	3.8	7.39	7.38	2.21	4.77	4.24	6.26	1.02	1.25	2.87	3.81	2.85	2.71
	ENSG00000067208.14	1.77	2.23	4.09	2.49	5.31	2.23	4.08	0.85	1.92	1.04	5.8	4.26	2.83	1.75	1.42	1.24	4.71	1.42	3.53	2.88	1.5	3.23	1.94	4
	ENSG00000067221.14	2.47	2.55	4.44	1.92	3.11	3.26	1.75	0.61	3.07	1.52	3.7	2.87	1.63	1.3	3.13	2.97	2.58	1.9	1.68	1.12	3.11	2.37	3.21	2.84
	ENSG00000067225.18	1102.78	594.9	1953.75	1383.72	2355.99	1440.37	787.32	556.19	678.56	420.29	1548.18	1074.72	1020.37	357.12	447.98	499.31	401.88	384.59	194.96	204.47	1165.93	1397.16	2030.99	2478
	ENSG00000067248.10	10.09	8.93	20.63	16.38	18.7	15.51	7.38	6.55	9.02	5.93	16.4	12.7	11.13	5.44	5.91	6.17	7.5	6.12	8.13	7.29	9.76	11.01	16.03	20.75
	ENSG00000067334.14	24.38	19.59	85.39	71.96	41.47	27.86	29.36	31.39	32.58	25.91	45.74	32.56	35.49	20.78	37.5	31.71	28.08	26.44	31.9	25.89	76.48	75.77	31.56	32.44
	ENSG00000067365.15	31.42	14.11	16.73	15.54	13.6	25.01	9.13	8.3	9.05	10.31	15.44	11.9	8.85	8.37	8.25	8.88	9.17	9.36	10.81	8.75	13.83	13.9	14.52	13.98
	ENSG00000067369.14	17.24	10.04	11.38	7.45	13.31	12.14	7.11	7.94	10.75	4.24	14.5	14.83	9.63	5.89	5.17	6.31	5.94	6.23	8.85	7.3	5.88	5.71	11.81	12.78
	ENSG00000067445.21	0	0	0	0	0	0	0	0	0	0	0	0.15	0.01	0	0.06	0	0.01	0.04	0	0.02	0.06	0.29	0	0
	ENSG00000067533.6	31.39	45.34	135.43	128.87	63.1	39.66	13.85	17.04	16.89	17.99	24.61	17.45	19.12	19.8	26.93	16.71	22.79	26.53	46.88	42.37	110.37	113.06	52.71	51.46
	ENSG00000067560.13	291.3	260.92	387.29	320.62	353.06	262.13	259.86	226.49	278.08	148.34	316.43	350.31	291.36	151.17	213.7	194.88	146.39	133.95	127.87	148.49	240.08	280.09	313.94	383.59
	ENSG00000067596.12	17.67	9.43	14.22	8.73	17.46	11.88	15.34	10.73	15.98	11.71	19.06	15.74	15.38	7.91	10.5	10.17	10	6.97	8.39	8.72	6.7	6.85	11.46	12.78
	ENSG00000067601.8	3.49	4.69	7.08	4.12	5.53	7.22	4.55	3.59	4.08	0.88	5.93	4.39	3.39	1.47	1.94	2.87	3.08	2.78	1.64	2.1	2.36	3.64	6.85	8.03
	ENSG00000067606.17	33.25	16.58	13.37	13.15	17.31	18.59	11.3	14.26	10.85	13.26	16.41	13.12	11.42	8.05	7.54	8.32	8.58	6.71	15.24	16.21	14.1	17.12	16.21	18.54
	ENSG00000067646.12	0	0	0	0	0	0	0	0	0	0	0	0	0	0	0	0	0	0	0	0	0	0	0	0
	ENSG00000067704.10	46.29	41.31	60.04	56.47	84.21	73.94	50.9	40.25	38.8	20.98	73.59	79.32	64.79	28.41	27.06	29.13	25.67	24.35	23.55	20.9	22.41	27.07	57.68	93.65
	ENSG00000067715.14	16.46	17.67	4.33	2.4	6.19	6.9	1.88	2.19	0.6	0.51	1.29	3.59	5.35	3.53	0.63	1.3	1.13	1.48	17.5	15.26	1.24	1.26	5.32	7.43
	ENSG00000067798.16	6.18	0.13	0.16	0.41	0.56	0.41	0	0.09	0.01	0	0.33	0.24	0.15	0.12	0.05	0.01	0.22	0.08	0.92	1.06	0.47	0.64	0.35	0.49
	ENSG00000067829.19	96.89	59.57	39.33	46.65	79.58	65.65	36.12	25.65	24.01	23.93	43.2	37.8	28.41	19.68	23.7	24.99	22.74	19.73	54.68	61.22	41.04	47.97	60.97	64.45
	ENSG00000067836.13	16.86	14.08	8.16	8.41	13.51	15.25	8.68	7.51	8.31	8.95	9.97	12.32	8.01	7.67	6.99	7.49	9.6	6.8	14.08	15.56	8.46	7.39	14.14	17.41
	ENSG00000067840.12	5.47	4.3	7.52	4.49	3.24	3.79	1.31	1.18	0.84	1.08	0.5	0.79	0.75	0.64	0.87	1.1	0.3	0.31	4.98	4.51	5.74	5.75	3.36	5.91
	ENSG00000067842.17	0	0	0	0	0	0.02	0	0	0	0	0	0	0	0	0	0	0.03	0	0.03	0	0.01	0	0	0
	ENSG00000067900.8	15.85	22.18	23.18	23.37	23.88	20.94	32.51	31.32	34.62	28.89	43.73	48.49	47.1	31.53	28.82	28.66	34.43	32.06	32.13	22.03	16.72	18.55	20.78	27.65
	ENSG00000067955.15	17.65	14.38	67.87	47.13	30.78	24.54	24.68	27.52	32.79	23.58	38.63	39.61	37.8	17.49	24.72	30.57	19	23.22	10.96	14.87	44.32	57.26	25.22	38.62
	ENSG00000067992.16	31	32.14	7.54	8.67	13.4	12.23	11.4	7.26	7.78	3.73	15.49	13.34	13.22	3.94	4.49	5.06	4.95	3.9	4.32	3.96	3.85	5.51	14.95	15.76
	ENSG00000068001.14	7.7	4.85	10.48	9.98	8.97	8.16	9.28	7.61	5.77	7.74	11.59	8.56	7.66	7.1	9.13	7.97	5.82	5.67	3.81	3.26	8.66	8.32	6.46	8.51
	ENSG00000068024.17	9.04	0.5	1	1.6	1.08	0.81	1.95	1.58	2.44	1.87	3.57	5.72	3.09	1.46	2.28	2.09	1.82	2.01	1	0.54	1.67	2.09	1.07	1.33
	ENSG00000068028.17	13.43	6.55	12.1	9.14	7.85	5.51	6.67	5.7	8.74	10.17	9.65	6.91	5.87	5.62	9.21	8.4	5.81	5.71	6.44	6.76	8.08	7.52	5.45	4.9
	ENSG00000068078.20	8.91	2.6	5.71	6.8	4.26	5.62	5.29	5.28	7.92	6.17	5.09	8.91	6.02	6.88	5.79	6.6	3.91	5.97	1.25	1.4	4.11	4.34	3.94	4.61
	ENSG00000068079.8	26.86	19.97	6.52	12.89	9.75	14.01	4.74	3.76	4.87	5.02	4.04	5.01	4.48	3.33	3.15	4.46	3.1	2	6.51	8.1	1.07	2.15	3.16	3.25
	ENSG00000068097.15	70.16	39.34	136.54	111.98	122.39	107.16	13.84	17.46	20.62	23.56	36.21	29.59	26.62	12.93	21.67	26.67	18.15	15.83	80.56	75.12	105.24	106.97	90.94	101.61
	ENSG00000068120.15	50.41	29.49	22.3	23.39	34.26	44.75	18.75	15.55	21.23	24.97	48.76	38.12	21.3	15.06	21.49	26.29	34.54	34.36	15.95	19.71	27.29	25.23	32.15	41.77
	ENSG00000068137.15	13.19	10.38	8.87	8.32	7.27	10.45	8.97	9.32	10.71	14.1	7.79	9.5	11.59	9.57	8.84	10.53	10.48	8.25	8.78	6.14	7.04	10.15	7.48	8.45
	ENSG00000068305.17	14.53	7.56	13.79	12.1	15.66	10.94	5.66	6.29	7.32	3.21	6.21	6.19	9.39	4.64	3.34	3.38	2.61	2.21	9.55	7.75	5.5	7.91	10.12	13.83
	ENSG00000068308.14	29.2	20.06	14.34	13.95	27.52	19.73	31.9	27.3	33.39	24.71	45.87	41.84	27.45	18.43	19.98	21.96	22.76	21.38	20.64	21.59	11.03	11.44	16.31	20.36
	ENSG00000068323.17	33.78	22.69	23.65	17.61	21.4	19.74	12.97	13.2	15.08	11.31	18.37	14.8	13.8	8.05	12.85	10	10.54	8.16	16.8	18.23	21.47	22.74	19.98	20.83
	ENSG00000068354.16	7.47	3.43	6.84	3.19	3.27	3.5	5.08	3.29	3.28	1.84	4.91	3.45	5	2.18	2.07	1.38	1.96	1.84	2.08	1.92	2.1	2.5	3.35	4.31
	ENSG00000068366.20	1.38	1.19	2.13	1.34	2.69	0.55	0.09	0	0.02	0.02	0.5	0.23	0.15	0.14	0.06	0.04	0.14	0.05	0.45	0.27	0.85	0.9	0.56	0.81
	ENSG00000068383.19	15.6	9.81	16.53	13.4	19.69	9.47	6.98	4.6	4.13	4.26	5.68	5.38	5.63	3.69	2.72	3.17	3.13	2.08	7.27	8.08	12.72	14.69	12.98	14.16
	ENSG00000068394.11	20.1	16.49	21.37	22.32	21.35	20.24	16.97	14.39	17.15	10.93	25.45	19.67	13.63	7.2	14.24	10.74	11.83	8.17	7.73	10.05	12.98	13.89	14.65	17.12
	ENSG00000068400.13	27.25	22.8	16.91	22.62	20.32	24.51	15.1	18.63	21.51	20.46	32.77	30.87	19.64	16.35	12.48	17.63	15.87	14.66	20.37	17.67	12.07	13.8	27.1	19.92
	ENSG00000068438.15	24.41	18.76	40.09	37.8	27.83	21.38	18.91	18.98	20.3	21.89	29.96	28.24	22.41	18.32	22.98	25.15	23.27	22.66	16.78	14.57	35.17	34.75	22.24	22.52
	ENSG00000068489.13	69.81	37.5	64.76	43.75	58.42	41.64	36.4	28.27	73.51	65.78	118.25	112.58	90.11	43.14	57.34	82.25	53.28	52.44	31.04	34.07	15.81	17.1	43.31	73.11
	ENSG00000068615.19	0.11	0.2	3.31	1.51	0.33	0.18	5.24	4.55	4.83	2.15	3.57	3.6	8.79	5.31	2.14	2.2	1.6	1.63	0.33	0.55	2.26	2.25	0.6	1.03
	ENSG00000068650.18	20.94	8.09	9.41	5.54	7.92	5.61	1.2	1.77	1.91	1.25	3.31	3.33	3.88	2.04	2.46	2.51	1.01	0.83	6.11	4.08	4.77	4.6	3.81	9.09
	ENSG00000068654.16	12.1	4.23	34.4	20.99	18.63	11.18	8.06	4.12	8.61	4.11	12.3	10.4	14.87	3.77	4.18	5.3	5.71	3.66	5.35	3.09	10.25	15.48	12.97	21.52
	ENSG00000068697.7	146.03	217.01	153.37	180.45	205.65	213.02	126.63	121.39	123.14	80.14	223.21	197.86	174.79	147.37	122.61	137.73	130.98	120.24	206.21	166.84	123.63	124.91	211.45	247.47
	ENSG00000068724.17	14.78	8.73	9.27	6.75	9.07	6.41	4.53	4.91	5.24	6.15	7.71	6.67	6.15	3.82	5.71	5.65	3.98	4.45	5.26	5.5	5.15	5.92	5.3	6.26
	ENSG00000068745.15	110.52	93.56	51.29	43.26	63.57	79.84	66.42	70.91	61.77	49.13	97.26	83.6	66.47	59.78	37.2	50.12	62.74	58.68	106.44	99.45	40.87	42.11	72.05	69.29
	ENSG00000068781.21	0	0	0	0	0	0	0	0.02	0	0	0	0	0.17	0	0	0	0	0	0	0	0	0	0	0
	ENSG00000068784.13	6.83	6.32	11.64	8.87	7.59	7.17	4.06	3.63	3.61	3.77	3.8	4.85	6.96	2.67	2.7	3.53	1.57	2.98	3.95	5.19	6.31	8.76	5.62	7.3
	ENSG00000068796.19	16.21	12.57	43.99	34.07	32	19.58	9.24	6.07	10.97	3.5	15.83	14.46	16.84	5.79	6.07	6.29	4.95	3.91	6.76	6.83	14.83	20.33	23.95	34.26
	ENSG00000068831.19	1.83	0.06	0	0	0	0.24	0.43	0	0	0	1.29	0.52	0.41	0.35	0.31	0.06	0.13	0.26	0.84	0.03	0.17	0	0.35	1.04
	ENSG00000068878.15	24.54	35.82	53.58	60.73	44.17	43.91	38.54	30.52	34.31	30.29	33.66	42.28	30.99	28.37	35.86	33.97	26.1	28.61	28.21	25.78	79.12	80.26	46.26	43.95
	ENSG00000068885.15	12.3	7.66	7.14	7.09	11.96	12.23	4.11	4.71	5.3	3.12	7.06	8.63	6.71	3.98	4.71	6.42	6.02	5.4	9.46	13.06	2.82	4.39	8.61	10.41
	ENSG00000068903.20	11.77	5.49	6.05	4.69	12.74	10.14	6.46	5.81	7.91	7.3	13.73	9.97	8.4	4.98	5.64	7.37	6.27	5.22	4.6	3.94	4.6	6.48	10.11	9.04
	ENSG00000068912.14	22.68	24.49	34.55	31.79	49.97	39.77	16.23	15.51	16.75	11.97	26.3	30.91	23.85	15.65	16.94	17.63	16.81	17.47	23.79	16.52	19.26	20.33	35.91	45.96
	ENSG00000068971.14	7.06	5.59	2.27	1.15	6.16	5.07	5.15	4.79	10.98	5.82	22.85	11.58	7.36	3.99	9.03	9.56	10.92	8.73	1.93	2.1	3.65	4.04	4.63	4.62
	ENSG00000068976.14	2.35	0.49	0.27	0.29	1.52	0.91	1.46	0.91	0.19	0.22	2.1	0.78	5.8	1.44	0.76	0.62	1.42	0.76	3.59	1.74	0.22	0.61	1.63	1.11
	ENSG00000068985.5	0	0	0	0	0	0	0	0	0	0	0	0	0	0	0	0	0	0	0	0	0	0	0	0
	ENSG00000069011.16	3.32	1.59	8.72	7.16	3.45	3.77	11.19	8.57	10.1	13.17	11.15	10.7	12.13	6.98	11.73	13.03	5.84	7.71	0.59	0.54	5.68	8.25	2.31	2.37
	ENSG00000069018.19	0	0	0	0	0	0	0	0	0	0	0	0	0	0	0	0	0	0	0	0	0	0	0	0
	ENSG00000069020.18	12.63	8.97	6.04	6.6	6.65	4.98	0.77	1.27	2.18	0.79	3.4	1.87	1.92	0.83	1.14	1.52	2.64	1.74	15.94	14.42	4.38	4.1	8.53	8.3
	ENSG00000069122.19	0	0.14	0	0	0	0	0	0	0	0	0.04	0.04	0.01	0	0.02	0	0	0.04	0	0	0	0	0	0
	ENSG00000069188.17	7.16	3.4	0.05	0.15	1.4	0.45	0.74	0.43	0.55	0.41	3.4	1.54	2.2	1.05	0.53	0.52	1.29	0.88	1.11	0.99	0.13	0.04	0.64	0.31
	ENSG00000069206.15	0	0	0	0	0	0	0	0	0	0	0	0	0	0	0	0	0	0	0	0	0	0	0	0
	ENSG00000069248.12	11.8	14.23	11.78	12.78	15.86	12.86	10.85	11.19	11.7	6.01	14.09	16.42	16.35	10.74	10.54	9.78	12.33	9.44	10.48	10.37	10.77	15.02	9.36	11.38
	ENSG00000069275.13	324.58	881.89	382.09	511.62	268.83	343.11	165.63	200.86	254.53	327.19	138.46	191.37	210.81	455.64	383.7	336.61	545.03	394.81	1653.92	1116.61	747.29	643.76	404.47	388.78
	ENSG00000069329.18	36.14	27.59	52.18	40.5	51.86	39.68	57.44	44.97	47.02	36.33	98.56	83.35	94.51	31.72	37.11	41.1	44.65	44.06	20.98	22.07	28.54	34.47	39.24	74.82
	ENSG00000069345.12	49.41	49.66	101.95	86.26	63.6	61.16	53.49	48.44	62.65	32.13	75.63	73.08	70	32.72	40.38	46.31	36.49	38.92	32.22	34.59	72.13	85.26	65.7	68.65
	ENSG00000069399.15	34.64	21.55	6.47	8.74	6.37	9.68	11.07	11.56	20.9	25.13	29.31	29.39	15.72	12.39	18.58	24.88	28.14	25.33	3.17	3.84	5.63	7.38	22.6	15.61
	ENSG00000069424.15	1.73	1.67	7	9.97	9.38	8.12	0.42	0.94	1.3	0.24	0.92	1.02	1.45	0.44	0.82	0.89	0.43	0.15	1.49	1.47	14.29	13.14	6.34	7.69
	ENSG00000069431.11	0	0	0	0	0	0	0	0	0	0	0	0	0.01	0	0	0	0	0	0.01	0	0	0	0	0
	ENSG00000069482.7	23.78	29.89	169.65	190.82	127.78	107.57	2.9	3.8	7.42	3.06	2.18	2.05	4.21	2.56	16.58	7.38	2.1	1.43	6.9	6.19	244.76	263.37	150.5	139.09
	ENSG00000069493.15	3.68	3.09	1.48	2.1	2.09	3.91	2.76	9.54	2.56	5.19	5.74	9.28	4.13	5.1	2.71	6.52	7.11	8.78	7.72	6.94	0.69	0.75	1.26	1.53
	ENSG00000069509.6	26.71	25.31	37.6	31.94	33.61	35.24	18.44	14.11	15.38	15.44	24.31	26.04	18.56	12.01	14.91	17.32	22.3	21.59	15.14	19.1	21.24	24.43	38.58	35.41
	ENSG00000069535.14	0.22	0.28	3.88	4.8	5.1	7.31	0	0	0	0.02	0	0	0.19	0	0	0	0	0	1.03	0.9	6.18	7.66	10.26	12.11
	ENSG00000069667.16	0.14	0.34	0.11	0.02	1	0.56	3.8	6.8	7.38	4.96	11.73	8.54	3.75	4.68	6.37	6.62	8.76	8.72	0.27	0.51	0.28	0.06	0.38	0.7
	ENSG00000069696.7	0	0	0	0	0	0	0	0	0	0	0	0	0	0	0	0.1	0	0	0	0	0	0	0	0
	ENSG00000069702.11	1.56	1.1	1.13	0.91	2.07	1	0.29	0.13	0.16	0.19	0.83	0.4	0.43	0.16	0.21	0.1	0.27	0.18	0.42	0.66	0.6	0.55	0.94	1.22
	ENSG00000069764.10	1.45	0.13	0	0	1.14	0	0	0	0	0	0.08	0.07	0	0	0	0	0	0	0	0.22	0	0	0.28	0.73
	ENSG00000069812.11	0.28	0.67	0.6	0.06	0.69	0.87	2.06	1.58	0.46	0.74	0.65	0.46	0.87	1.37	0.3	0.28	0.28	0.11	0.3	0.26	0.68	0.09	0.57	1.2
	ENSG00000069849.11	130.62	237.41	188.84	220.6	178.95	146.52	88.4	77.35	121.14	109.87	179.41	85.18	77.03	84.98	123.78	104.26	173.46	100.65	276.73	232.73	269.41	242.74	207.49	173.59
	ENSG00000069869.16	3.61	3.04	11.19	8.09	8.94	7.18	3.1	3.68	5.12	2.71	9.41	11.15	6.49	2.25	4.41	4.23	3.66	4.44	3.16	3.64	4.05	5	6.26	10.37
	ENSG00000069943.10	9.37	13.62	3.35	7.05	10.09	12.38	1.93	3.5	2.88	2.64	2.82	3.65	2.42	3.33	2.96	2.51	3.8	2.82	15.02	12.17	5.11	5.41	9.7	11.5
	ENSG00000069956.12	25.19	26.78	106.66	67.16	52.82	35.91	16.93	17.6	17.11	5.54	24.76	22.61	28.07	10.42	10.66	8.51	7.66	6.67	19.58	17.52	31.73	32.8	36.76	52.29
	ENSG00000069966.19	19.58	16.69	18.39	17.16	20.8	18.72	3.92	2.26	5.84	3.16	7.1	6.55	4.59	3	3.67	3.04	3.73	1.93	10.83	10.73	16.17	15.8	14.98	19.95
	ENSG00000069974.16	5.41	6.12	9.91	11.95	8.87	7.88	1.1	1.22	0.86	0.87	1.9	1.18	0.84	0.37	1.13	1.13	0.81	0.4	3.01	2.73	6.01	9.52	7.92	10
	ENSG00000069998.12	33.71	29.46	37	34.51	27.7	24.76	25.84	15.71	19.91	16.41	22.92	20.09	24.67	16.75	15.32	12.85	11.81	10.12	16.48	13.48	22.42	23.91	19.77	25.87
	ENSG00000070010.19	77.72	64.14	167.24	120.91	181.98	118.76	61.55	65.01	84.39	69.99	96.17	78.1	53.75	30.94	74.23	81.99	56.08	62.43	30.09	34.23	203.75	217.33	183.11	170.52
	ENSG00000070018.9	1.91	1.74	2.26	1.48	1.93	1.95	1.77	2.19	2.6	1.85	3.77	3.94	3.68	2.39	2.06	2.2	2.17	2.04	1.5	1.51	1.13	1.2	1.74	2.48
	ENSG00000070019.5	0.02	0.01	0	0	0	0	0	0	0	0	0	0	0	0	0.03	0	0	0	0.03	0.04	0	0	0.22	0.01
	ENSG00000070031.4	0	0	0	0	0	0	0	0	0	0	0	0	0	0	0.11	0	0	0.22	0	0.29	0	0	0	0
	ENSG00000070047.13	0	0.23	0	0.36	1.9	0.23	0.18	0	0	0.07	0	0.26	0.29	0	0	0	0	0	0.06	0	0	0.59	0	0.38
	ENSG00000070061.16	21.86	24.2	29.32	28.69	30.38	32.58	14.94	15.09	17.77	13.92	20.37	25.15	19.95	14.07	16.36	14.76	13.75	10.46	24.95	21.49	18.64	23.2	28.23	31.43
	ENSG00000070081.17	102.72	126.82	30.12	43.42	76.25	105.24	83.69	84.09	76.99	83.74	78.21	66.1	58.49	56.16	77.34	91.93	91.25	76.96	145.14	129.31	33.48	38.45	80.93	82.32
	ENSG00000070087.14	149.18	135.97	285.35	218.2	234.09	204.92	36.56	28.55	32.9	22.19	85.83	62.79	50.06	24.49	28.27	34.52	42.12	42.71	69.98	82.14	235.92	257.87	180.86	214
	ENSG00000070159.14	6.22	4.12	8.61	9.35	6.54	6.38	4.83	4.26	6.35	5.52	9.95	8.24	7.02	4.95	5.78	7.64	7.02	6.31	5.3	4.14	8.87	8.78	6.08	8.61
	ENSG00000070182.21	0.83	0.39	0.02	0.01	0.04	0	0.17	0.49	0.19	0.19	0.84	0.19	0.43	0.13	0.1	0.07	0.13	0.09	0.03	0.08	0.06	0.05	0.01	0.01
	ENSG00000070190.13	0	0.14	0.83	0.44	0.42	0.11	0.19	0.44	2.79	0.78	1.68	2.07	0.57	0.35	3.08	1.64	0.65	1.31	0.02	0.01	0.41	0.14	0.09	0.1
	ENSG00000070193.5	0	0.01	0	0	0	0	0	0	0	0	0	0	0	0	0	0	0	0	0	0	0	0	0	0.02
	ENSG00000070214.16	36.24	28.99	20.55	15.93	34.72	23.22	11.58	8.47	6.2	4.66	15.6	13.36	20.81	11.94	5.58	6.61	5.37	6.13	11.63	10.27	9.12	8.59	27.39	32.51
	ENSG00000070269.14	4.63	6.35	4.06	5.3	11.6	9.52	2.1	2.8	3.51	3.3	6.83	5.58	4.69	3.71	3.46	3.07	5.14	4.56	7.28	7.07	4.47	4.89	8.14	9.31
	ENSG00000070366.14	12.12	6.15	6.41	6.16	6.36	5.78	9.83	7.23	9.56	9.52	18.21	11.21	9.4	6.56	6.22	9.58	7.89	6.02	5.98	5.7	5.11	5.02	8.81	6.92
	ENSG00000070367.16	28.25	16.98	55.6	35.8	38.22	25.57	17.47	14.98	18.8	9.18	56	45.32	46.48	10.88	12.58	13.63	13.18	12.88	7.57	9.3	14.68	19.24	26.39	50.36
	ENSG00000070371.16	0.99	1.59	1.26	0.44	1.85	1.65	0.54	2.28	0.65	1.02	1.1	0.85	1.06	0.92	0.91	0.39	0.67	0.56	1.06	1.41	0.53	0.68	1.33	1.04
	ENSG00000070388.11	0	0.12	0	0.03	0	0.51	0.36	0	0.51	0.16	0.07	0.27	0.36	0.07	0.38	0.43	0.79	0.31	0.05	0.1	0.41	0.16	0.19	0.07
	ENSG00000070404.10	4.43	5.35	22.54	19.81	11.06	6.8	3.54	4.07	5.54	4.94	8.34	4.45	4.23	4.37	7.28	3.85	4.3	2.47	3.88	3.33	25.62	27.03	5.99	8.63
	ENSG00000070413.20	12.32	10.16	17.55	15.42	14.33	12.55	18.71	10.53	11.46	8.68	18.69	19.79	16.98	14.1	10.78	10.84	8.55	8.4	10.85	8.98	12.17	10.75	9.77	12.55
	ENSG00000070423.18	17.86	12.04	25.63	24.31	18.84	14.06	12.5	12.84	14.43	18.95	17.19	15.17	15.2	11.98	13.05	17.15	9.32	11.04	7.77	8.19	27.72	27.39	15.4	13.51
	ENSG00000070444.15	9.82	6.68	4.02	6.66	7.92	6.83	5.56	6.87	6.56	3.43	6.07	6.61	9.37	6.81	2.33	3.03	2.46	3.46	6.27	5.7	4.08	4.14	5.75	6.44
	ENSG00000070476.15	8.04	8.16	8.88	8.78	9.63	9.62	10.31	10.35	12.8	11.04	14.24	13.03	9.38	8.92	9.33	9.92	9.83	9.08	11.01	9.91	8.79	8.09	7.54	7.61
	ENSG00000070495.15	38.08	29.29	58.51	45.68	39.47	28.41	18.45	23.15	20.12	17.02	24.83	16.46	16.41	13.17	15.87	10.9	12.84	7.9	26.64	35.71	41.75	41.42	32.09	39.33
	ENSG00000070501.12	14.61	15.71	17.42	22.44	24.73	21.76	29.05	34.35	38.98	29.1	45.04	38.55	32.06	18.27	26.31	24.78	27.18	32.87	13.32	10.94	12.77	13.92	31.92	27.27
	ENSG00000070526.15	0	0.08	0	0	0	0	0	0.45	0.22	0	0.18	0.2	0.04	0.15	0	0.14	0.02	0.16	0.09	0.14	0	0.31	0.14	0.12
	ENSG00000070540.13	20.73	15.53	6.73	5.37	23.46	20.14	15.13	18.82	20.13	9.89	17.73	13.93	10.04	13.39	10.62	13.62	12.6	12.83	13.48	15.36	10.64	7.76	20.98	22.5
	ENSG00000070601.10	0	0.2	0.02	0	0.07	0.04	0.03	0	0	0	0.01	0.03	0.01	0	0	0.03	0.02	0.02	0.01	0.02	0	0.01	0.04	0
	ENSG00000070610.14	44.49	18.89	24.5	27.81	32.91	30.67	9.63	12.48	17.41	15.41	24.79	21.09	10.89	14.69	10.07	16.99	15.47	11.55	21.76	19.19	28.07	30.33	25.44	30.64
	ENSG00000070614.15	13.62	7.55	8.24	5.88	8.02	5.67	11.35	9.82	8.87	5.38	24.13	18.66	17.44	10.11	5.25	6.94	7.3	7.98	5.45	4.12	4.64	5.36	4.53	8.11
	ENSG00000070669.17	30.8	40.74	44.78	43.02	92.03	75.43	13.56	16.14	21.37	16.2	24.08	18.06	32.42	22.9	17.51	23.44	9.85	14.36	52.65	71.53	39.13	42.06	62.85	66.65
	ENSG00000070718.12	4.47	4.6	7.87	9.66	10.85	6.86	5	4.94	10.15	7.73	8.05	7.74	6.1	3.19	7.14	8.2	4.39	4.21	3.03	2.55	7.39	7.91	5.15	8.34
	ENSG00000070729.14	0	0	0	0	0	0	0.18	0.18	0.55	0.09	0.31	0.66	0.13	0.18	0.16	0.18	0.45	0.47	0	0.01	0	0.01	0	0
	ENSG00000070731.11	2.95	3.32	2.35	2.08	3.84	6.39	37.28	31.49	51.2	53.09	34.03	61.5	34.83	31.93	44.04	64.19	29.52	38.75	5.39	5.36	3.99	4.77	4.11	5.32
	ENSG00000070748.19	0	0	0	0	0	0	0	0	0	0	0	0	0	0	0.04	0	0	0	0	0	0	0	0	0
	ENSG00000070756.17	2046.19	1582.95	2303.75	1765.16	1762.55	1432.3	699.45	626.81	595.29	587.25	735.5	819.68	924.6	576.36	614.45	644.55	552.47	569.94	2387.3	2375.96	1921.86	1821.4	1423.08	1579.66
	ENSG00000070759.17	31.92	21.77	0.93	1.11	3.84	5.35	2.84	2.49	2.31	0.84	8.17	4.85	5.71	3.72	1.3	1.57	3.49	2.17	8.44	8.27	0.25	0.68	3.91	5.49
	ENSG00000070761.8	40.45	27.04	39.64	32.65	21.79	23.3	27.32	15.04	23.49	13.9	19.28	17.29	19.08	9.91	18.16	18.62	10.13	10.33	19.75	21.07	37.93	41.34	25.88	28.03
	ENSG00000070770.10	29.67	15.96	35.26	28.64	26.64	21.55	26.88	20.04	29.12	23.06	37.3	30.12	26.48	12.5	19.2	16.62	17.2	15.6	12.92	13.57	20.08	24.97	22.59	27.83
	ENSG00000070778.13	0.78	0.71	1.7	1.4	1.34	0.56	0.81	1.03	0.91	0.52	1.45	1.21	2.51	0.85	1.09	0.61	0.43	0.44	0.92	1.02	0.73	0.74	0.6	0.78
	ENSG00000070785.17	19.38	12.97	49.06	33.82	35.13	26.84	10.59	9.12	14.42	7.94	12.33	11.03	10.2	6.13	10.58	11.19	5.76	6.52	4.92	6.15	32.95	41.64	27.1	33.39
	ENSG00000070808.16	0	0.01	0	0	0	0	0	0	0	0	0	0	0	0	0	0	0	0	0	0.01	0	0	0.05	0.03
	ENSG00000070814.22	32.07	26.49	78.29	67.47	37.3	27.67	14.85	15.11	19.46	20.8	19.52	14.25	16.26	20.05	21.78	27.49	23.27	17.35	31.95	23.6	99.04	97.45	35.14	30.38
	ENSG00000070831.17	91.48	88.68	213.12	181.88	133.35	125.66	150.41	144.1	126.83	78.68	167.73	184.47	182.35	88.91	93.95	101.83	79.03	91.02	58.42	67.53	123.02	141.68	148.22	160.1
	ENSG00000070882.13	0.11	0.07	0.1	0.07	0.05	0	0	0	0	0	0	0	0	0	0.29	0.01	0	0	0.13	0.09	0	0.02	0	0
	ENSG00000070886.12	0.35	0.26	0.81	0.52	0.03	0.16	0.18	0.04	0	0.02	0.04	0.02	0.16	0.11	0.03	0	0	0	0.44	0.46	0.43	0.26	0.05	0.09
	ENSG00000070915.10	0	0.09	0	0	0	0	0.06	0.04	0.09	0.03	0.24	0.4	0.07	0.08	0.07	0.22	0.09	0	0.08	0.06	0.07	0	0	0
	ENSG00000070950.10	10.3	5.28	31.02	24.77	13.3	9.59	7.8	7.91	10.96	5.59	20.85	13.95	11.65	4.31	8.42	8.2	4.86	4.85	4.14	3.94	13.09	18.04	9.5	11.56
	ENSG00000070961.16	33.26	36.45	110.44	89.14	86.57	65.03	8.01	17.24	10.63	7.23	18.64	17.55	19.12	16.96	11	9.22	10.58	9.57	67.75	54.95	67.35	59.24	64.96	89.6
	ENSG00000070985.13	0	0.01	0	0	0	0	0	0	0	0	0.02	0	0	0	0	0	0	0.01	0	0.01	0	0	0	0
	ENSG00000071051.14	28.9	20.33	8.46	7.43	6.63	8.01	16.77	13.03	12.44	10.75	33.2	24.72	22.13	10.9	11.84	13.92	17.71	15.63	9.69	14.42	8.1	8.9	14.52	12.05
	ENSG00000071054.16	25.62	17.67	69.5	44.75	37.55	22.94	22.84	15.85	18.51	13.34	20.14	20.34	30.63	13.06	16.21	12.61	9.21	8.12	17.88	16.63	45.2	51.77	24.88	30.9
	ENSG00000071073.13	13.4	13.41	21.84	12.47	18.11	15.56	23.81	21.48	26.33	19.79	50.83	61.23	25.59	13.81	19.57	24.45	20.1	23.63	14.37	12.56	6.9	8.33	17	28.31
	ENSG00000071082.11	4244.64	3762.03	2706.17	2450.78	2605.79	2945.54	1660.57	1419.59	1265.7	1021.13	1057.21	1019.04	1354.12	1005.19	1212.73	1065.09	853.93	928.08	3267.66	4093.57	2281.61	2402.29	2408.59	2384.49
	ENSG00000071127.17	93.7	53.12	213.65	107.84	170.23	76.95	94.34	60.66	74.59	40.63	117.8	114.95	101.08	35.45	51.15	42.92	31.67	31.42	53.92	61.25	103.45	120.06	97.91	144.09
	ENSG00000071189.21	18.87	13.21	21.56	13.55	19.2	12.59	14.01	11.82	13.18	6.85	35.78	24.51	18.81	10.35	11.42	10.12	11.71	8.47	8.23	6.74	6.55	9.28	11.54	17.24
	ENSG00000071203.9	0	0	0	0	0	0	0	0	0	0	0	0	0	0	0	0	0	0	0	0	0	0	0	0
	ENSG00000071205.12	8.05	5.67	17.63	12.1	10.16	7.74	13.64	12.13	10.49	6.63	9.41	12.15	15.63	7.89	6.25	6.04	4.94	5.32	5.19	5.39	12.12	13.76	10.32	12.04
	ENSG00000071242.12	2.14	1.12	2.23	0.7	1.71	1.5	1.11	1.18	1.37	0.42	2.46	2.37	2.24	1.01	0.56	0.79	1.06	0.81	1.07	1.19	0.22	1.19	1.09	2.29
	ENSG00000071243.16	13.28	11.81	10.38	7	8.32	5.57	5.85	10.66	8.23	2.76	9.69	9.08	9.72	6.87	6.23	5.34	5.27	4.51	14.24	15.66	6.33	8.8	6.5	6.36
	ENSG00000071246.11	3.23	1.02	0.48	0.2	0.32	0.25	1.42	0.39	0.73	0.34	1.64	1.02	0.91	0.8	0.23	0.24	1.37	0.44	2.01	1.08	0.48	1.07	0.65	0.52
	ENSG00000071282.12	4.37	2.75	10.02	2.35	11.66	3.42	19.44	13.09	44.57	19.55	51.81	34.54	24.21	9.96	30.38	17.62	18.47	17.54	7.4	9.25	3.37	2.94	6.42	5.72
	ENSG00000071462.12	135.11	153.33	205.2	218.2	181.27	214.49	114.24	94.46	130.18	148.31	159.31	132.71	97.46	88.07	123.45	126.42	126.26	131.95	116.29	106.88	220.78	212.56	186.72	174.66
	ENSG00000071537.14	9.48	9.74	20.93	15.24	26.46	15.09	16.14	14.78	18.6	10.39	45.16	46.38	37.79	26.05	18.31	19.39	24.56	20.91	12.11	8.12	8.6	8.58	15.23	25.11
	ENSG00000071539.14	17.88	14.69	61.71	56.1	27.98	22.38	23.62	18.63	35.13	32.44	28.13	30.26	27.74	12.8	29.04	38.28	14.63	14.55	3.84	5.78	34.63	39.75	23.64	26.31
	ENSG00000071553.18	170.63	140.37	85.18	87.45	152.5	166.62	62.15	51.37	59.73	48.42	103.72	82.78	46.16	47.42	61.32	59.11	69.28	59.33	115.5	100.83	94.44	83.67	141.57	160.44
	ENSG00000071564.17	63.2	53.88	62.68	56.71	48.72	54.02	89.3	57.8	68.71	63.87	70.25	88.85	90.39	69.58	52.08	66.77	53.82	61.19	29.32	36.42	67.53	69.85	62.24	59.89
	ENSG00000071575.11	13.24	19.11	18.37	20.95	14.33	27.9	11.46	9.97	13.32	8.22	54.27	23.15	8.68	7.74	8.99	7.42	23.45	12.2	14.09	15.56	16.11	13.44	21.51	24.93
	ENSG00000071626.17	92.44	65.59	82.47	87.64	71.38	68.31	59.71	51.48	68.95	50.49	61.63	67.97	63.28	39.82	48.74	51.92	39.59	38.88	41.18	44.53	84.15	91.75	64.77	66.09
	ENSG00000071655.18	16.17	15.17	20.53	16.37	13.2	11.27	13.73	13.74	17.14	16.81	23.46	19.64	18.91	14.64	13.82	14.12	11.55	9.27	12.05	11.5	18.54	14.82	12.34	13.85
	ENSG00000071677.1	0	0	0	0	0	0	0	0	0	0	0	0	0	0.34	0	0	0	0	2.39	0.96	0	0	0	0
	ENSG00000071794.16	36.13	35.05	30.53	28.91	27.08	31.64	23.67	21.33	19.84	9.83	29.49	35.01	39	11.34	13.15	16.62	10.01	10.17	16.28	15.02	11.03	13.5	22.99	33.01
	ENSG00000071859.15	78.69	73.78	81.03	87.72	97.6	97.78	51.79	44.17	71.16	70.56	64.11	66.69	55.15	44.26	53.28	67.6	43.64	53.74	70.2	76.73	128.1	137.97	103.67	100.56
	ENSG00000071889.17	37.27	30.25	31.33	26.87	26.59	30.95	19.17	14.13	14.39	19.23	19.49	17.95	14.62	10.92	16.11	16.25	14.17	10.13	25.88	22.78	30.89	27.65	29.53	30.89
	ENSG00000071894.17	47.83	26.78	21	27.59	17.47	24.71	17.02	25.91	25.48	33.17	27.81	26.98	22.36	24.46	18.94	30.63	32.03	29.1	33.46	32.03	39.81	37.66	22.91	21.95
	ENSG00000071909.19	0.03	0.05	0	0	0	0.04	0	0	0	0	0.01	0	0	0	0	0	0	0.01	0	0.02	0	0.01	0.03	0.02
	ENSG00000071967.12	0	0.01	0	0	0.06	0	0.42	0.34	0.29	0.09	0.6	0.65	0.41	0.25	0.34	0.48	0.31	0.36	0.02	0.24	0.03	0	0.06	0.07
	ENSG00000071991.9	0	0	0	0	0	0	0	0	0	0	0	0	0	0	0	0	0	0	0	0	0	0	0	0
	ENSG00000071994.11	74.35	68.38	104.63	95.02	108.64	101.94	28.19	31.28	29.61	26.53	38.9	38.34	28.41	18.1	27	30.56	23.43	26.11	36.05	44.84	83.36	94.86	95.69	93.96
	ENSG00000072041.17	0	0	0	0	0	0	0	0	0	0	0.05	0.02	0	0	0	0.01	0.25	0	0	0	0	0	0	0
	ENSG00000072042.13	47.4	60.73	110.05	96.11	80.36	80.72	56.78	54.21	50.04	50.63	77.77	84.79	56.94	53.94	62.84	69.42	95.78	91.7	49.22	46	133.36	110.9	73.64	76.24
	ENSG00000072062.15	47.43	29.89	32.21	40.23	40.12	44.49	27.39	22.84	23.66	22.43	25.47	29.72	25.3	14.69	17.5	28.86	18.96	23.28	16.12	24.41	45.67	50.11	50.5	41
	ENSG00000072071.16	15.13	9.31	11.03	10.28	8.36	8	6.73	4.57	4.64	4.12	8.43	6.66	7.09	5.99	3.79	4.92	3.5	3.98	5.27	4.7	8.88	8.75	5.01	7.17
	ENSG00000072080.11	0	0	0	0.28	0	0	0	0	0	0	0	0	0	0	0	0	0	0	0	0.16	0	0	0	0
	ENSG00000072110.15	87.04	39.54	247.46	118.01	154.39	72.85	41.99	31.39	31.72	21.03	63.75	49.46	51.32	18.92	21.92	29.63	22.53	23.92	21.96	22	184.67	208.58	92.53	115.24
	ENSG00000072121.17	7.3	4.48	4.28	3.6	5.4	4.95	1.78	3.03	2.68	2.31	8.2	5.08	3.87	1.7	1.72	2.42	3.18	2.77	3.65	3.12	1.85	1.71	4.09	8.32
	ENSG00000072133.11	1.1	1.02	2.19	1.24	3.06	1.7	1.73	2.16	1.05	0.64	1.75	2.95	2.35	0.83	0.88	0.87	0.78	0.93	1.12	1.32	0.91	1.78	1.34	2.13
	ENSG00000072134.15	31.14	12.08	16.87	11.92	17.27	15.88	11.45	10.08	11.93	7.12	21.37	16.89	19.16	8.47	6.98	7.62	5.91	5.8	12.27	11.23	8.53	9.05	11.74	19.9
	ENSG00000072135.13	28.03	18.17	15.92	13.46	21.72	26.39	16.34	17.25	20.04	23.62	28	27.2	21.83	17.88	13.61	26.93	17.82	23	20.49	20.56	12.23	13.78	16.73	23.22
	ENSG00000072163.20	0	0.03	0	0	0	0.01	0.01	0.27	0	0	0	0	0	0	0.03	0	0	0	0	0	0	0	0.06	0
	ENSG00000072182.13	0	0.08	0	0	0.19	0.05	0	0.05	0	0	0.02	0.02	0	0	0	0	0	0	0.12	0.15	0	0	0.15	0
	ENSG00000072195.15	0.9	1.35	0.37	0.63	1.73	1.2	1.16	0.82	1.12	0.41	0.47	0.29	1.8	0.49	0.33	0.78	0.27	0.15	0.79	0.7	1.84	0.51	0.51	0.4
	ENSG00000072201.14	3.76	2.69	0.66	0.7	1.98	2.14	4.89	4.45	6.13	3.21	11.03	8.2	4.69	2.63	4.79	5.45	4.76	6.04	2.3	2.42	0.66	0.67	3.25	3.53
	ENSG00000072210.19	32.79	27.33	80.8	65.17	79.73	67.18	38.19	25.16	73.98	41.31	136.53	98.01	59.07	25.61	48.88	45.74	45.58	34.57	29.27	31.51	47.88	54.3	54.26	73.91
	ENSG00000072274.13	113.97	96.31	192.95	132.72	88.19	43.48	106.88	115.81	81.31	24.98	110.26	85.24	216.33	175.97	78.57	47.66	35	28.22	83.13	79.87	91.46	76.5	53.49	63.84
	ENSG00000072310.17	81.82	38.57	42.48	51.78	95.01	127.99	22.73	24.7	18.29	19.29	65.94	58.74	58.83	48.16	19	24.79	24.23	27.48	46.04	40.58	33.45	35.11	79.12	147.79
	ENSG00000072315.3	0	0	0	0	0	0	0	0	0	0	0	0	0	0	0	0	0	0	0	0	0	0	0	0
	ENSG00000072364.13	22.26	20.6	30.66	18.99	25.95	19.39	10.03	10.53	11.62	6.47	22.83	20.61	22.32	10.64	8.13	7.06	8.76	6.79	25.72	17.72	9.65	10.46	19.98	33.71
	ENSG00000072401.15	6.12	14.41	8.24	13.54	13.19	9.75	5.46	8.39	8.51	4.76	10.72	12.19	13.88	9.83	8.75	7.83	8.56	9.21	10.66	14.53	9.99	8.33	13.92	13.88
	ENSG00000072415.10	13.22	11.05	22.02	16.3	14.85	10.54	7.12	6.98	8.32	3.45	14.95	13.64	14.78	6.16	6.73	5.95	6.4	4.97	9.85	8.1	8.12	8.61	12.29	17.84
	ENSG00000072422.17	15.75	8.53	2.79	1.63	8.32	4.44	6.59	4.44	3.28	2.49	3.92	4.76	9.01	5.84	4.27	3.45	2.44	3.06	12.21	10.63	2.43	2.8	1.83	4.49
	ENSG00000072501.19	29.81	11.65	78.6	36.77	37.93	20.18	23.78	17.67	24.09	13.56	44.34	40.27	46.47	14.05	15.07	16.99	11.89	9.13	12.85	10.17	17.38	19.69	20.24	48.88
	ENSG00000072506.13	156.92	95.39	161.1	134.14	174.46	144.18	92.9	53.95	93.96	79.07	149.32	118.73	81.91	47.2	91.06	81.26	75.29	76.97	45.81	56.89	130.2	146.53	168.68	181.55
	ENSG00000072518.21	31.94	16.88	44.48	26.11	36.22	24.75	61.64	33.47	56.97	32.27	111.28	86.7	71.73	23.31	33.38	35.72	31.08	29.8	12.35	12.6	18.4	19.9	22.06	33.46
	ENSG00000072571.20	3.76	5.86	22.55	13.87	13.81	12.41	7.11	4.7	5.35	5.28	14.14	16.54	16	4.97	4.37	7.97	7.21	7.78	9.2	9.51	9.31	9.65	12	14.36
	ENSG00000072609.18	27.63	24.24	30.61	33.26	35.3	32.37	16.77	16.46	21.46	16.5	30.92	29.35	20.61	12.14	14.95	17.42	13.61	16.02	13.86	17.11	34.17	31.91	30.49	29.09
	ENSG00000072657.9	0.12	0	0	0	0	0	0	0.01	0	0	0.13	0	0.01	0.01	0	0	0	0	0	0	0	0	0	0
	ENSG00000072682.19	12.44	9.45	23.94	21.17	26.15	21.38	12.16	10.76	9.02	6.05	9.7	7.22	8.87	7.73	8.62	8.31	5.32	6.04	6.44	6.38	20.56	18.68	17.48	22.44
	ENSG00000072694.21	0.58	0.2	0.03	0	0	0.05	0	0	0	0	0	0	0	0	0	0	0	0	0.44	0.29	0	0	0	0
	ENSG00000072736.19	12.16	11.15	19.13	15.34	12.54	11.75	11.09	8.63	10.62	7.75	13.48	12.04	11.51	5.43	7.05	8.62	6.04	5.63	8.66	8.64	10.12	12	10.45	12.83
	ENSG00000072756.17	28.65	34.12	53.14	59.32	40.93	39.77	14.23	17.65	17.4	11.65	24.36	22.91	18.82	11.32	17.56	15.56	15.52	16.3	19.42	23.34	37.12	43.62	37.66	38.66
	ENSG00000072778.20	246.9	186.57	134.4	111.92	166.74	181.9	211.34	298.93	281.99	312.75	260.21	272.97	185.22	254.27	239.6	300.33	305.65	279.7	372.59	313.53	274.9	263.79	147.73	145.43
	ENSG00000072786.13	21.33	13.93	20.86	26.42	22.64	17.21	1.86	0.73	2.37	2.36	3.78	2.19	2.17	1.48	2.02	1.81	2.2	1.09	8.44	7.32	21.68	20.92	16.79	17.01
	ENSG00000072803.17	26.01	18.43	37.5	27.59	39.57	24.46	15.87	11.57	15.05	6.23	30.99	24.71	24.62	10.27	10.81	8.43	10.48	6.62	11.59	10.87	15.38	17.44	25.13	41.14
	ENSG00000072818.12	0	0.17	0	0	0.39	0.66	0	0	0.01	0	0	0.01	0	0.16	0	0.01	0.62	0.12	0.82	0.49	0.73	0.8	1.09	0.1
	ENSG00000072832.15	0	0	0	0	0	0.02	0.08	0	0.04	0	0.1	0.16	0.3	0.11	0.16	0.09	0.03	0.05	0	0	0	0	0	0
	ENSG00000072840.13	0	0	0	0	0	0	1.29	0.49	0.92	0.4	1.36	1.3	1.67	0.62	0.43	0.64	0.31	0.27	0	0.25	0	0	0	0
	ENSG00000072849.11	38.4	44.33	63.28	67.12	73.59	64.84	24.87	26.23	30.77	39.53	49.28	35.87	32.17	29.44	41.2	40.77	32.83	32.81	38.15	38.29	52.46	55.49	59.79	66.26
	ENSG00000072858.11	4.57	5.54	3.29	4.2	7.7	6.57	8.86	8.08	16.36	11.84	26.34	24.31	17.37	13.77	12.55	15.44	14.67	13.94	6.65	4.63	3.61	3.02	7.59	8.41
	ENSG00000072864.16	15.43	5.34	8.07	5.2	11.91	10.34	5.29	3.18	5	3.8	9.9	9.52	3.03	3.52	4.8	5.45	4.19	4.18	2.97	3.13	3.43	3.41	6.93	14.2
	ENSG00000072952.19	0.16	0	0	0.03	0.01	0.01	0	0.04	0	0	0.07	0.06	0.01	0.03	0.04	0.02	0.02	0	0.03	0.03	0.02	0	0	0.01
	ENSG00000072954.7	2.78	3.02	4.05	3.12	6.18	6	2.16	2.52	1.58	1.94	4.48	3.2	2.5	1.78	2.39	2.09	2.64	1.37	1.8	1.25	3.59	3.04	4.05	6.37
	ENSG00000072958.9	22.62	13.28	36.74	25.12	30.51	24.81	8.28	5.39	9.15	5.51	14.83	10.55	8.37	3.46	6.76	8.35	3.94	5.42	7.83	7.71	22.39	21.69	26	32.06
	ENSG00000073008.15	15.87	11.29	44.29	38.97	23.12	15.54	5.11	5.07	11.3	7.69	12.16	9.11	8.24	6.37	12.31	8.88	5.02	5.06	8.57	7.3	36.28	32.39	16.82	20.96
	ENSG00000073050.12	27.04	19.1	8.85	12.63	17.14	17.4	11.42	10.21	14.27	16.67	20.09	15.05	8.07	4.22	10.66	14.18	11.7	10.64	13.51	18.84	11.25	12.19	17.11	18.78
	ENSG00000073060.16	67.8	39.46	84.51	59.55	59.54	38.24	14.51	11.04	7.57	9.33	16.12	16.14	18.47	14.5	9.71	9.37	6.54	7.67	17.77	15.56	63	66.98	43.03	54.68
	ENSG00000073067.14	0	0	0	0	0	0.01	0	0	0	0.09	0	0	0.06	0	0	0	0	0	0	0.1	0	0	0	0
	ENSG00000073111.14	33.89	15.03	52.61	35.84	19.14	13.74	44.68	27.3	27.73	16.7	29.73	25.67	40.85	18.37	23.24	22.35	9.18	7.73	9.65	8.37	24.83	24.57	13.94	18.39
	ENSG00000073146.16	0	0.02	0.33	0	0	0.09	0	0	0	0	0	0	0	0	0	0	0	0	0.08	0	0.15	0	0	0.12
	ENSG00000073150.14	2.27	1.79	5.2	3.73	7.78	3.91	1.17	0.86	4.22	1.54	2.47	1.24	1.52	0.77	2.02	1.87	0.67	0.89	0.93	0.76	6.93	6.5	6.18	6.48
	ENSG00000073169.14	5.18	5.04	5.4	5.79	5.65	4.77	3.42	5.68	5.82	7.4	8.75	7.05	5.95	6.32	5.08	5.59	6.05	4.71	5.36	5.41	7.82	6.59	4.12	3.81
	ENSG00000073282.14	0	0.06	0.35	0.29	0.08	0.11	0.67	0.61	0.38	0.34	0.24	0.94	1.19	0.54	0.21	0.52	0.17	0.55	0.05	0.12	0	0.04	0.07	0.09
	ENSG00000073331.18	4.21	2.55	0.72	0.77	2.02	2.5	2.33	2.82	1.95	1.57	3.89	3.98	4.02	2.63	1.95	1.99	2.13	2.57	3.56	2.83	0.38	0.21	1.8	2.59
	ENSG00000073350.14	251.47	197.63	71.04	94.7	134.09	158.91	48.06	55.51	49.32	66.12	59.26	52.83	43.29	41.37	43.97	50.57	46.67	53.41	244.67	231.48	119.25	117.07	137.09	134.82
	ENSG00000073417.15	24.22	22.53	28.54	28.66	28.32	27.67	3.82	4	6.05	5.15	4.91	4.55	3.75	3.87	3.32	4.5	2.59	3.13	13.86	15.82	31.53	31.63	33.02	34.89
	ENSG00000073464.13	0.26	0.35	0.24	0.39	0.35	0.29	0.04	0.05	0.05	0.05	0.61	0.29	0.51	0.06	0.15	0.29	0.26	0.37	0.07	0.07	0.06	0.16	0.87	0.23
	ENSG00000073536.18	12.84	4.4	9.1	11.38	11.7	4.43	5.6	3.5	8.23	4.67	9.37	8.09	8.35	4.7	6.75	5.98	3.46	3.15	2.29	3.61	9.25	8.4	3.8	7.03
	ENSG00000073578.17	111.56	97.07	119.63	110.05	132.15	126.26	205.23	184.46	164.44	182.44	203.7	208.14	179.62	155.66	194.49	222.03	192.41	212.54	90.07	95.17	132.81	127.28	116.64	129.98
	ENSG00000073584.20	63.3	48.43	53.46	57.06	54.88	53.43	82.78	68.95	74.84	64.35	78.1	99.45	90.94	48.88	59.27	80.5	56.83	69.65	52.87	62.3	37.9	47.89	50.37	55.43
	ENSG00000073598.6	0	0	0	0	0	0	0	0	0	0	0	0	0.07	0	0	0	0	0	0	0	0	0	0	0
	ENSG00000073605.18	4.19	3.81	0.76	2.38	2.41	5	68.46	139.34	95.8	117.3	90.19	104.6	59.6	93.31	55.63	94.67	94.05	121.89	13.5	11.42	1.84	2.26	3.62	2.77
	ENSG00000073614.13	11	15.39	7.76	7.92	19.54	10.6	8.18	7.16	13.82	10.45	14.78	15.01	10.84	9.36	8.25	10.31	14.39	12.98	24.25	15.95	5.88	7.97	13.02	15.05
	ENSG00000073670.14	4.18	0.77	1.09	0.8	1.25	0.86	0.03	0.99	0.11	0.43	0.15	0.23	0.36	0.25	0.1	0.11	0.22	0.08	0.19	0.13	0.65	0.62	0.32	0.55
	ENSG00000073711.11	3.02	2.32	3.26	1.88	4.35	3.13	4	3.87	4.62	1.56	6.95	6.58	8.89	2.71	2.35	2.13	2.9	1.93	2.26	2.12	1.09	1.2	2.08	3.63
	ENSG00000073712.15	13.38	10.07	27.12	21.51	25.26	14.94	2.65	3.15	3.78	2.23	9.12	6.56	6.53	2.82	3.71	3.43	4.87	2.55	8.3	11.12	21.53	24.5	16.21	20.55
	ENSG00000073734.10	0	0.02	0	0	0.02	0	0.04	0.09	0.11	0.11	0.24	0.49	0.09	0.19	0.05	0.08	0.17	0.23	0.05	0.01	0	0.01	0.03	0
	ENSG00000073737.17	0	0	0.09	0	0	0.05	0.29	0.35	0.34	0.09	0.51	0.55	0.1	0.11	0.28	0.24	0.34	0.14	0	0	0	0	0	0.07
	ENSG00000073754.6	0	0	0	0	0	0	0	0	0	0	0	0	0	0	0.02	0	0	0	0	0	0	0	0	0
	ENSG00000073756.12	0.3	0.08	0	0	0	0	0	0	0	0	0	0	0	0	0	0	0	0	0	0.02	0	0	0	0
	ENSG00000073792.16	5	2.75	9.26	9.14	6.89	5.89	0.01	0	0.1	0.04	0.05	0.04	0.27	0.05	0.36	0.03	0.08	0.03	1.05	1.92	7.63	9.33	4.81	5.93
	ENSG00000073803.14	16.23	27.15	12.21	12.34	20.77	22.79	27.81	26.19	28.44	29.68	39.56	34.8	30.84	22.67	29.22	32.29	40.19	37.76	28.67	38.54	16.34	16.56	23.86	20.23
	ENSG00000073849.16	2.68	2.64	1.63	0.91	5.8	1.51	9.28	5.55	4.43	2.67	11.41	11.97	11.1	8.38	4.83	4.83	5.83	5.18	2.51	2.06	0.4	0.59	1.65	1.62
	ENSG00000073861.3	0	0.03	0	0	0	0.02	0	0	0	0	0	0	0	0	0	0	0	0	0.06	0.01	0	0	0.02	0.04
	ENSG00000073905.8	0	0.33	0.69	0.95	0.32	0.62	0.73	0.08	0.25	0.24	0.26	0.32	0.33	0.33	0.26	0.25	0.07	0.12	0.23	0.36	0.19	0.8	1.21	0.96
	ENSG00000073910.22	0.03	0.07	0.2	0.01	0.24	0.23	0.43	0.1	0.29	0.84	1.74	1.45	0.4	0.13	0.15	0.67	0.6	0.24	0.11	0.08	0.02	0.08	0.23	0.17
	ENSG00000073921.18	86.57	63.61	129.01	101.09	117.28	88.58	42.72	36.28	47.1	23.23	82.01	71.49	65.97	29.14	29.96	35.01	28.65	29.65	46.83	50.64	64	74.17	102.24	133.6
	ENSG00000073969.18	11.86	6.93	18.26	12.42	20.15	14.83	0	0	0	0.05	0.36	0.19	0	0	0.05	0	0	0.04	3.94	3.39	5.25	5.76	12.36	21.18
	ENSG00000074047.22	0	0	0	0	0.02	0	0	0	0	0	0	0	0	0	0	0.12	0	0	0	0.04	0	0	0	0
	ENSG00000074054.20	16.56	7.61	18.75	8.63	12.99	11.12	7.12	4.79	6.44	3.46	16.6	11.3	13.41	4.08	4.08	5.42	4.87	4.28	8.22	6.67	5.9	6.31	10.19	14.34
	ENSG00000074071.15	162.12	155.45	161.17	172.33	143.14	136.78	79.02	57.87	92.19	87.67	116.91	104.97	73.79	58.04	90.55	79.86	76.86	71.28	82.93	97.49	152.9	165.73	144.44	132.44
	ENSG00000074181.9	14.96	11.45	9.56	6	10.07	13.82	11.14	15.91	10.97	8.37	13.49	15.81	20.24	14.37	6.47	8.02	7.45	8.39	9.84	7.41	7.49	5.94	11.09	19.12
	ENSG00000074201.9	198.15	192.18	224.89	205.51	192.66	178.46	36.36	32.16	35.5	19.06	34.84	32.02	39.6	21.73	24.71	19.09	17.89	18.36	107.99	131.06	131.85	158.52	172.99	182.68
	ENSG00000074211.14	7.29	8.32	10.36	9.97	13.79	14.44	27.14	20.41	23.87	15.1	27.12	27.33	25.66	13.98	17.37	17.05	14.31	13.3	3.15	3.08	15.67	18.42	13.02	16.42
	ENSG00000074219.14	61.11	30	2.82	3.27	6.24	8.53	16.98	14.68	13.54	12.86	26.08	27.02	19.41	10.28	9.63	12.18	15.98	11.92	13.98	18.74	4.65	5.21	8.47	11.89
	ENSG00000074266.22	23.41	20.13	63.55	61.78	33.86	34.18	13.78	12.23	17.1	12.58	14.78	15.18	10.49	8.46	12.17	13.89	8.82	8.28	18.13	19.94	47.86	51.98	35.99	34.08
	ENSG00000074276.10	0.09	0.15	0	0.02	0.02	0.02	0	0.05	0.08	0	0.32	0.03	0.13	0.12	0.01	0.01	0.29	0.15	0.31	0	0.02	0.13	0.11	0
	ENSG00000074317.11	0	0.02	0.38	0.2	0	0.3	0	0	0	0.13	0.41	0.16	0.32	0.03	0.1	0.31	0.63	0.03	0.26	0.09	0.03	0.03	0.07	0.09
	ENSG00000074319.13	75.75	51.87	65.56	60.05	74.26	80.09	48	46.64	73.67	47.33	103.43	93.92	54.74	33.11	53.49	67.02	51.45	61.21	40.45	55.03	48.22	58.17	86.06	84.12
	ENSG00000074356.17	13.41	15.48	21.6	32.46	17.41	19.91	36.06	19.47	28.16	31.73	33.96	42.89	29.83	25.93	28.03	28.8	27.27	25.64	22.17	18.44	19.67	21.37	18.88	21.35
	ENSG00000074370.18	14.24	8.64	12.91	13.35	69.56	66.29	72.34	56.28	113.51	126.03	183.65	172.5	93.22	87.3	89.78	105.49	86.38	90.27	13.82	10.03	12.98	10.94	74	96.84
	ENSG00000074410.14	127.09	94.94	30.42	30.89	34.46	39.14	10.05	11.23	11.79	10.2	16.2	15.34	15.45	11.77	13.54	15.16	12.56	11.83	93.45	69.43	15.15	15.28	27.69	40.65
	ENSG00000074416.14	21.83	13.85	15.5	8.76	9.12	5.51	68.99	51.3	59.86	65.23	67.67	76.05	69.37	35.85	49.18	57.26	39.52	42.74	4.09	4.86	22.42	23.5	6.25	5.61
	ENSG00000074527.13	2.71	2.23	5.08	4.84	20.93	14.87	1.32	1.78	1.97	1.02	1.57	1.62	1.21	0.9	4.92	1.67	1.47	0.98	2.21	2.26	4.53	4.37	11.5	13.38
	ENSG00000074582.15	40	25.09	89.89	69.97	49.31	43.12	13.63	15.41	26.84	26.29	37.97	24.84	20.05	12.22	18.19	20.68	18.81	15.72	14.28	14.41	58.06	62.18	42.35	46.22
	ENSG00000074590.13	8.67	2.27	2.65	1.75	2.22	2.18	0.91	0.3	0.21	0.12	0.96	0.48	0.53	0.2	0.09	0.05	0.11	0.04	1.67	1.54	1.1	1.01	2.71	3.16
	ENSG00000074603.19	21.37	12	26.33	16.86	30.35	19.83	6.83	5.52	9.6	4.86	18.24	14.9	13.47	5.88	5.72	5.91	7.57	7	10.59	9.13	10.22	11.08	18.03	25
	ENSG00000074621.14	7.98	6.41	5.25	6.24	5.01	6.9	1.27	3.55	1.69	0.84	3.53	3.12	2.76	3.48	2.05	1.68	2.8	2.66	8.99	7.81	1.55	2.04	4.76	8.55
	ENSG00000074657.14	0.42	0.73	1.09	1.59	2.37	1.02	5.56	5.78	5.85	3.05	5.54	5.46	7.49	4.13	4.18	2.81	1.73	3.49	0.26	0.75	0.68	0.97	0.87	1.31
	ENSG00000074660.16	0	0.09	0.09	0.01	0.17	0.19	0.09	0.04	0.04	0.06	0.08	0.01	0.1	0.04	0.03	0.01	0.1	0.05	0.21	0.16	0.02	0	0.06	0.06
	ENSG00000074695.6	17.53	17.22	26.8	25.41	30.07	30.17	43.87	49.21	51.35	28.73	93.17	105.69	75.39	54.99	54.44	57.04	50.52	50.2	15.17	11.74	14.21	13.61	22.78	35.99
	ENSG00000074696.13	69.67	80.96	111.57	104.06	72.84	71.99	46.61	38.12	49.8	25.72	67.25	62.5	59.76	44.44	39.27	41.31	32.49	29.42	64.7	48.54	67.24	60.97	70.95	93.71
	ENSG00000074706.13	0.2	0.03	0	0.24	0.59	0.31	0	0.24	0.14	0.02	0.05	0.13	0.02	0.02	0.04	0	0.11	0.06	0	0.01	0.01	0.01	0.11	0.11
	ENSG00000074755.15	15.03	5.33	10.4	6.3	17.82	14.08	5.79	4.07	6.62	5.51	14.5	9.94	10.56	4.99	3.65	5.55	5.17	3.62	6.07	5.51	6.04	6.65	10.47	13.95
	ENSG00000074771.4	0	0	0	0	0	0	0	0	0	0	0	0	0	0	0	0	0	0	0	0	0	0	0	0
	ENSG00000074800.16	1777.66	1077.9	1719.5	1283.48	1177.19	1029.24	524.33	379.6	591.01	328.31	807.43	592.28	493.61	233.4	396.03	304.9	240.14	217.87	437.36	437.39	1115.85	1226.92	1196.17	1416.85
	ENSG00000074803.20	0	0.01	0	0	0.01	0.01	0.08	0	0.11	0.12	0.54	0.72	0.15	0.1	0.02	0.12	0.03	0	0	0	0	0	0	0
	ENSG00000074842.8	81.92	81.73	97.82	87.62	117.54	113.92	44.79	36.72	48.96	40.83	66.02	52.02	37.36	28.75	42.59	45.56	29.37	33.59	43.24	38.8	91.11	80.12	106.98	111.5
	ENSG00000074855.11	4.96	2.31	1.5	1.56	2.8	3.99	5.05	6.67	5.11	5.79	7.62	8.02	6.02	6.51	5.8	6.88	6.33	5.91	1.95	2.15	1.63	2.04	2.56	3.38
	ENSG00000074935.14	10.31	7.46	7.38	8.98	10.12	13.19	2.47	3.36	4.31	4.05	5.64	5.06	5.15	2.6	3.48	4.52	3.59	3.72	4.75	6.5	3.93	3.67	5.68	7.22
	ENSG00000074964.17	44.55	31.83	4.94	3.38	3.51	10.45	5.01	3.82	4.13	4.26	4.08	5.16	4.15	3.51	3.4	2.81	3.12	4.27	25.02	21.73	5.9	4.43	10.95	6.74
	ENSG00000074966.11	0	0.04	0	0	0.34	0.01	0.1	0.07	0	0	0.55	0.26	0.16	0.07	0	0.07	0.28	0.13	0.16	0.1	0.04	0	0.11	0.17
	ENSG00000075035.10	0	0	0	0	0	0	0	0	0	0	0.32	0	0	0	0.14	0	0	0	0	0	0	0	0	0
	ENSG00000075043.19	2.21	0.38	0.42	0.01	0.12	0.09	0	0	0.35	0.05	0.02	0	0.14	0.05	0.13	0.01	0.02	0	0.14	0.02	0.17	0.03	0.14	0.22
	ENSG00000075073.15	0	0.04	0	0.3	0	0	0	0.13	0	0	0	0	0.06	0	0.05	0	0	0	0	0.02	0	0	0.03	0.03
	ENSG00000075089.9	48.78	30.96	43.58	30.61	41.81	32.85	29.44	23.06	26.75	12.05	53.56	40.48	28.09	12.23	20.46	20.49	20.44	19.05	13.7	17.72	18.9	19.08	29.57	39.79
	ENSG00000075131.10	30.84	15.26	70.19	78.69	16.69	20.57	18.49	16.64	13.97	9.06	13.64	11.46	15.14	7.3	11.48	12.6	5.94	4.84	6.14	8.71	34.54	40.45	13.07	17.63
	ENSG00000075142.14	83.78	68.15	44.25	42	45.24	43.38	31.6	25.72	14.18	11.29	22.13	24.7	43.64	27.37	20.77	16.59	17.16	12.1	55.87	65.9	36.67	40.56	45.69	44.44
	ENSG00000075151.21	51.56	36.29	30.99	19.53	28.78	35.73	15.61	17.86	13.1	9.03	26.87	19.96	16.52	7.57	7.72	9.9	11.15	8.61	26.54	31.39	16.8	21.19	30.23	37.22
	ENSG00000075188.9	37.08	33.79	85.17	63.67	67.95	57.04	15.51	15.67	15.39	12.99	21.69	23.93	27.5	9.45	15.64	15.45	9.01	9.47	15.56	17.47	34.34	37.63	40.23	47.07
	ENSG00000075213.11	0	0.03	0	0	0	0	0	0	0	0	0	0	0	0	0	0	0	0	0.02	0.01	0.03	0	0	0.04
	ENSG00000075218.19	7.65	6.91	13.29	10.93	6.26	7.34	4.91	4.26	15.17	16.16	18.76	16.19	8.85	7.69	10.83	14.96	9.72	9.4	5.85	5.19	7.75	5.5	6.84	8.62
	ENSG00000075223.14	25.26	12.65	61.52	40.75	42.1	18.73	13.24	12.78	14.54	8.2	43.47	37.79	34.29	22.34	15.49	17.45	20.58	21.8	38.59	34.91	41.33	37.12	27.47	39.53
	ENSG00000075234.17	10.12	4.75	2.18	2.74	6.6	5.89	6.14	5.47	9.04	3.45	10.58	9.67	7.36	4.16	4.39	3.75	4	2.69	4.11	4.03	2.47	3.07	3.76	5.39
	ENSG00000075239.14	39.69	38.9	24.24	31.55	39.09	40.89	54.73	38.01	44.72	45.71	42.12	53	69.11	40.47	48.75	51.88	37.45	34.87	21.68	27.21	19.46	21.76	26.34	32.74
	ENSG00000075240.17	20.54	12.11	8.29	6.51	9.7	12.14	20.02	19.68	16.14	14.05	27.11	25.01	23.94	14.9	13.76	14.18	14.67	14.56	9.1	7.91	7.13	11.44	10.19	13.41
	ENSG00000075275.18	25.86	20.6	7.56	8.65	17.59	14.17	17.81	19.77	16.81	18.46	17.16	19.84	23.93	23.36	13.45	16.72	15.3	18.18	24.5	23.54	10.71	10.07	12.47	12.43
	ENSG00000075290.8	0	0.11	0	0	0.13	0.11	0	0	0	0	0.05	0.1	0.02	0	0	0	0	0	0	0.04	0	0	0.15	0.1
	ENSG00000075292.19	83.45	84.95	53.26	74.21	54.22	68.34	54.21	54.25	71.21	67.19	62.29	64.27	50.43	57.83	67.62	72.68	66	70.93	115.77	107.38	73.23	78.83	72.62	51.35
	ENSG00000075303.13	14.19	19.75	12.95	12.36	15.06	18.35	11	12.39	15.75	6.52	24.51	19.16	16.52	6.65	13.38	13.36	11.91	8.32	11.5	15.98	11.02	11.62	13.29	12.87
	ENSG00000075336.12	13.94	16.81	51.63	50.2	33.49	31.08	64.2	55.73	52.75	45.89	62.75	54.41	51.31	39.52	57.39	69.34	52.04	51.22	8.92	13.46	46.04	51.85	34.45	32.42
	ENSG00000075340.23	0	0	0	0	0	0	0	0	0	0.04	0.11	0.12	0.05	0.03	0	0	0.01	0.02	0	0	0	0	0	0
	ENSG00000075388.4	0	0	0	0	0	0	0	0	0	0	0	0.02	0	0	0	0	0	0	0	0	0	0	0	0
	ENSG00000075391.17	3.1	1.18	7.62	4.86	5.71	2.93	0.51	0.54	0.66	0.79	1.29	1.1	0.82	0.34	0.71	0.32	0.47	0.32	1.97	1.8	2.75	3.63	2.44	3.64
	ENSG00000075399.14	5.51	5.63	1.11	0.64	14.25	5.3	3.89	5.65	6.77	6.38	9.15	9.27	4.63	5.29	4.35	4.86	8	5.53	3.93	4.24	1.12	0.5	4.82	3.65
	ENSG00000075407.18	7.02	6.11	5.68	4.79	7.87	7.47	3.33	2.96	4.83	3.22	5.52	5.33	4.87	3.5	3.17	3.03	3.83	3.18	5.43	5.59	4.29	4.38	7.31	8.82
	ENSG00000075413.19	66.44	63.88	97.62	85.23	73.02	73.94	45.05	37.58	49.42	40.66	53	52.44	47.56	30.7	32.43	37.39	28.46	31.49	63.49	63.77	70.87	76.19	71.03	70.13
	ENSG00000075415.13	824.21	676.32	860.58	795.89	871.14	774.25	216.28	194.5	154.84	115.74	218.03	193.75	202.33	132.62	153.29	139.36	127.94	124.25	473.34	569.2	643.91	730.25	703.52	768.31
	ENSG00000075420.13	5.55	5.31	23.04	11.67	25.14	8.71	4.34	2.47	5.75	3.68	12.7	7.61	9.1	3.54	5.77	3.69	3.81	2.05	2.53	2.24	7.64	10.32	12.51	15.8
	ENSG00000075426.12	39.25	39.71	41.7	24.62	42.17	22.76	18.61	23.46	9	4.35	17.63	13.12	23.41	16.47	6.93	5.57	4.61	5.52	46.16	57	18.46	18.36	16.55	18.16
	ENSG00000075429.9	0	0.02	0	0	0	0	0.9	1.69	1.7	2.54	2.05	1.49	1.13	1.81	0.92	1.52	1.36	1.72	0.03	0	0	0	0.01	0
	ENSG00000075461.6	61.51	35.44	3.41	5.21	5.08	6.08	21.49	15.86	15.39	13.2	25.39	23.89	31.85	15.22	9.85	15.02	8.09	11.73	18.62	20.53	5.18	5.97	4.1	3.99
	ENSG00000075539.15	7.65	12.24	11.59	10.93	11.64	9.8	8.37	12.91	9.16	7.37	9.7	12.62	11.78	9.96	6.47	8.03	6.65	6.8	15.66	14.69	7.09	8.52	9.04	12.87
	ENSG00000075568.17	14.23	14.08	17.34	18.9	15.38	16.72	8.6	11.19	10.17	4.04	23.84	21.06	15.91	10.2	8.95	9.89	9.73	10.46	15.99	11.78	13.12	12.92	11.76	18.57
	ENSG00000075618.18	14.09	8.32	10.82	10.02	9.15	8.24	3.34	2.73	2.44	0.9	2.61	1.28	3.11	2.17	1.41	1.29	0.55	0.47	3.75	3.55	7.07	6.93	5.89	6.13
	ENSG00000075624.17	1803.88	2372.1	3951.99	3983.33	3195.18	2365.13	1710.74	1922.16	1702.7	2288.71	1590.26	1849.36	1889.75	1826.07	2120.02	2353.63	2073.97	2755.6	2105.64	2888.13	6899.71	6785.02	3286.83	2656.62
	ENSG00000075643.6	1.69	4.98	5.87	6.79	2.71	2.48	5.09	1.24	4.34	3.48	1.85	2.18	7.6	2.47	2.62	5.75	2.01	4.46	0.84	1.56	5.51	5.56	4.52	4.62
	ENSG00000075651.16	0.99	0.36	0.63	1.26	0.77	0.42	1.44	0.65	1.29	0.92	4.72	2.67	0.82	0.41	1.45	0.81	0.95	0.35	0.17	0.56	0.25	0.59	0.26	0.19
	ENSG00000075673.12	0	0.03	0	0	0	0.02	0	0	0	0	0	0.01	0	0.02	0	0	0	0	0	0	0.01	0	0	0
	ENSG00000075702.18	10.58	5.16	13.77	13.65	6.54	5.6	4.34	5.23	9.49	7.57	11.62	8.57	5.9	4.99	5.62	8.39	5.4	3.87	3.52	2.67	13.63	13.92	5.8	6.65
	ENSG00000075711.21	68.13	33.17	29.99	40.57	27.91	34.82	35.96	28.07	28.36	24.15	55.28	54.68	40.19	27.64	19.56	26.02	27.16	23.24	31.41	34.14	24.53	30.5	29.92	36.79
	ENSG00000075785.14	160.22	129.56	294.8	232.48	220.16	184.74	241.93	205.07	212.53	127.96	306.42	258.1	245.21	120.04	143.03	156.41	149.98	143.03	73.66	100.81	175.48	209.81	214.8	223.1
	ENSG00000075790.12	17.89	26.05	54.87	65.96	45.99	35.09	23.58	17	31.29	15.26	22.59	30.88	28.49	17.68	34.86	30.01	25.64	25.64	29.41	29.46	49.81	44.38	42.03	46.78
	ENSG00000075826.17	0.4	1.03	0.04	0.43	1.23	1.15	1.11	3.24	2.41	1.57	2.21	2.58	1.55	1.4	0.98	1.75	2.17	1.92	1.45	1.36	0.31	0.44	1.55	1.52
	ENSG00000075856.12	33.37	17.78	55.04	43.95	30.4	27.8	14.31	19.06	15.5	12.33	32.69	26.56	20.36	15.74	13.83	16.69	12.73	10.93	16.16	16.85	32.47	34.91	28.59	32.59
	ENSG00000075884.14	0	0	0	0	0.06	0.21	0	0	0	0	0.22	0.99	0	0.02	0	0	0.65	0.39	0.38	0	0	0	0	0
	ENSG00000075886.11	2.01	2.41	0	0	0	0.39	0	0	0	0	0.41	0	0	0	0	0	0	0	1.66	3.19	0.09	0.26	0.34	0.16
	ENSG00000075891.22	0.36	0.29	0.06	0.17	0	0.1	0.64	0.6	0.73	0.8	1.42	1.03	0.82	0.47	0.41	0.98	0.91	0.83	0	0.03	0.01	0.04	0.2	0.17
	ENSG00000075914.13	51.39	42.28	71.5	69.18	55.75	55.77	22.57	17.13	24.96	23.28	30.13	25.07	23.53	15.17	18.41	20.48	15.96	18	16.66	19.61	57.81	59.75	43.84	45.16
	ENSG00000075945.13	8.38	6.43	4.29	3.05	9.64	8.42	19.28	16.04	17.25	10.77	31.57	27.98	27.27	13.25	14.4	15.28	13.58	13.78	5.84	5.11	1.6	2.64	5.26	7.29
	ENSG00000075975.17	22.44	15.34	46.06	37.94	32.71	27.64	12.45	15.16	20.14	14.7	18.07	16.38	13.72	7.15	12.63	17.25	11.28	15.01	10.45	16.53	34.48	38.73	27.77	26.44
	ENSG00000076003.5	42.91	24.22	109.37	99.09	38.47	33.8	50.2	41.88	32.9	16.62	28.25	28.48	45.1	20.59	23.54	28.93	9.63	10.14	12.11	12.12	85.43	97.85	34.88	41.56
	ENSG00000076043.11	17.25	28.58	27.52	26.97	44.58	33.89	22.2	18.24	31.24	26.04	71.23	47.31	33.79	24.1	31.74	29.9	53.17	44.34	20.04	22.22	26.44	27.59	35.67	34.91
	ENSG00000076053.12	7.98	7.33	11.6	10.87	9.12	6.81	9.56	7.23	9.61	2.78	16.13	15.17	13.13	4.62	6.06	4.34	6.11	3.44	5.59	4.89	3.7	4.67	8.03	9.77
	ENSG00000076067.13	6.83	2.2	1.59	0.98	7.32	3.96	5.01	1.36	0.51	0.33	2.45	2.09	2.3	1.04	0.62	0.76	1.11	0.84	0.86	0.78	0.34	0.47	2.68	2.09
	ENSG00000076108.12	45.58	32.14	40.02	21.37	41.18	32.85	14.33	14.27	24.97	27.45	45.73	34.9	35.95	33.57	30.03	30.38	66.04	50.01	62.48	38.95	33.65	33.97	35.03	44.39
	ENSG00000076201.15	23.45	3.25	28.87	8.55	8.17	6.33	8.39	9.7	5.87	3.96	18.46	9.18	12.19	3.4	3.4	3.73	3.11	2.64	3.93	4.02	7.5	6.6	5.85	8.46
	ENSG00000076242.16	13.43	14.9	32.96	28.31	18.22	21.02	16.11	11.92	16.34	9.68	21.26	20.68	15.32	9.22	13.05	15	9.49	10.23	15.74	14.37	23.98	27.48	17.25	22.8
	ENSG00000076248.11	61.28	69.58	112.52	98.7	61.59	52.5	57.81	39.83	30	25.06	27.84	34.4	44.71	26.95	25.22	24.01	16.13	17.01	41.17	49.47	59.83	66.67	48.07	62.89
	ENSG00000076258.10	1.39	1.45	0.65	0.65	4.12	3.94	1.97	2.77	2.37	1.78	10.42	9.78	2.36	1.33	2.38	2.7	14.71	10.24	2.49	2.39	0.48	0.55	1.78	2.21
	ENSG00000076321.11	8.45	7.21	15.39	14.32	18.49	12.71	8.05	7.1	10.82	5.81	24.7	18.4	12.45	6.38	8.82	7.39	8.96	9.67	6.6	6.04	6.9	10.4	12.5	15.86
	ENSG00000076344.16	2.85	2.1	0.41	0.43	0.51	1.47	2.26	3.95	1.25	2.39	0.76	1.2	2.6	4.57	1.39	1.99	1.32	1.26	1.77	1.75	0.55	0.5	0.73	0.55
	ENSG00000076351.13	2.99	2.46	4.1	3.96	4.53	3.17	2.55	2.75	2.21	2.28	3.52	3.71	4.69	2.47	2.1	1.79	1.95	1.39	2.96	2.79	3.72	3	3.47	5.18
	ENSG00000076356.7	0	0.11	1.15	1.69	1.12	0.36	0.61	1.96	2.09	1.75	1.52	1.05	1.77	1.03	1.73	1.59	1.12	1.06	0.61	0.21	3.75	3.51	0.57	0.25
	ENSG00000076382.17	50.35	40.34	44.9	47.23	35.72	32.85	29.77	35.51	64.31	91.6	71.13	60.8	39	39.4	67.36	103.89	63.05	68.38	33.83	28.08	44.24	46.37	36.55	32.92
	ENSG00000076513.17	9.97	7.09	34.07	21.51	11.02	10.96	6.7	7.89	13.52	8.2	27.97	20.26	16.86	7.9	9.22	8.04	10.53	7.06	5.39	4.82	18.79	22.97	10.75	10.23
	ENSG00000076554.15	119.55	58.31	199.76	121.55	220.54	128.56	181.24	140.78	132.93	60.51	200.2	221.2	234.37	76.74	96.25	82.88	79.42	72.31	29.32	35.27	64.49	85.49	115.99	163.16
	ENSG00000076555.15	21.93	12.16	5.13	4.65	9.1	9.69	0.62	0.04	0.18	0.11	0.18	0.11	0.42	0.15	0.09	0.08	0.1	0.11	18.83	16.59	0.97	0.99	7.33	13.77
	ENSG00000076604.15	107.97	75.25	75.58	67.58	81.88	74.2	58.62	64.24	37.53	37.06	46.54	55.46	67.17	78.58	31.28	33.51	24.49	29.57	105.27	106.08	61.5	66.83	68.66	75.93
	ENSG00000076641.4	0.18	0.12	0.09	0.14	0.07	0.05	0.41	1.27	0.43	0.22	0.66	0.64	0.75	0.55	0.31	0.48	0.75	0.48	0.05	0.07	0.08	0.05	0.05	0.07
	ENSG00000076650.7	7.37	3.7	14.57	11.2	7.34	7.89	5.68	8.82	9.95	10.1	14.12	8.86	7.82	5.49	6.74	9.95	7.99	7.03	4.68	5.01	8.21	10.95	7.48	7.13
	ENSG00000076662.10	9.38	4.63	10.17	9.82	10.49	12.14	19.87	12.08	21.24	20.82	17.24	18.91	14.83	9.64	15.56	21.26	20.8	12.02	5.24	5.55	8.66	12.27	11.83	11.47
	ENSG00000076685.19	17.7	15.38	69.74	46.89	47.64	30.83	31.19	30.99	42.01	24.33	55.04	49.48	39.58	18.47	25.55	26.72	21.34	23.6	12.6	12.3	25.81	29.92	28.36	34.71
	ENSG00000076706.17	1.85	0.73	0.34	0.49	0.16	0.25	0.45	0	0.08	0.14	0.13	0.03	0.27	0.53	0.22	0.24	0.08	0.01	0.75	1.28	0.46	0.26	0.03	0.1
	ENSG00000076716.9	10.36	9.56	23.07	25.92	13.48	16.28	3.29	2.18	4.89	3.35	4.73	7.9	3.21	2.55	3.66	4.85	2.98	3.67	10.9	10.04	15.86	14.65	12	17.43
	ENSG00000076770.14	3.24	1.87	4.92	3.7	2.26	1.45	0.77	0.85	1.33	0.53	2.32	2.54	2.2	0.7	0.93	0.85	0.54	0.55	0.83	1.28	1.03	1.46	1.87	3
	ENSG00000076826.10	14.27	12.87	4.47	8.72	9.24	8.11	16.93	11.4	15.19	16.42	19.3	19.13	15.18	10.26	12.39	14.14	14.23	14.18	8.75	8.81	5.65	5.74	10.16	8.81
	ENSG00000076864.19	2.54	1.9	7	2.42	12.12	9.22	21.55	14.25	38.38	25.67	51.86	51.53	14.81	7.16	27.54	26.91	18.98	20.11	1.35	1.14	3.55	3.62	6.62	8.47
	ENSG00000076924.12	16.73	11.81	18.7	11.73	14.59	13.18	14.6	10	18.27	14.86	27.31	15.61	14.35	9.61	12.83	13.43	9.74	11.16	7.18	7.65	12.86	12.82	12.32	13.93
	ENSG00000076928.18	28.82	31.29	22.16	35.74	23.87	23.31	13.89	7.97	18.37	29.5	21.05	17.25	16.18	18.54	15.39	20.88	19.38	20.51	26.74	30.09	29.27	30.37	17.86	21.73
	ENSG00000076944.16	42.79	42.55	15.03	24.57	33.41	38.4	1.12	0.21	2.46	0.48	0.73	0.39	0.91	0.58	0.17	0.25	0.56	0.15	36.84	34.77	24.92	24.44	37.88	36.88
	ENSG00000076984.18	11.48	12.61	9.4	10.44	10.86	10.51	10.72	11.07	15.09	12.69	14.36	12	11.65	10.2	10.78	13.66	11.86	11.27	16.42	12.97	12.24	13.36	11.68	10.27
	ENSG00000077009.13	0	0	0	0	0	0	0	0	0	0	0	0	0	0	0	0	0	0	0	0	0	0	0	0
	ENSG00000077044.11	8.13	6.2	12.79	6.82	9.56	5.99	16.97	14.85	19.31	14.49	24.57	28.01	21.8	15.95	10.07	12.76	13.95	15.17	6.7	5.7	10.17	12.18	5.34	7.97
	ENSG00000077063.11	0	0	0	0.03	0	0	0.1	0.94	0.64	0.05	0.31	0.55	1.2	1.36	0.25	0.24	0.55	0.45	0	0.06	0	0	0	0
	ENSG00000077080.10	0	0	0	0	0	0	0	0	0	0	0	0	0	0	0	0	0	0	0	0	0	0	0	0
	ENSG00000077092.19	0	0.01	0	0	0	0	0.47	0.34	0.18	0.08	0.44	0.47	0.72	0.28	0.08	0.4	0.06	0.08	0	0	0.04	0	0.02	0
	ENSG00000077097.15	52.54	60.61	42.99	45.28	51.62	59.92	111.73	113.62	71.3	53.06	79.3	120.59	127.57	71.48	50.57	53.07	47.04	50.23	63.77	63.26	25.11	35.37	41.28	48.35
	ENSG00000077147.16	30.81	45.59	125.88	103.29	108.2	60.94	53.24	55.32	57.8	32.99	133.65	120.16	104.97	57.52	59.21	57.72	54.09	48.45	50.03	42.6	60.48	58.74	61.58	128.89
	ENSG00000077150.20	14.27	13.51	18.88	12.33	14.89	21.98	7.68	10.12	8.02	3.25	8.19	6.75	4.74	3.76	4.56	5.38	7.73	7.97	22.65	17.99	23.42	25.6	11.41	16.07
	ENSG00000077152.11	53.29	62.01	183.3	168.43	54.94	77.16	52.53	48.8	54.36	59.39	44.36	42.09	42.19	27.04	55.93	79.19	33.89	38.31	32.54	43.87	175.63	201.67	67.41	66.19
	ENSG00000077157.22	5.92	3.21	7.8	2.05	4.05	3.88	1.16	1.4	0.7	0.55	4.09	2.02	1.83	0.8	0.51	0.76	0.68	0.61	2.67	2.66	2.16	2.47	3.19	3.88
	ENSG00000077232.18	15.73	17.1	30.63	23.11	28.24	19.19	33.13	28.82	33.88	19.66	47.05	72.88	45.27	23.91	30.89	32.85	24.9	29.79	13.31	14.11	12.43	14.05	14.31	29
	ENSG00000077235.18	38.48	17.04	44.55	29.19	44.25	33.83	29.68	20.39	20.83	18.15	37.05	37.68	32.21	19.29	15.86	17.57	15.69	15.49	26.87	20.43	32.65	24.52	37.14	42.14
	ENSG00000077238.14	6.17	1.41	20.59	11.29	8.09	5.04	11.79	4.72	5.17	4.51	4	6.49	6.7	5.01	5.53	4	2.22	2.46	1.98	1.78	14.74	16.28	4.05	4.64
	ENSG00000077254.14	15.41	16.8	18.36	19.27	20.83	22.15	11.5	12.93	17.23	12.05	19.76	25.17	21.05	10.54	12.91	14.75	13.65	14	15.89	18.69	12.07	13.39	17.2	18.05
	ENSG00000077264.15	0	0	0	0	0	0	0	0	0	0	0	0.02	0	0.04	0	0	0.01	0	0.01	0	0	0	0	0.02
	ENSG00000077274.9	0	0	0.01	0.01	0	0	0.07	0	0	0	0	0.02	0.04	0.01	0.01	0.01	0	0	0.03	0	0	0	0	0.03
	ENSG00000077279.19	0	0	0	0	0	0	0	0.03	0	0	0.06	0.01	0.06	0.01	0	0	0	0	0	0	0	0	0	0
	ENSG00000077312.9	116.56	99.68	105.19	102.74	92.18	117.22	76.03	80.82	66.39	91.38	63.17	61.27	71.06	63.97	57.14	65.92	40.12	52.75	73.73	86.1	118.28	132.45	93.88	98.63
	ENSG00000077327.16	0	0.08	0	0	0	0.03	0	0	0.05	0	0	0	0.11	0	0.02	0	0	0	0	0	0	0	0.22	0.07
	ENSG00000077348.9	29.85	21.94	52.63	52.4	69.19	49.86	10.24	11.1	15.13	11.19	12.97	10.64	12.83	5.18	13.02	10.15	4.77	4.68	14.42	18.01	41.38	60.33	37.41	51.54
	ENSG00000077380.16	52.46	37.64	44.76	32.39	49.14	45.18	49.96	51.88	50.26	52.48	85.78	73.88	61.86	54.59	56.25	66.63	85.21	80.1	55.21	40.6	28.83	32.03	44.82	47.86
	ENSG00000077420.16	0	0	0	0	0	0.16	0	0	0	0	0.01	0.01	0	0	0	0	0	0	0.04	0.01	0	0	0	0
	ENSG00000077454.16	40.62	32.75	30.39	21.49	35.2	34.43	18.22	14.09	17.99	20.02	35.88	28.4	16.19	20.29	14.76	20.51	26.21	22.65	33.2	32.4	27.17	30.9	31.48	35.12
	ENSG00000077458.13	10.12	8.94	7.5	6.52	6.35	11.09	8.98	13.62	11.49	6.06	9.17	15.59	13.65	8.5	8.85	9.65	7.03	7.4	7.26	11.15	7.82	4.77	8.45	5.3
	ENSG00000077463.15	16.96	8.66	11.04	15.58	17.2	19.47	8.12	8.27	9.34	5.64	8.53	7.83	4.42	5.91	5.68	8.09	5.11	6.92	7.66	10.25	15.93	13.52	15.72	16.84
	ENSG00000077498.9	0	0	0	0	0	0	0	0	0	0	0	0	0	0	0	0	0	0	0	0	0	0	0	0
	ENSG00000077514.9	6.16	5.75	23.57	20.9	5.88	8.7	24.43	21.47	25.95	20.64	25	19.25	22.41	12.87	19.14	21.5	10.49	10.52	5.14	5.7	17.61	17.76	8.52	8.5
	ENSG00000077522.14	0	0.02	0.06	0.13	0	0	0	0	0	0	0	0	0	0	0.07	0	0.15	0	0	0	0	0.06	0	0
	ENSG00000077549.19	129.78	97.05	138.21	122.71	134.2	130.13	120.74	109.57	106.39	89.43	113.73	120.9	105.7	60.65	69.35	88.88	59.07	84.06	50.36	66.7	157.67	178.36	135.68	137.78
	ENSG00000077585.14	16.29	10.94	4.73	3.28	5.66	7.2	11.61	12.61	6.72	5.97	17.97	15.43	14.56	9.89	7.04	8.72	8.01	7.94	14.53	14.41	2.43	3.05	5.65	7.98
	ENSG00000077616.11	0	0	0	0	0	0	0	0	0	0	0	0	0	0	0.01	0	0	0	0.02	0	0.01	0	0	0
	ENSG00000077684.16	8.56	8.31	5.92	5.66	4.24	5.45	4.92	5.94	5.97	4.6	6.24	5.18	5.84	3.51	4.79	5.54	3.74	3.57	8.32	8.75	3.88	4.07	3.41	3.54
	ENSG00000077713.19	27.96	27.73	25.5	29.33	32.17	32.52	0.06	0	0.02	0	0	0.04	0.38	0.05	0.02	0.02	0	0	15.34	24.43	25.69	29.5	32.45	33.48
	ENSG00000077721.16	59.14	64.02	109.11	96.92	91.58	75.25	46.77	52.42	60.42	43.01	75.23	69.83	55.82	32.93	47.56	47.67	38.39	35.16	38.97	46.15	80.46	88.91	69.1	84.24
	ENSG00000077782.21	19.87	6.1	5.64	9.5	3.07	3.38	11.69	14.59	14.58	10.88	26.81	21.48	23.65	15.68	10.02	11.08	15.15	14.8	8.25	5.15	4.77	4.84	3.34	4.22
	ENSG00000077800.13	0	0.11	0	0	0	0	0	0	0	0	0	0	0	0	0.13	0	0	0	0	0.09	0	0	0.06	0
	ENSG00000077935.17	0	0.15	0.15	0.23	0.11	0.11	1.3	1.18	0.87	1.29	0.61	0.8	1.62	1.01	1.24	2.21	0.62	1.07	0.13	0.21	0.17	0.15	0.14	0.1
	ENSG00000077942.19	7.2	4.61	1.95	1.47	5.48	3.24	7.3	2.58	6.9	5.94	11.66	9.48	5.8	5.3	5.4	6.89	5.59	5.61	3.48	2.59	1.07	1.02	2.85	2.9
	ENSG00000077943.8	0	0	0	0	0	0	0	0	0	0	0.02	0.02	0	0	0.01	0	0	0	0.1	0	0	0	0	0.02
	ENSG00000077984.6	0	0	0	0	0	0	0	0	0	0	0	0	0	0	0	0	0	0	0	0	0	0	0	0
	ENSG00000078018.20	3.48	3.51	1.44	1.7	0.51	0.62	0.15	0.05	0.52	0.02	0.28	0.38	0.81	0.13	0.45	0.13	0.22	0.09	2.53	2.49	0.85	0.84	0.77	0.95
	ENSG00000078043.16	4.12	4.32	9.19	6.63	7.92	5.25	9.2	6.81	6.74	5.02	9.77	10.72	10.82	4.19	3.63	4.12	3.62	3.75	2.77	2.88	3.45	4.35	5.15	7.76
	ENSG00000078053.17	0	0.01	0	0	0.01	0.02	0.03	0	0.01	0.08	0.11	0.13	0.33	0.12	0.08	0.11	0.03	0	0.02	0	0	0.05	0.08	0.02
	ENSG00000078061.13	39.23	21.7	26.57	23.91	31.56	21.64	24.16	18.85	23.86	13.4	30.19	25.4	21.63	18.18	18.04	18.18	14.54	14.39	21.98	24.39	20.27	19.6	19.38	26.24
	ENSG00000078070.13	30.37	30.27	20.88	13.21	29.25	31.13	30.53	40.07	26.42	21.28	59.46	44.49	41.4	25.4	24.21	32.42	41.23	45.96	32.31	34.04	14.14	18.16	26.9	29.4
	ENSG00000078081.8	3.98	1.91	0.66	1.79	1.39	0.61	0.1	0.1	0.5	0.4	0.54	0.11	0.25	0.07	0.44	0.46	0.06	0.12	0.87	0.98	0.16	0.15	0.09	0.29
	ENSG00000078098.14	0	0.33	0.18	0.83	0.99	0	0.06	0	0	0	0.14	0.03	0.14	0.19	0	0.08	0	0.07	0	0	0	0	0	0
	ENSG00000078114.19	21.79	17.59	33.47	26.26	49.56	45.27	15.9	21.16	17.51	9.48	26.6	24.45	32.24	13.93	11.57	11.47	13.74	15.04	25.74	15.93	22.25	24.09	38.34	60.17
	ENSG00000078124.12	11.43	8.44	16.45	9.08	10.13	6.51	6.43	8.27	14.77	11.56	11.52	12.32	11.74	11.12	12.19	12.76	8.57	9.37	6.89	6.79	7.57	8.65	6.46	10.91
	ENSG00000078140.14	75.47	65.17	140.76	118.92	92.7	75.22	49.01	43.11	47.62	33.37	75.37	68.63	65.21	29.72	35.93	43.9	44.54	41.99	33.43	39.56	121.27	125.89	113.99	112.46
	ENSG00000078142.13	6.54	7.04	7.9	5.83	9.99	5.89	18.48	16.67	17.27	10.99	33.13	29.59	22.39	12.52	18.45	16.31	18.01	19.7	8.22	8.91	3.91	4.94	11.07	10.3
	ENSG00000078177.14	2.8	2.86	3.59	3.12	2.67	2.16	1.65	1.4	1.78	0.85	2.46	3.09	3.24	1.31	1.15	1.38	1.18	1.13	2.37	2.67	1.05	1.19	1.54	2.7
	ENSG00000078237.7	12.39	10.24	19.48	17.16	35.92	27.75	8.85	8.62	5.69	2.07	12.03	9.76	11.24	5.12	3.55	2.79	2.74	2.52	4.75	5.71	9.79	14.36	31.13	42.23
	ENSG00000078246.17	10.98	8.86	9.67	8.39	10.15	11.19	12.42	11.92	13.39	7.25	13.68	11.78	12.63	6.1	7.27	7.81	4.73	4.87	6.29	6.09	5.88	6.52	8.62	11.31
	ENSG00000078269.15	7.46	7.3	11.61	12.59	7.64	6.53	6.97	5.65	8.94	5.98	17.36	10.88	8.47	5.01	6.4	5.16	6.94	7	5.62	5.77	8.34	7.11	7.46	7.93
	ENSG00000078295.17	0	0	0	0	0	0	0.44	0.02	0	0.01	0.18	0.01	0.21	0.01	0	0	0	0	0	0.01	0	0	0	0
	ENSG00000078304.19	68.61	84	73.1	69.79	96.36	97.69	59.79	61.37	68.22	48.32	99.18	96.12	87.94	41.44	47.96	59.66	54.18	62.45	58.47	72.23	47.62	53.06	91.56	114.5
	ENSG00000078319.10	33.93	33.82	35.69	34.19	49.53	44.78	35.66	25.58	29.59	25.04	38.94	37.45	30.03	20.13	26.54	29.21	25.65	26.69	25.72	30.06	30.17	36.12	46.52	45.84
	ENSG00000078328.22	0	0.01	0	0	0	0	0	0	0	0	0	0	0	0	0.06	0	0	0	0	0	0.03	0	0.06	0
	ENSG00000078369.18	130.7	79.12	113.59	95.49	155.26	97.92	111.66	80.63	105.52	49.59	154.26	161.25	128.53	50.97	60.11	51.75	47.18	40.86	41.99	41.63	60.65	68.36	97.89	178.4
	ENSG00000078399.19	0	0.05	0.13	0.17	0.07	0.38	0	0	0	0	0	0	0	0	0	0.03	0	0	0.05	0	0.23	0.33	0.32	0.32
	ENSG00000078401.7	9.65	14.04	1.28	1.58	1.14	0.87	9.41	19.72	3.08	1.3	2.52	2.42	18.87	14.06	3.03	1.8	2.28	2.53	18.36	25.32	2.2	3.17	2.16	1.92
	ENSG00000078403.17	25.58	26.56	29.45	27.42	27.41	26.51	8.73	11.73	13.76	7.58	13.42	14.1	15.99	10.22	6.92	9.87	10.31	7.39	23.69	20.77	21.41	19.47	17.26	23.11
	ENSG00000078487.17	4.56	3.62	6.59	3.84	2.98	4.08	2.81	6.55	6.01	5.71	7.44	5.73	4.66	4.71	5.52	3.65	5.28	4.32	11.58	7.72	3.95	3.99	4.38	3.19
	ENSG00000078549.15	0	0	0	0	0	0	0	0	0	0	0	0	0	0	0	0	0	0	0	0	0	0	0	0
	ENSG00000078579.9	0	0	0	0	0	0	0	0	0	0	0	0	0	0	0	0	0	0	0	0	0	0	0	0
	ENSG00000078589.13	0	0.08	0.01	0	0	0.02	2.25	2.05	0.89	1.02	0.88	4.54	1.62	1.31	0.67	1.51	1.04	2.37	0.05	0.02	0	0	0.04	0
	ENSG00000078596.11	0	0	0	0	0	0	0.41	0.21	0	0.46	0.83	1.91	0.37	0.48	0.98	0.76	1.3	1.07	0	0	0	0	0	0
	ENSG00000078618.22	83.03	75.92	89.19	80.49	84.54	74.1	46.9	41.89	54.85	56.96	64.01	62.13	56.52	35.88	42.92	46.89	44.77	49.39	59.32	50.37	95.89	85.08	75.43	86.87
	ENSG00000078668.14	68.72	58.04	135.36	107.09	99.51	100.31	97.71	88.27	90.15	83.21	112.35	102.28	96.65	57.9	76.08	82.92	65.85	63.03	39.84	42.54	105.63	116.98	121.99	120.97
	ENSG00000078674.18	17.71	24.42	26.08	23.26	23.37	23.46	35.05	39	36.23	39.2	44.09	42.17	42	28.45	29.11	35.62	34.99	30.33	36.4	33.42	19.39	20.62	21.62	23.2
	ENSG00000078687.17	2.92	2.61	3.64	2.89	3.34	2.18	2.61	2.24	2.84	4.68	3.61	4.14	4.09	2.61	2.3	2.97	3.59	3.28	5.55	4.91	3.31	2.97	2.63	3.35
	ENSG00000078699.22	6.17	3.02	3.87	2.5	2.62	4.11	3.21	2.69	4.79	4.71	9.94	8.54	5.16	3.06	2.87	3.59	4.02	3.43	3.82	3.32	1.93	1.56	3.89	3.45
	ENSG00000078725.13	0	0	0	0	0	0	1.07	1.27	0.99	0.4	0.97	0.82	1.68	0.85	0.5	0.57	0.7	0.63	0	0.02	0	0	0	0
	ENSG00000078747.16	24.42	15.14	47.12	29.15	36.36	18.53	86.05	69.61	79.21	34.95	198.08	146.23	149.53	52.7	51.76	47.32	46.9	37.74	6.08	8.48	15.52	21.51	20.08	31.84
	ENSG00000078795.17	0	0.04	0	0	0	0.12	0	0.71	0.06	0	0	0	0	0.06	0	0.12	0	0.06	0.16	0.02	0	0	0	0
	ENSG00000078804.13	6.25	10.46	0.99	0.87	3.13	2.03	175.3	274.15	37.98	26.05	73.8	69.45	212.5	218.07	25.44	28.79	26.73	30.42	15.78	16.71	0.44	0.5	2	2.34
	ENSG00000078808.19	104.62	64.28	113.68	95.38	147.99	114.59	53.59	44.98	50.44	40.89	81.31	65.89	49.06	40.44	50.78	56.06	38.21	36.32	49.02	44.19	102.3	97.47	124.94	128.65
	ENSG00000078814.17	0	0.17	0	0	0.03	0.08	2.51	0.16	0.47	1.05	1.01	0.98	0.71	0.75	1.12	1.03	2.83	1.03	0.1	0.01	0	0	0.01	0.01
	ENSG00000078898.7	0	0	0.13	0	0.05	0	2.08	1.69	2.57	5.11	3.79	8.1	0.93	1.47	2.97	6.55	4.45	7.37	0	0	0	0	0.03	0
	ENSG00000078900.15	0.29	0.13	0.43	0.11	0.06	0.22	0.2	0.27	0.03	0.03	0.1	0.1	0.11	0.05	0.11	0.15	0	0.01	0.35	0.27	0.57	0.76	0.4	0.29
	ENSG00000078902.16	4.64	5.48	7.44	7.6	8.64	5.91	7.32	5.26	7.32	4.32	14.03	9.2	8.51	4.96	5.28	4.57	4.42	3.79	4.03	4.19	5.71	5.83	5.82	9.33
	ENSG00000078967.13	4.64	3.71	4.88	9.2	7.37	4.56	11.32	11.59	13.4	10.42	16.34	15.32	13.23	6.72	11.3	11.92	7.8	9.31	2.14	3.62	6.52	8.48	7.61	7.91
	ENSG00000079101.16	0	0	0	0	0	0	1.77	1.07	0.56	0.96	0.59	1.08	1.6	0.83	0.3	0.85	0.5	0.67	0.02	0	0	0	0	0
	ENSG00000079102.16	0	0.01	0	0.04	0	0.09	0	0	0	0	0	0	0.06	0.18	0.01	0	0	0.02	0.39	0.02	0.06	0.13	0.06	0.27
	ENSG00000079112.10	0	0.01	0	0.06	0	0.04	0	0	0	0	0	0	0	0	0	0	0	0	0	0	0.02	0	0	0
	ENSG00000079134.12	13.96	17.94	20.3	25.56	16.07	21.73	25.34	41.36	42.5	35.59	48.4	45.58	32.95	36.06	31.24	41.26	41.41	38.77	23.49	20.66	16.66	19.42	15.79	16.11
	ENSG00000079150.18	1.03	1.2	0	0.99	0.84	0.77	0.78	0.44	0.31	0.35	1.52	0.33	1.02	1.3	0.21	0.59	0.31	1.1	2.46	2.44	0.1	0.18	0.56	0.04
	ENSG00000079156.17	0.6	0.24	0.62	1.4	0.77	0.52	0.48	0.76	0.77	0.24	0.52	0.28	0.7	0.34	0.37	0.39	0.17	0.16	0.2	0.48	0.37	0.51	0.41	0.42
	ENSG00000079215.14	1.17	0.55	0.37	0.5	1.77	0.17	0.06	0.01	0.72	0	0.46	0.28	0.27	0.03	0.08	0.13	0.32	0.2	0.1	0.15	0.1	0.54	0.5	0.78
	ENSG00000079246.16	98.52	85.59	196.03	170.91	161.16	118.68	135.69	106.86	117.69	85.94	145.54	138.19	141.25	68.24	85.82	91.53	77.98	62.91	73.59	75.35	134.77	168.54	121.26	163.93
	ENSG00000079257.8	52.95	87.76	139.07	140.59	1243.46	712.03	10.72	10.11	28.36	21.06	29.58	25.59	21.27	12.2	34.41	32.2	23.72	26.94	34.76	49.15	112.55	112.95	900.23	725.97
	ENSG00000079263.19	0	0.59	0	0	0	0.17	0	0	0.05	0.12	0.12	0.34	0	0	0	0.17	0.06	0.19	0.4	0.15	0.02	0	0.11	0
	ENSG00000079277.22	14.32	13.64	26.76	17.19	35.79	25.53	14.19	11.16	19.76	18.47	44.83	27.99	24.46	12.98	14.87	15.43	18.73	14.53	10.07	8.06	27.82	24.29	28.15	25.22
	ENSG00000079308.19	2.14	0.22	1.04	0.13	0.15	0.09	3.23	1.89	2.97	1.55	7.85	6.22	6.9	3.54	1.36	2.22	3.76	2.2	0.51	0.41	0.15	0.02	0.09	0.14
	ENSG00000079313.15	13.33	7.22	12.49	11.72	9.65	6.7	7.87	11.42	11.13	11.85	13.18	10.56	8.98	10.22	9.21	9.53	8.82	9.85	6.51	5.35	8.84	7.84	9.04	7.64
	ENSG00000079332.15	54.27	63.79	80.24	86.69	54.38	48.01	51.85	53.83	46.83	31.34	58.17	56.65	66.32	49.37	38.14	37.3	33.13	30.83	52.01	48	64.54	65.88	62.72	61.35
	ENSG00000079335.20	0.93	0.74	0.74	0.88	1.55	1.71	2.12	0.93	1.16	0.44	1.53	1.79	1.53	0.83	0.69	0.75	0.96	0.8	0.46	0.81	0.42	0.4	1.45	2.01
	ENSG00000079337.16	0	0.17	0.42	0.16	0.1	0.48	0.24	0.37	2.7	3.35	2.72	3.55	0.45	0.39	3.57	5.15	1.7	2.5	0.16	0.42	0.28	0.11	0.23	0.3
	ENSG00000079385.23	0.86	0.61	4.63	2.23	1.78	1	3.04	2.09	8.66	4.31	12.65	12.36	5.09	4.88	9.83	7.97	6.37	7.28	0.2	0.59	1.24	0.37	0.45	0.26
	ENSG00000079387.14	5.79	4.57	10.17	9.72	5.93	4.91	5.53	4.18	7.64	3.89	11.38	9.71	8.56	2.97	4.83	5.55	3.64	2.91	2.7	3.36	4.24	5.89	4.83	7.2
	ENSG00000079393.20	1.35	1.48	1.39	0.79	5.07	3.74	0	0	0.53	0.07	0.25	0	0.12	0	0.09	0.22	0	0	0	0.19	1.25	3.44	1.25	0.89
	ENSG00000079432.7	19.63	8.91	17.7	9	16.95	12.71	10.32	7.74	8.43	8.15	19.56	13.82	13.96	7.76	8.66	8.52	9.4	10.42	11.09	11.08	11.86	9.7	13.91	16.05
	ENSG00000079435.10	0	0.13	0.06	0.05	0.4	0.2	0.1	0	0	0	0.18	0.14	0.13	0.12	0	0.22	0.14	0.06	0.17	0.29	0.51	0.4	0.52	0.54
	ENSG00000079459.13	31.82	12.22	12.13	11.28	16.63	12.95	13.33	12.29	8.37	6.7	27.84	19.15	19.66	17.2	6.74	7.48	19.38	17.52	9.33	6.94	9.73	14.21	13.46	12.44
	ENSG00000079462.8	47.78	31.4	32.76	19.17	38.45	34.09	42.69	30.3	40.72	40.57	52.3	52.78	34.36	20.62	25.12	42.15	32.07	37.09	22.57	23.8	29.12	29.47	33.76	37.64
	ENSG00000079482.13	11.84	8.42	1.7	0.81	1.95	1.63	1.12	1.02	0.65	0.83	3.86	3.42	1.94	0.75	0.53	0.67	1.63	0.79	2.87	2.63	0.33	0.74	1.11	1.5
	ENSG00000079557.5	0	0	0	0	0	0	0	0	0	0	0	0	0	0	0	0	0	0	0	0	0	0	0	0.03
	ENSG00000079616.13	80.26	70.81	82.52	87.88	53.05	50.42	48.16	46.18	64.36	76.94	57.92	45.93	41.44	36.99	45.62	60.4	37.82	40.29	68.36	67.27	77.84	77.44	51.6	49.41
	ENSG00000079689.14	0	0	0	0	0	0	3.47	2.03	4.31	3.45	10.5	20.71	7.82	4.58	4.72	7.57	10.94	12.84	0	0.07	0	0	0.07	0
	ENSG00000079691.18	11.73	12.21	7.12	6.78	6.19	8.1	7.64	8.28	8.01	8.22	10.35	11.43	11.99	8.77	7.82	10.69	10.2	12.16	6.93	7.1	6.34	7.34	7.3	6.25
	ENSG00000079739.17	3.54	1.56	3.84	3.95	5.99	5.24	5.91	4.42	2.98	1.01	5.36	5.73	8.03	2.5	2.14	1.76	0.99	1.2	0.64	1.02	2.32	3.59	3.18	6.19
	ENSG00000079785.16	71.31	54.9	148.5	131.41	115.82	97.22	67.61	56.55	61.77	38.93	79.05	84.77	79.4	29.14	44.74	45.07	36.55	39.78	29.37	34.88	85.41	103.55	96.46	115.41
	ENSG00000079805.18	85.61	41.15	75.07	47.01	88.71	73.51	64.56	50.87	58	50.17	116.32	85.48	80.49	41.6	42.27	56.58	40.18	43.78	31.25	34.46	58.04	63.75	77.96	90
	ENSG00000079819.19	18.29	11.8	18.32	17.42	15.92	15.6	2.48	3.91	1.37	1.07	5.33	8.46	4.23	2.17	1.53	1.83	3.38	4.17	8.58	9.32	9.86	11.16	15.74	23.31
	ENSG00000079841.18	0	0	0	0	0	0.01	0.1	0.06	0.01	0.02	0.17	0.17	0.12	0.08	0.07	0.11	0.15	0.08	0	0	0	0	0	0
	ENSG00000079931.15	0	0	0	0	0	0	0	0	0	0	0	0.08	0.03	0.04	0	0	0	0	0	0	0	0	0	0
	ENSG00000079950.14	20.65	5.83	12.77	8.7	16.39	8.7	11.06	10.81	11.67	7.75	28.71	26.55	23.22	5.16	6.14	7.05	7.93	5.89	4.99	3.01	4.46	5.5	9.59	14.32
	ENSG00000079974.18	5.59	6.83	5.03	4.3	11.24	9.54	5.23	5.63	7.45	6.28	8.41	8.28	5.01	4.82	4.04	6.33	6.72	5.33	9.74	9.03	3.89	6.21	5.91	7.28
	ENSG00000079999.14	49.78	47.24	72.87	90.6	56.11	40.52	56.55	46.46	85.19	78.23	59.49	52.48	38.51	38.2	81.42	68.75	58.88	45.56	39.52	41.27	96.81	99	66.13	53.76
	ENSG00000080007.8	2.79	4.55	2.89	3.38	5.51	3.12	0	0	0	0	0	0	0.18	0.02	0	0	0	0	7.79	7.66	1.56	3.63	5.74	4.05
	ENSG00000080031.10	0.48	0.15	1.99	0.74	4.24	1.64	0.59	0.1	0.26	0.41	0.22	0.11	0.21	0.04	0.55	0.08	0.19	0.03	0.79	0.26	0.93	0.81	1.39	1.72
	ENSG00000080166.16	0	0	0	0	0	0.01	0	0	0	0	0	0	0	0	0.02	0	0	0	0.01	0	0.01	0	0	0.01
	ENSG00000080189.15	22.47	15.55	15.09	12.05	18.37	16.62	20.59	20.53	23.33	21.4	34.32	32.26	19.67	19.42	19.19	23.63	17.92	19.08	15.56	16.06	10.52	10.53	13.38	15.23
	ENSG00000080200.10	0.14	0.19	0.84	0.06	0.04	0.16	1.19	0.6	1.02	0.49	1.55	0.91	1.6	0.86	0.83	0.78	0.33	0.3	0.16	0.2	0.15	0.2	0.03	0.05
	ENSG00000080224.17	6.11	5.04	1.66	0.59	1.98	1.24	0.31	0	0.05	0	0.08	0.1	0.69	0.41	0	0	0.05	0.02	7.16	5.19	0.3	0.66	1.11	1.88
	ENSG00000080293.10	0	0	0	0	0	0	0	0	0	0	0	0	0	0	0	0	0	0	0	0	0	0	0	0
	ENSG00000080298.15	6.66	1.73	1.12	0.66	2.23	1.38	0	0.01	0	0	0.02	0.01	0.02	0.03	0.09	0.12	0.01	0.04	1.72	1.71	0.38	0.3	1.31	1.35
	ENSG00000080345.18	6.83	8.95	26.99	20.82	11.37	9.91	8.54	8.24	8.58	5.61	14.05	11.89	13.59	7.01	5.99	6.02	5.23	5.44	9.83	7.14	10.33	11.44	7.96	14.05
	ENSG00000080371.6	54.46	52.1	230.36	145.39	98.25	69.8	40.01	43.56	50.05	22.16	79.75	63	60.91	26.05	32.11	25.33	21.65	18.8	37.57	36.65	80.64	111.16	94.47	112.18
	ENSG00000080493.18	0	0	0	0	0	0	0	0	0	0	0	0	0.01	0	0	0	0	0	0	0	0	0	0	0
	ENSG00000080503.24	28.68	14.31	14.72	15.39	32.91	17.84	20.96	18.52	9.94	8.6	20.53	18.44	25.84	8.42	10.03	8.63	10.22	9.01	25.6	18.82	5.73	5.31	18.86	23.64
	ENSG00000080511.5	0	0	0	0	0	0	0	0	0	0	0	0	0	0	0	0	0	0	0	0.13	0	0	0.08	0.04
	ENSG00000080546.13	9.58	11.21	11.19	10.68	39.56	32.81	20.86	21.13	9.22	6.23	13.45	14	22.67	14.86	6.25	7.89	5.54	7.4	8.59	9.35	4.41	5.09	25.94	31.77
	ENSG00000080561.14	17.17	11.01	20.57	11.23	20.06	14.72	7.05	5.29	5.98	2.9	24.3	14.32	6.6	2.47	4.29	3.43	7.11	3.88	3.35	4.39	11.22	12.66	19.61	30.85
	ENSG00000080572.13	0	0.07	0	0	0	0	0	0	0	0	0	0.04	0	0	0	0	0	0	0.06	0	0.03	0	0.14	0.03
	ENSG00000080573.7	0.19	0.09	0.03	0.02	0	0	0	0	0	0.05	0	0	0	0	0.01	0	0	0	0.06	0.03	0.03	0.01	0	0.01
	ENSG00000080603.17	17.22	1.96	20.15	2.86	13.48	5.05	3.32	3.42	3.03	1.02	13.62	7.58	8.88	3.03	1.37	1.58	1.57	0.72	5.09	2.57	3.02	3.25	5.53	12.82
	ENSG00000080608.10	17.73	30.58	66.78	67.12	32.69	28.01	6.38	6.98	7.31	3.6	6.46	6.79	5.88	6.83	8.05	4.95	4.97	3.38	26.26	25.74	68.39	76.66	23.76	26.71
	ENSG00000080618.17	0	0	0	0	0	0.26	0.08	0	0.03	0.14	1.07	0.71	0.06	0.08	0.12	0.1	0.5	0.54	0	0.03	0	0	0.46	0.21
	ENSG00000080644.16	0	0.09	0.76	0.48	0.28	0.33	0	0	0.07	0	0.3	0.01	0.11	0	0.02	0	0	0.01	0.36	0.59	0.13	0.07	0.18	0.34
	ENSG00000080709.16	0	0.15	0.46	0.07	0.29	0.3	0.16	0	0.29	0.08	0.45	0.38	0.15	0.17	0.27	0.11	0.12	0.46	0.12	0.11	0.07	0.07	0.26	0.25
	ENSG00000080802.19	8.88	7.03	13.21	12.43	13.65	9.05	10.37	8.96	13.61	5.77	17.78	13.36	14.28	6.8	7.74	7.62	10.21	7.23	8.09	7.61	7.8	8.55	10.04	13.83
	ENSG00000080815.19	28.65	22.38	37.61	29.06	52	32.68	25.08	23.45	23.49	16.24	41.54	38.48	34.63	26.11	23.62	21.68	19.19	21.17	30.44	22.81	23.05	19.35	33.76	46.65
	ENSG00000080819.9	3.72	5.14	8.33	6.54	6.22	7.73	7.1	5.25	6.87	2.72	10.01	10.75	9.98	4.67	5.22	7.69	5.32	4.29	2.96	2.7	4.43	5.13	7.72	8.6
	ENSG00000080822.17	30.67	33.44	43.92	29.49	29.88	43.44	14.82	20.82	24.12	12.67	22.82	22.62	27.94	21.63	24.36	19.83	11.63	13.37	28.09	29.59	38.05	37.06	24.24	29.08
	ENSG00000080823.23	9.65	5.42	13.69	8.76	10.16	11.07	6.54	8.16	7.39	6.68	6.21	4.62	3.95	3.23	4.95	4.1	3.19	3.67	11.59	11.84	9.61	8.18	9.15	9.83
	ENSG00000080824.19	998.33	1371.5	3473.04	3164.56	2351.1	1522.24	1439.61	1616.32	1524.82	1334.54	1306.9	1033.53	956.65	849.76	1429.5	1385.62	1107.87	1003.16	847.36	1516.41	3232.95	3265.95	2262.11	2465.26
	ENSG00000080839.12	2.1	1.93	11.79	8.88	1.84	3.18	0.77	1.01	1	0.79	0.98	1.01	1.63	0.78	0.73	0.96	0.9	0.61	1.86	1.64	4.54	5.08	2.18	3.71
	ENSG00000080845.18	19.62	7.66	22.63	13.66	21.11	14.21	23.71	17	26.93	18.46	37.68	33.42	26.48	14.24	14.46	17.55	13.34	14.34	7.01	8.79	16.03	18.48	16.22	17.46
	ENSG00000080854.16	1.17	0.31	1.06	1.72	1.62	0.74	3.45	2.52	3.38	1.33	3.89	2.97	2.03	3.09	3.56	2.22	1.37	2.29	0.63	0.66	0.87	1.87	0.92	0.6
	ENSG00000080910.13	0	0	0	0	0	0	0	0	0	0	0	0	0	0	0	0	0	0	0	0	0	0	0	0
	ENSG00000080947.15	0.47	0.6	0.27	0.17	1.59	1.28	0.15	0.43	0.34	0.55	2.56	1.05	0.31	1.07	0.37	0.52	0.49	0.45	0.38	1.28	0.59	0.44	0.27	1.44
	ENSG00000080986.13	8.78	8.2	14.71	14.77	7.23	7.05	24.47	22.24	24.4	31.52	30.66	31.38	24.49	11.51	21.82	33.66	16.21	19.77	7.21	8.71	5.53	8.04	6.4	7.4
	ENSG00000081014.11	10.86	10.91	27.61	22.74	24.49	18.78	2.77	1.9	3.51	2.43	7.77	6.81	3.74	1.59	1.98	2.16	3.06	2.31	6.77	7.11	10.02	11.47	18.91	28.34
	ENSG00000081019.13	11.02	12.1	14.97	10.49	15.85	13.78	3.37	2.88	3.19	1.87	6.65	4.65	4.41	2.87	2.93	3.59	3.64	3.38	16.21	13.92	7.35	6.62	11.78	15.19
	ENSG00000081026.19	6.16	4.49	4.95	5.26	3.51	3.9	6.93	6.98	7.43	5.46	12.5	9.38	8.47	4.75	5.76	4.72	7.03	5.73	4.67	4.59	3.89	4.57	2.72	4.66
	ENSG00000081041.9	0	0.12	0	0	0	0.03	1.09	0.92	0.26	0	0.04	0	0.77	0.51	0.17	0.09	0	0	0	0	0	0.1	0	0
	ENSG00000081051.8	0	0	0	0	0	0	0.49	0	0	0	0	0.02	0	0	0	0	0	0	0	0	0	0	0	0
	ENSG00000081052.13	0.14	0.19	0	0	0	0	0	0	0.02	0.06	0.1	0.09	0.26	0.13	0.1	0.1	0.07	0.05	0	0.01	0	0	0.03	0
	ENSG00000081059.20	0.03	0.77	1.33	1.21	1.34	1.45	0.2	0.25	0.36	0.92	0.32	0.3	0.26	0.13	0.11	0.34	0.25	0.09	0.7	1.36	1.14	1.41	2.31	1.64
	ENSG00000081087.15	5.15	11.28	29.91	27.37	26.27	14.33	4.46	7.39	5.61	6.33	18.03	11.81	6.71	6.03	6.84	7.87	6.85	7.75	9.49	8.69	16.47	15.35	16.38	19.41
	ENSG00000081138.14	0	0	0	0	0	0	0.39	1.54	0.67	0.09	0.17	0.7	0.97	0.54	0.49	0.68	0.21	0.03	0	0	0	0	0.03	0
	ENSG00000081148.12	0	0.02	0	0	0.02	0	0.05	0.16	0.03	0.08	0.15	0.18	0.22	0.1	0.07	0.1	0.11	0.11	0.06	0.02	0	0	0.02	0.03
	ENSG00000081154.12	122.65	73.47	107.04	80.52	94.41	87.04	61.79	65.85	61.11	30.76	79.26	93.09	85.03	43.91	52.32	46.79	52.14	43.52	41.96	52.17	50.41	61.87	93.67	120.69
	ENSG00000081177.18	20.18	14.68	12.89	11.09	22.18	18.75	12.56	11.72	11.88	9.3	25.69	19.85	17.36	10.19	11.22	13.77	12.88	12.05	12.64	11.85	7.74	7.65	16.46	21.33
	ENSG00000081181.8	11.29	16.46	5.68	2.58	7.01	5.78	3.61	6.51	6.67	4.37	12.47	5.93	6	3.8	5.47	4.95	7.12	5.48	5.94	14.84	2.08	1.69	10.4	7.86
	ENSG00000081189.16	0	0.03	0.02	0.14	0.05	0.06	0.03	0.04	0.33	0.08	0.03	0.16	0.06	0.18	0.14	0.05	0.02	0.03	0.03	0.01	0.03	0.01	0.12	0.03
	ENSG00000081237.20	0	0	0	0	0	0.01	0	0	0	0	0	0	0	0	0	0	0	0.07	0	0	0	0	0	0
	ENSG00000081248.11	0	0.01	0	0	0.03	0	0	0	0	0	0	0	0	0	0	0	0	0	0	0	0	0	0	0.02
	ENSG00000081277.13	1.86	0.34	0.52	0.48	2.22	2.76	3.7	1.76	5.4	3.05	7.95	4.66	3.45	1.18	2.16	2.21	1.79	1.2	0.17	0.14	0.17	0.06	1.32	2.02
	ENSG00000081307.14	23.58	14.56	40.91	48.45	30.43	31.15	21.09	24.4	27.96	13.27	36.99	41.2	32.62	15.29	19.65	18.84	19.24	17.32	15.94	12.31	20.14	20.18	24.95	38.41
	ENSG00000081320.11	0.87	2.5	6.29	4.44	6.22	3.38	2.85	2.75	3.02	1.41	5.74	6.28	6.29	2.23	2.04	2.5	2.52	3.32	1.84	2.22	2.16	2.57	2.8	4
	ENSG00000081377.17	0.89	0.96	2.22	1.56	2.26	3.5	3.06	1.46	3.59	3.52	5.32	5.68	3.19	1.65	2.18	2.85	2.21	2.35	0.43	0.36	0.75	0.71	2.84	2.92
	ENSG00000081386.12	3.26	2.08	7.2	4.29	7.87	4.84	2.6	1.85	3.59	1.87	7.75	6.01	3.9	1.47	1.77	2.57	2.48	1.77	2.27	1.57	2.69	2.44	5.05	5.34
	ENSG00000081479.15	4.7	2.97	0.24	0.59	0.32	1.01	6.48	3.98	2.65	1.61	21.5	16.28	5.47	4.17	2.84	3.5	17.33	10.38	0.1	0.1	0.01	0.01	0.64	1.37
	ENSG00000081665.14	5.85	6.02	7.01	6.34	10.76	8.5	5.32	5.71	8.61	5.62	12.14	11.49	7.38	5.19	5.06	5.98	5.93	8.53	4.47	6.88	2.88	3.63	8.68	8.13
	ENSG00000081692.12	8.1	4.84	10.07	9	9.88	7.26	7.54	3.16	5.79	5.35	12.4	7.99	6.48	3.49	6.69	6.53	5.16	5.06	1.96	2.82	6.2	6.39	6.18	6.8
	ENSG00000081721.12	12.81	17.71	36.84	38.46	23.19	21	32.51	35.78	41.11	28.63	45.22	45.16	39.26	23.06	29.08	24.92	20.18	22.99	8.64	10.99	23.97	26.17	21.83	24.67
	ENSG00000081760.17	36.01	24.67	23.93	22.32	37.52	27.19	7.55	8.22	7.76	7.98	17.22	17.18	11.72	8.15	7.79	8.66	8.35	9.32	12.93	11.06	20.1	20.16	25.36	32.52
	ENSG00000081791.9	27.26	24.48	18.1	21.14	29.56	31.48	8.84	13.78	13.33	12.92	15.85	18.38	14.21	10.26	8.51	12.11	10.57	11.27	23.6	27.21	18.29	19.83	25.83	28.63
	ENSG00000081800.9	0	0	0	0	0	0	0	0	0	0	0	0	0	0	0	0	0	0	0	0	0	0	0	0
	ENSG00000081803.16	4.44	4.31	5.27	5.25	6.93	7.54	17.08	12.7	23.68	16.51	35.65	60.15	13.18	5.83	14.83	22.04	23.83	29.95	3.81	4.53	2.68	4.4	7.86	13.33
	ENSG00000081818.4	0.72	0.56	0.11	0.41	0.21	0.67	1.29	0.85	1.1	1.04	1.94	2.46	2.2	1.68	1.38	1.47	1.54	1.18	0.89	0.89	0.33	0.23	0.45	0.27
	ENSG00000081842.18	2.13	1.47	2.61	0.88	0.92	1.3	0.11	0.12	0	0	0.13	0.15	0.19	0.1	0.05	0.07	0.09	0.14	2.13	1.39	0.62	0.51	1.31	1.63
	ENSG00000081853.15	0.46	0.79	1.41	1.19	1.93	1.5	0.07	0	0.05	0	0	0.01	0.05	0.02	0.01	0	0.02	0.02	1.17	0.88	0.56	0.35	1.03	1.88
	ENSG00000081870.12	23.88	28.85	37.65	36.29	44.82	33.11	26.92	20.25	38.92	32.93	46.23	37.2	26.33	21.59	33.85	34.04	35.07	31.33	22.35	34.97	31.62	35.35	40.74	39.48
	ENSG00000081913.14	3.54	1	3.9	2.21	3.12	2.18	4.51	3.06	3.9	2.98	6.51	5.32	6.94	2.71	2.62	3	1.71	2.4	1.09	1.21	1.73	2.11	1.77	2.87
	ENSG00000081923.15	10.77	8.79	12.86	10.97	15.02	11.05	38.75	39.92	46.81	31.75	67.43	88.22	74.29	43.86	43.08	47.79	35.45	45.35	10.35	9.07	6.48	6	10.77	14.41
	ENSG00000081985.13	0	0.28	0.19	0.92	0	0	0	0	0	0	0	0	0	0	0	0	0	0	0.02	0	0.09	0.03	0	0.02
	ENSG00000082014.17	11.44	4.24	0.8	1.42	6.07	7.6	1.84	2.04	4.48	3.09	2.83	3.05	2.29	2.18	1.42	1.66	2.17	2.15	4.48	4.89	0.88	1.07	5.17	5.86
	ENSG00000082068.9	31	19.22	14.29	13.36	18.15	14.31	26.45	26.44	20.77	20.94	20.96	21.4	30.35	23.18	17.66	17.43	19.59	26.97	25.16	23.01	13.04	15.35	13.03	11.64
	ENSG00000082074.19	0	0	0.14	0.1	0.09	0.01	0	0.22	0.05	0.1	0.06	0.09	0	0	0.36	0.2	0.14	0.15	0	0	0.03	0.02	0.02	0
	ENSG00000082126.18	0	0.05	0.13	0	0	0.04	0.03	0	0	0	0.02	0	0.02	0.09	0.03	0.02	0.1	0	0	0.05	0	0	0.02	0.05
	ENSG00000082146.13	9.61	12.21	11.41	9.65	13.77	14.66	11.41	8.5	19.71	13.99	17.08	15.94	11.44	6.49	10.75	15.39	11.3	19.62	8.57	8.58	10.32	16.14	13.46	12.35
	ENSG00000082153.18	237.61	105.78	1016.94	626.04	573.22	469.37	211.28	138.47	227.85	68.99	460.65	369.09	379.67	74.9	119.47	102.54	80.53	61.79	83.2	73.83	219	313.17	525.65	874.62
	ENSG00000082175.15	3.22	2.09	0.42	0.57	0.42	0.25	5.09	3.28	2.06	1.04	3.58	3.11	28.17	8.75	1.85	1.64	0.82	0.82	3.52	3.24	0.22	0.2	0.27	0.42
	ENSG00000082196.21	2.36	3.87	0.35	0.99	1.19	4.06	2.76	5.17	2.75	4.37	5.27	6.6	2.83	4.84	3.19	4.97	4	5.63	9.02	8.11	1.39	1.11	1.58	1.67
	ENSG00000082212.13	13.78	8.91	13.96	16.13	18.59	16.29	15.85	13.38	18.72	9.6	22.09	24.01	22.75	9.44	16.31	15.85	11.31	9.88	3.77	4.36	9.41	10.65	12.29	14.24
	ENSG00000082213.18	14.48	8.9	26.15	21.64	23.16	18.31	24.9	20.17	30.41	15.84	29.89	31.99	31.48	13.23	18.25	21.14	16.18	17.73	5.91	7.65	12.51	15.11	15.41	19.29
	ENSG00000082258.13	11.11	11.64	17.07	16	16.97	15.25	7.27	13.52	13.58	9	19.61	18.36	12.78	12.27	9.85	10.72	12.39	11.89	11.09	14.2	14.38	14.95	15.66	16.49
	ENSG00000082269.17	0	0.38	0.36	0.15	0.02	0.06	0.64	0.99	1.17	1.08	2.28	1.78	1.67	0.76	1.15	1.45	1.55	1.42	0	0.07	0.09	0.08	0.06	0.17
	ENSG00000082293.13	0	0	0	0	0	0	0	0	0	0	0	0	0	0	0	0	0	0	0	0	0	0	0	0
	ENSG00000082397.17	0	0	0.07	0	0	0.09	0	0	0.01	0	0	0.07	0	0	0.01	0	0.02	0	0	0	0	0	0	0
	ENSG00000082438.17	35.93	19.24	22.5	13.79	13.01	12.19	3.35	3.24	4.89	2.3	8.61	6.66	6.62	2.77	3.24	4.32	3.18	2.39	13.1	12.04	9.2	10.34	13.6	17.75
	ENSG00000082458.12	37.12	14.92	24.52	19.89	28.1	23.54	29.84	19.8	27.57	20.04	60.49	52.3	41.1	13.06	17.79	17.9	13.46	12.61	10.53	7.92	9.02	9.05	22.66	34.2
	ENSG00000082482.14	2.87	1.32	1.69	1.25	1.24	1.25	0.03	0	0	0	0.16	0.07	0.1	0.02	0.01	0.01	0.1	0	1.21	1.23	0.75	0.62	1.38	2.19
	ENSG00000082497.12	2.67	1.67	1.39	0.82	0.36	0.38	6.56	5.73	6.91	4.33	4.88	6.11	7.52	3	3.86	4.5	2.35	2.9	1.16	1.39	0.81	1.42	0.77	0.8
	ENSG00000082512.15	3.52	4.97	5.84	4.93	4.33	5.8	9.34	13.45	9.76	8.67	8.68	13.06	12.73	11.12	6.61	9.23	6.5	8.13	10.43	10.74	4.54	4.54	4.25	4.95
	ENSG00000082515.18	58.06	69.91	113.36	107.12	106.62	108.56	54.93	41.16	56.98	55.15	62.22	58.37	51.13	34.67	49.01	61.11	52.61	52	44.73	53.23	109.45	116.7	108.17	102.04
	ENSG00000082516.9	10.05	6.06	41.02	25.2	21.13	13.89	2.14	2.01	2.45	1.71	4.99	3.68	3.18	1.29	1.83	1.92	1.63	1.68	3.75	3.56	15.63	20.18	12.8	17.37
	ENSG00000082556.14	0	0	0.04	0.02	0	0	0	0.07	0	0	0.01	0.01	0.03	0.05	0.04	0.01	0	0	0	0	0	0	0	0
	ENSG00000082641.16	174.73	80.96	227.78	115.07	214.44	94.35	23.01	20.34	30.23	23.28	71.91	47.63	57.15	27.28	33.34	29	27.37	20.19	64.42	50.92	71.73	64.93	89.27	153.63
	ENSG00000082684.16	0	0	0	0	0	0	0	0	0	0	0	0	0	0	0	0	0	0	0.04	0	0.03	0	0.04	0
	ENSG00000082701.17	72.16	32.37	56.67	42.51	50.07	35.39	46.45	35.2	30.13	21.68	63.4	46.21	54.46	19.46	22.26	20.4	20.83	19.24	16.24	20.93	36.53	44.62	37.88	47.52
	ENSG00000082781.12	51.37	25.63	95.13	64.06	103.48	83.26	38.23	19.54	27.85	17.87	65.51	43.89	40.3	24.87	29.55	27.37	17.25	15.02	40.37	20.79	59.95	54.74	78.52	102.69
	ENSG00000082805.20	5.76	1.75	7.14	5.19	9.06	2.21	4.76	2.63	3.18	1.53	7.39	5.55	7.1	2.23	1.66	1.53	2.18	1.45	2.53	2.12	1.7	1.39	2.6	5.19
	ENSG00000082898.18	59.49	66.6	120.94	101.12	75.02	69.86	59.6	51.91	68.77	48.41	124.11	96.88	85.61	34.9	44.7	53.99	40.64	35.59	51.76	56.62	67.55	73.76	58.96	88.54
	ENSG00000082929.8	0	0	0	0	0	0.19	0	0	0	0	0	0	0	0	0	0	0	0	0	0.1	0	0	0.09	0
	ENSG00000082996.20	43.81	29.31	24.24	26.24	29.35	30.54	23.94	22.47	22.49	16.13	42.49	30.77	31.58	23.59	24.72	22.9	25.46	24.55	33.19	30.48	16.78	13.45	28.84	32.87
	ENSG00000083067.23	0	0	0	0	0.02	0	0	0	0	0	0	0	0	0	0	0	0	0	0	0	0	0	0	0
	ENSG00000083093.10	4.29	6.1	17.79	15.62	11.04	9.37	4.26	9.07	7.7	9.19	10.52	7.96	7.07	5.65	9.77	14.34	14.16	11.4	3.93	7.79	17.44	16.05	11.4	8.97
	ENSG00000083097.14	6.6	3.85	5.9	3.5	10.46	5.98	3.28	3.66	5.4	3.35	9.65	6.59	5.5	4.31	2.94	4.4	4.76	4.87	4.79	4.14	3.65	3.94	5.06	7.45
	ENSG00000083099.11	47.92	52.84	85.87	83.96	101.37	84.25	31.06	32.6	32.77	33.35	53.27	57.64	42.67	22.22	27.1	27.88	31	24.21	40.24	47.18	56.91	54.14	84.69	107.27
	ENSG00000083123.15	10.35	6.51	7.03	4.13	12.61	8.61	6.84	7.71	4.43	4.45	13.61	15.54	13.53	7.08	4.06	4.34	6.86	5.9	7.67	7.68	2.55	3.6	7.48	12.05
	ENSG00000083168.11	7.84	3.51	11.38	6.11	7.86	4.65	7.75	6.86	8.21	5.28	14.5	11.55	12.02	5.98	5.84	6.17	5.89	5.12	3.9	3.79	3.84	4.19	5.01	8.05
	ENSG00000083223.18	9.11	6.32	11.66	9.23	11.25	8.62	5.61	5.51	7.83	5.83	10.31	9.15	6.06	4.48	5.89	6.54	6.79	6.25	9.39	8.47	9.48	9.95	8.58	9.42
	ENSG00000083290.20	9.29	3	5.61	2.76	8.38	3.95	3.37	2.3	2.27	1.67	2.76	3.69	3.88	1.54	1.51	1.62	0.76	1.11	5	3.91	1.03	2.09	2.96	4.43
	ENSG00000083307.12	86.36	53.37	44.64	36.98	36.02	32.54	30.37	25.05	25.14	18.86	38.15	34.23	39.14	16.24	18.19	19.64	16.83	15.35	21.4	19.09	13.06	14.81	31.02	38.29
	ENSG00000083312.17	45.12	35.36	87.58	57.47	47.42	28.83	17.96	7.96	10.89	9.63	38.36	27.61	25.7	7.69	11.32	9.74	11.09	10.17	12.98	13.67	26.95	30.19	37.57	52.17
	ENSG00000083444.17	21.37	13.58	16.1	14.05	28.22	20.93	19.57	16.27	18.07	14.46	20.86	19.54	16.46	12.98	15.72	15.07	13.17	12.14	9.57	7.09	17.77	17.13	17.13	20.89
	ENSG00000083454.22	6.74	4.47	8.29	7.12	11.45	9.87	0.91	1.07	0	0.17	0.43	0.55	0.12	0.49	0.37	0.87	0.65	0.28	2.25	1.53	8.01	12.25	6.43	7.85
	ENSG00000083457.12	29.53	32.71	31.34	37.08	31.79	26.93	28.62	18.65	23.35	22.19	33.69	33.22	23.29	21.39	25.99	22.8	21.88	19.2	10.73	11.11	21.39	24.84	35.12	35.49
	ENSG00000083520.15	8.46	4.91	19.03	13.82	14.29	9.25	8.87	7.07	9.36	4.88	15.87	15.41	15.19	5.19	6.62	4.8	5.07	5.01	4.33	3.63	5.65	6.6	9.33	13.17
	ENSG00000083535.16	1.85	4.43	1.89	2.34	4.53	3.7	6.51	6.12	4.43	5.61	5.61	6.18	6.73	4.81	6.03	6.41	3.73	5.33	3.9	6.24	2.71	3.25	2.46	2.8
	ENSG00000083544.16	6.47	7.21	6.4	6.37	5.32	7.94	9.79	7.48	6.66	6.04	9.38	9.72	9.18	4.7	6.81	5.86	7.06	5.67	5.51	6.62	5.35	5.16	6.1	6.93
	ENSG00000083622.8	0	0	0	0	0	0	0	0	0	0	0	0	0	0	0	0	0	0	0	0	0	0	0	0
	ENSG00000083635.8	4.71	3.9	13.04	11.1	6.83	5.99	3.45	4.18	4.59	3.63	6.67	5.16	5.41	3.04	3.81	4.09	3.67	3.37	2.68	2.85	8.48	10.86	5.37	5.95
	ENSG00000083642.19	15.49	15.96	18.42	10.34	11.96	11.64	15.6	16.01	12.01	12.89	26.99	18.99	24.97	16.6	15.84	14.02	17.33	14.11	21.31	14.06	9.69	11.97	10.93	14.28
	ENSG00000083720.13	16.56	13.88	32.53	25.32	22.7	23.88	27.11	26.49	34.29	13.55	19.68	35.79	35.06	13.61	18.53	19.53	10.35	12.99	11.07	8.7	16.11	21.67	19.2	24.54
	ENSG00000083750.13	18.08	9.29	9.1	4.28	13.73	8.68	12.66	6.65	7.25	4.16	13.3	17.23	11.03	7.78	4.48	6.17	8.45	8.18	8.01	9.41	3.15	3.98	6.89	8.15
	ENSG00000083782.8	0	0	0	0	0	0	0	0	0	0	0	0	0	0	0	0	0	0	0	0	0	0	0	0
	ENSG00000083799.18	4.62	4.02	5.11	2.39	7.33	5.48	3.71	2.7	2.91	1.34	10	6.48	5.93	2.07	2.22	2.45	2.81	2.46	2.93	2.67	1.26	1.41	5.55	7.47
	ENSG00000083807.10	37.25	31.74	26.53	23.08	26.87	28.81	2.42	0	0.45	0.17	4.22	1.37	1.19	0.11	0.96	0.8	4.08	3.1	8.04	9.93	18.54	19.91	32.44	27.98
	ENSG00000083812.12	6.25	3.21	6.43	4.99	4.55	4.39	4.39	2.62	4.02	3.43	9.25	4.96	4.16	2.9	3.57	3.14	2.91	2.63	3.04	3.04	4.7	5.58	4.36	4.67
	ENSG00000083814.13	0	0	0.28	0	0	0.34	0	0	0.01	0.25	0	0	0.05	0	0.3	0.05	0	0	0	0	0	0	0.19	0.43
	ENSG00000083817.9	1.7	1.01	3.34	2.04	3.4	2.51	2.34	1.51	2.99	1.87	4.33	3.33	1.77	1.33	1.85	1.22	1.75	1.4	1.06	0.85	0.98	1.36	1.9	2.3
	ENSG00000083828.16	1.81	4.23	6.87	5.71	7.6	6.05	3.95	4.99	3.39	3.61	5.25	5.61	4.67	2.59	3.79	3.43	4.11	3.08	3.62	4	4.85	4.67	4.01	6.52
	ENSG00000083838.16	4.67	3.06	1.82	1.16	3.11	2.9	2.07	3.16	3.1	3.23	2.85	2.99	1.97	1.23	2.78	2.53	1.93	2.3	3.73	4.06	1.87	2.23	2.87	3
	ENSG00000083844.10	0.05	0.02	0.19	0.49	0.81	0.61	1.07	1.72	2.58	1.4	3.22	2.68	2.59	1.26	1.67	2	1.52	1.59	0.01	0.04	0	0	0.21	0.2
	ENSG00000083845.9	1155.29	894.73	1080.8	931.93	1164.8	953.6	558.73	378.57	431.57	310.97	496.99	390.16	433.19	266.04	443.6	281.72	251.47	168.04	712.16	768.83	903.13	932.36	826.07	1020.2
	ENSG00000083857.14	11.45	7.67	23.73	25.55	24.53	18.17	20.09	14.5	22.55	17.53	19.54	22.97	15.91	16.13	25.69	20.55	14.26	13.16	5.78	4.44	23.51	20.69	18.64	13.92
	ENSG00000083896.13	21.88	30.35	30.37	30.17	26.8	26.24	26.16	23.41	28.85	19.3	28.28	25.05	26.06	21.96	25.15	19.05	22.34	18.05	56.18	41.17	22.65	24.19	28.06	28.5
	ENSG00000083937.10	21	34.88	76.28	68.64	49.91	39.61	34.19	42.91	43.81	20.6	46.46	49.77	51.52	28.39	35.92	26.49	28.62	23.15	21.29	26.56	47.29	55.25	51.93	54.12
	ENSG00000084070.12	11.87	9.58	28.96	27.58	26.03	21.36	17.71	10.02	16.6	8.94	21.27	22.96	15.72	7.74	10.89	13.49	10.45	11.2	5.49	6.55	20.13	26.2	21.31	24.53
	ENSG00000084072.17	30.88	22.37	53.08	41.14	46.72	46.28	31.63	24.46	35.99	29.91	45.65	37.49	28.21	14.95	26.41	25.41	18.26	17	19.9	21.57	35.61	38.4	42.67	43.47
	ENSG00000084073.10	21.22	27.44	81.38	82.71	54.42	43.49	22.67	25.47	36.1	18.35	57.47	60.5	39.26	28.59	40.14	31.96	34.89	27.66	21.33	14.74	46.43	39.17	53.03	75.78
	ENSG00000084090.13	72.05	59.57	193.24	155.17	90.82	63.24	61.02	46.37	55.84	32.77	76.73	70.43	73.05	34.07	39.08	33.49	28.18	23.22	31.85	25.96	86.57	97.34	66.5	86.99
	ENSG00000084092.7	28.59	21.75	22.62	19.49	20.52	22.72	12.26	9.88	10.53	6.53	18.61	14.5	13.99	6.39	9.4	11.96	8.85	10.18	17.02	21.63	17.32	21.32	15.09	19.36
	ENSG00000084093.19	8.29	13.09	11.23	12.59	10.31	10.5	9.84	10.2	10.55	11.55	13.34	14.44	15.42	10.39	11.3	12.02	15.26	14.63	15.8	16.6	10.34	9.58	10.01	12.25
	ENSG00000084110.11	0	0.02	0	0	0	0.3	0	0.01	0.08	0.14	0.48	0.34	0.47	0.04	0.01	0	0.13	0.17	0.04	0.04	0	0.03	0	0
	ENSG00000084112.15	9.6	4.16	11.76	5.39	7.31	4.42	2.02	1.56	1.88	1.13	4.41	2.89	3.25	1.11	0.89	1.46	0.76	0.67	2.27	2.55	4.54	4.06	4.49	8.19
	ENSG00000084207.18	0	0	0.38	0.89	0.33	0	0	0.1	0.43	2.75	0.07	0.15	0.25	0	0.27	0	0.09	0.13	0.36	0.13	0.08	0	0	0.09
	ENSG00000084234.18	123.44	74.42	159.16	112.5	162.05	125.05	178.63	147.17	150.05	100.88	283.31	279.46	213.54	165.89	149.91	153.35	142.65	131.9	81.43	61.72	95.63	83.74	120.21	173.85
	ENSG00000084444.14	18.2	14.95	7.57	6.67	16.01	14.74	3.57	2.68	1.87	1.59	5.64	6.26	6.05	3.98	2.54	3.27	3.33	2.65	30.31	23.07	5.1	4.53	8.94	14.28
	ENSG00000084453.16	0	0	0	0	0	0	0	0	0	0	0	0	0	0	0	0	0	0	0	0	0	0	0	0
	ENSG00000084463.8	43.6	21.4	98.21	48.52	69.62	42.42	35.82	28.43	44.92	20.71	76.64	60.2	66.61	15.97	21.82	23.91	17.25	16.06	19.61	18.81	27.66	33.22	56.97	84.97
	ENSG00000084623.12	209.81	156.82	382.05	284.49	365.45	288.01	127.76	91.51	147.74	99.11	197.01	143.33	114.64	64.12	121.32	123.33	90.03	98.44	93.58	117.86	372.16	403.42	349.5	348.06
	ENSG00000084628.10	15.56	11.27	5.63	4.62	2.67	1.74	1.12	0.4	0.86	0.4	0.55	0.56	0.98	0.57	0.19	0.39	0.22	0.16	7.33	7.45	3.17	4.5	1.96	2.91
	ENSG00000084636.18	4.03	1.34	0	0.24	1.84	1.66	0.87	1.91	0.51	0.91	1.99	1.39	0.51	0.62	1.16	0.67	0.75	1.02	3.4	1.97	0.23	1.57	0.67	0.28
	ENSG00000084652.16	10.62	7.14	24.11	15.04	19.36	13	11.3	6.01	12.37	6.84	23.08	19.16	14.76	6.57	7.59	8.81	4.71	5.52	6.57	4.87	9.88	10.17	10.85	15.53
	ENSG00000084674.15	0	0	0	0	0	0	0	0	0.01	0	0.01	0.01	0	0	0.01	0.01	0	0	0	0	0	0	0	0
	ENSG00000084676.15	8.89	4.94	7.38	4.49	8.77	6.87	4.5	2.95	4.04	2.8	6.23	5.27	6.23	2.7	3.24	3.17	2.56	3.17	4.43	4.41	3.6	4.49	5.48	9.77
	ENSG00000084693.16	24.87	11.51	8.01	5.24	17.72	17.86	4.82	3.23	3.68	2.57	9.47	7.04	3.98	2.23	2.28	1.96	4.02	2.3	5.05	5.18	3.32	4.32	12.17	19
	ENSG00000084710.14	2.1	2.5	1.61	1.26	0.47	1.22	2.68	2.13	1.99	1.66	3.06	2.3	2.92	1.75	0.94	1.07	1.05	0.61	1.1	0.79	1.39	1.32	1.99	1.97
	ENSG00000084731.15	16.81	9.42	8.56	4.14	16.34	8.2	1.59	6.56	1.66	0.73	13.42	3.32	3.54	0.92	0.77	0.98	2.39	1.08	3	2.5	4.95	4.07	24.2	25.65
	ENSG00000084733.11	104.48	79.37	270.44	212.28	180.14	150.53	115.65	92.04	113.62	61.57	191.54	165.99	148.69	59.53	86.12	73.9	67.62	65.24	57.12	67.71	174.88	185.09	144.55	185.85
	ENSG00000084734.9	0	0	0	0	0	0	0	0	0	0	0.1	0	0	0	0.2	0.58	0	0	0	0	0	0	0	0
	ENSG00000084754.12	118.14	65.87	89.11	61.84	166.77	115.96	64.67	44.59	53.13	33.6	103.37	101.37	95.98	32.26	40.21	39.56	34.27	30.41	47.12	47.31	43.7	55.54	101.75	142.58
	ENSG00000084764.12	15.16	12.68	29.66	16.79	18.85	20.15	7.04	4.25	7.2	4.79	12.72	8.18	5.84	3.53	6.39	5.51	6.52	4.45	8.13	8.39	25.77	24.07	21.52	20.79
	ENSG00000084774.14	23.59	15.71	25.07	21.3	14.54	12.99	5.28	4.83	7.38	7.39	13.67	10.14	11.52	8.48	9.78	7.85	10.92	7.18	13.36	11.18	20.87	19.76	10.12	14.36
	ENSG00000085063.17	195.49	177.1	356.15	390.14	344.95	262.79	58.86	42.09	69.93	33.8	172.26	100.92	73.79	50.42	79.78	53.29	70.89	45.72	95.41	80.23	173.41	175.26	253.2	302.33
	ENSG00000085117.12	0.35	0.53	1.07	1.37	0.37	2.02	71.59	65.78	51.19	54.18	100.32	69.39	59.16	60.92	71.07	67.77	80.64	46.81	0.65	0.98	0.06	0.06	1.08	0.97
	ENSG00000085185.15	3.93	3.23	3	1.42	4.35	2.94	0.71	0.73	0.56	0.43	2.6	1.43	1.07	0.56	0.33	0.45	0.64	0.28	1.61	1.73	0.93	1.27	1.72	3.02
	ENSG00000085224.23	31.21	42.87	24.49	26	30.34	23.09	22.41	22.54	22.99	27.22	25.54	32.43	33.82	25.18	23.41	22.84	32.5	30.57	55.32	49.02	24.7	22.86	24.01	29.99
	ENSG00000085231.14	13.41	14.72	43.15	68.12	29.78	27.54	18.12	23.74	30.71	18.72	26.95	19.86	24.65	16.66	26.55	22.73	26.04	18.05	7.37	14.88	31.17	40.22	33.34	27.09
	ENSG00000085265.11	0	0.03	0.01	0.04	0.05	0.01	0	0	0	0	0	0	0	0	0	0.01	0	0	0	0	0	0	0.01	0.01
	ENSG00000085274.16	8.9	9.04	17.85	15.79	16.35	14.31	11.14	10.64	16.93	7.92	24.19	19.15	15.78	7.44	11.41	11.22	10.75	10.41	5.92	7.22	8.9	10.45	13.07	14.58
	ENSG00000085276.19	6.75	5.2	1.25	0.98	1.91	1.26	0.33	0.12	0.2	0.06	0.33	0.4	0.47	0.44	0.04	0.4	0.13	0.1	9.84	10.42	0.63	1.27	1.18	1.37
	ENSG00000085365.18	32.17	25.86	23.59	25.36	37.1	31.2	10.89	12.77	11.58	5.55	23.43	24.17	26.56	12.45	9.7	9.99	10.68	9.86	20.35	17.73	8.46	9.04	27.3	46.05
	ENSG00000085377.15	23.53	18.43	42.43	34.98	29.99	25.65	12.34	9.24	10.41	7.21	18.85	16.21	17.74	7.47	9.37	9.4	9.92	8.17	7.43	10.33	28.21	31	24.4	27.84
	ENSG00000085382.12	2.98	4.27	3.52	3.39	3.15	4.13	2.92	4.77	3.49	2.77	4.88	4.82	5.37	3.19	2.5	3.06	2.99	3.33	3.38	3.46	2.6	2.47	3.12	4.59
	ENSG00000085415.16	21.79	15.51	72.38	54.92	29.71	24.28	25.05	26.44	26.27	16.82	26.3	26.15	32.53	18.91	21.66	19.63	14.2	13.46	15.97	15.74	38.56	49.54	26.39	30.56
	ENSG00000085433.16	4.56	3.89	9.75	6.97	10.13	7.97	2.14	1.37	2.74	1.68	3.17	2.58	2.93	1.24	1.64	1.55	1.27	1.11	4.29	4.47	4.74	5.04	6.66	8.83
	ENSG00000085449.15	12.83	10.59	17.94	15.38	13.49	14.94	9.81	15.28	13.09	5.68	22.16	20.45	19.38	7.83	9.57	9.52	11.79	6.76	5.63	4.81	7.62	9.01	12.49	17.96
	ENSG00000085465.13	1.51	1.21	0.42	0.23	1.25	0.54	0.97	3.05	1.45	1.02	3.34	1.82	2.37	2.17	0.95	0.96	2.72	1.73	1.51	1.38	0.4	0.04	1.44	0.67
	ENSG00000085491.17	14.22	15.84	20.23	17.47	14.34	10.68	7.98	10.01	9.27	3.68	15.8	19.48	19.34	7.7	6.36	7.33	6.61	4.44	8.38	8.7	7.84	10.65	11.15	14.76
	ENSG00000085511.20	13.4	3.84	4.83	5.27	3.27	4.23	4.75	7.75	3.88	2.93	5.1	4.12	6.79	5.12	3.19	3.87	2.9	2.19	5.47	3.62	3.87	3.12	3.82	4.61
	ENSG00000085514.16	0.59	0.78	0.3	0.3	1.07	0.5	1.56	1.3	1.78	1.19	0.99	1.74	2.13	1.4	1.33	0.72	1.2	0.78	0.96	0.73	0.12	0	0.06	0.21
	ENSG00000085552.17	2.11	1.11	0.97	0.6	0.94	0.87	5.11	3.98	5.07	5.33	4.32	5.44	4.84	5.62	3.34	3.86	3.03	3.39	3.72	3.16	0.81	0.68	0.47	0.76
	ENSG00000085563.15	0	0.33	0	0	0.03	0	0	0	0	0	0.32	0.13	0	0	0.12	0	0.03	0	0	0	0.07	0	0	0
	ENSG00000085644.14	7.33	3.32	5.88	3.56	6.07	4.67	3.42	1.6	1.94	2.48	2.87	2.73	2.74	0.83	1.97	2.17	1.31	1.34	2.61	2.92	3.21	3.58	4.36	4.91
	ENSG00000085662.14	0.5	0.51	0.79	0.57	0.54	0.1	0.09	0	1.85	1.62	4.1	1.77	0.37	0.37	0.93	0.78	0.84	0.57	0.04	0.09	0.56	0.99	1.5	0.64
	ENSG00000085719.13	45.87	32.43	118.82	72.65	92.06	57.65	36.97	32	44.49	21.76	81.81	73.01	82.49	26.97	30.48	27.72	28.95	24.53	29.7	29.65	37.95	46.49	63.37	112.14
	ENSG00000085721.13	18.05	21.58	42.93	62.68	39.79	31.55	11.92	17.52	19.96	8.98	22.99	29.86	22.36	14.6	17.58	18.42	14.42	14.49	21.43	23.19	30.89	37.95	39.47	35.68
	ENSG00000085733.16	90.14	60.7	125.25	63.49	115.66	104.57	63.51	52.14	75.25	33.52	123.85	109.8	85.86	48.94	53.07	59.81	46.41	48.96	40.02	37.41	70.76	75.71	85.8	113.34
	ENSG00000085741.13	0.84	0.05	0.36	0.35	1.58	0.19	0.44	0.18	0.88	0.32	2.14	0.84	1.36	0.6	0.3	0.25	0.2	0.16	0.03	0.38	0.22	0.12	0.37	0.34
	ENSG00000085760.15	45.37	33.67	61.05	58.03	50.73	48.01	20.03	18.29	23.11	21.35	30.97	31.85	26.04	14.17	17.74	20.39	20.51	20.06	28.3	28.01	34.72	38.93	38.19	44.63
	ENSG00000085788.14	23.95	13.1	19.55	11.6	20.02	15.44	16.65	15.78	14.18	9.37	21.56	24.84	35.78	10.08	9.65	9.33	9.26	11.97	8.3	6.8	6.64	5.75	10.02	17.28
	ENSG00000085831.15	58.33	32.17	27.56	20.37	43.87	34.78	36.84	36.35	37.21	27.45	37.59	41.31	39.93	26.11	29.99	31.21	24.54	28.58	52.84	58.04	20.12	21.49	34.32	38.83
	ENSG00000085832.17	22.64	18.3	19.4	16.42	20.04	18.57	6.72	8	9.63	6.49	12.81	12.73	11.28	6.38	6.44	7.77	6.05	6.58	16.1	17.77	10.56	12.39	17.66	21.3
	ENSG00000085840.13	5.8	2.4	29.34	16.07	5.52	4.11	6.43	2.64	5.64	2.65	6.04	3.96	5.41	1.66	3.15	2.81	1.71	0.81	0.77	0.9	8.87	10.9	4.02	6.26
	ENSG00000085871.9	22.68	29.64	10.65	9.99	32.73	43.62	30	28.49	22.64	29.89	47.07	43.37	23.83	25.31	26.91	34.78	41.76	45.13	48.5	43.29	9.4	9.73	34.1	40.37
	ENSG00000085872.15	36.85	19.7	55.4	51.83	36.23	32.34	14.72	20.06	15.59	13.48	20.62	20.93	20.13	12.38	11.18	13.63	8.86	11.45	25.58	26.09	38.91	49.69	37.59	37.44
	ENSG00000085978.22	7.36	3.7	13.26	9.79	8.52	4.93	6.39	4.05	8.77	5.53	14.99	12.4	7.7	3.96	5.86	6.72	4.14	4.94	3.59	3.1	7.14	8.2	5.18	7.25
	ENSG00000085982.14	16.33	7.69	4.2	4.68	7.13	7.17	8.83	10.63	11.87	10.57	22.24	19.28	16.28	12.32	8.2	13.09	14.6	12.84	9.31	10.41	5.04	5.48	5.39	7.15
	ENSG00000085998.14	28.42	15.03	28.09	24.19	31.4	28.02	12.12	10.66	10.72	9.36	20.2	14.7	8.51	8.13	10.19	12.78	10.26	9.94	13.23	10.05	22.36	21.06	26.02	29.27
	ENSG00000085999.13	21.52	7.83	17.73	20.85	7.4	4.06	7	5.84	6.92	6.5	5.5	6.35	3.49	2.58	5.89	7.8	3.2	2.88	4	4.76	22.29	22.44	3.06	4.86
	ENSG00000086015.22	24.86	4.57	15.97	9.8	12.92	7.69	18.77	21.86	27.06	22.28	34.65	25.72	14.81	10.68	15.25	17.94	14.21	14.1	4.43	5.39	10.44	13.08	9.05	11.72
	ENSG00000086061.16	173.25	169.46	465.36	441.19	296.61	190.32	167.32	217.1	188.13	101.34	225.76	181.58	169.8	105.51	124.54	116.01	101.67	72.5	102.4	151.29	312.03	356.85	286.94	290.3
	ENSG00000086062.13	26.19	23.6	53.44	46.07	62.42	27.11	34.55	31.02	30.71	18.1	50.59	39.6	40.6	28.63	29.61	24.51	17.63	15.24	25.02	21.92	31	27.76	31.85	44.77
	ENSG00000086065.14	46.51	61.03	56.65	59.29	72.9	83.23	34.69	36.26	58.39	34.24	71.67	64.82	46.16	25.61	41.9	40.78	45.33	39.74	35.13	45.27	38.27	49.22	82.98	90.27
	ENSG00000086102.19	25.01	19.93	38.74	32.4	34.7	28.96	20.48	23.79	27	19.23	33.2	24.91	23.74	21.26	21.2	21.44	17.85	16.91	25.94	22.27	23.66	24.81	23.65	30.31
	ENSG00000086159.13	0	0.53	0	0	0.04	0.55	0	0	0	0.12	0.03	0.11	0	0	0.02	0.02	0.17	0.02	0.02	0	0	0	0.55	0.23
	ENSG00000086189.10	25.53	15.12	56.56	43.7	33.59	25.07	7.66	5.88	7.87	2.74	7.16	9.21	9.88	5.38	5.03	5.59	3.67	3.24	11.99	12.55	27.95	34.03	25.83	29.56
	ENSG00000086200.17	5.86	9.58	17.4	17.18	10.38	8.85	7.28	4.15	4.66	4.16	7.88	6.9	8.27	4.53	5.27	4.92	4.06	2.88	7.05	7.33	11.43	14.13	8.23	11.25
	ENSG00000086205.18	0	0	0	0	0	0	1.06	1.82	0.67	0.12	1.34	1.6	0.73	0.5	0.62	1.11	1.73	1.09	0.03	0	0	0	0	0
	ENSG00000086232.13	100.03	91.81	117.59	93.22	116.32	115.24	145.98	122.65	140.6	99.83	162.56	163.06	159.34	71.37	86.6	119.6	85.48	111.82	62.52	87.63	94.52	108.93	120.62	128.73
	ENSG00000086288.12	0	0	0	0	0	0	0	0	0	0	0.02	0	0.03	0	0	0	0	0	0	0	0	0	0	0
	ENSG00000086289.12	2.21	1.75	11.34	6.32	3.26	2.32	5.69	5.82	7.72	4.73	9.55	9.47	10.22	6.25	6.97	8.12	4.07	3.77	0.31	0.34	5.83	4.55	1.68	2.3
	ENSG00000086300.16	5.69	10.46	24.03	18.01	12.42	16.7	6.1	7.63	4.7	4.32	2.83	3.53	14.62	6.39	4.93	6.06	2.41	2.86	7.56	10.8	16.77	19.54	11.92	14.69
	ENSG00000086475.15	90.63	43.26	111.99	90.52	102.86	76.88	45.99	29.49	29.81	19.89	50.8	45.59	45.63	16.83	18.47	20.95	17.63	14.9	20.35	23.25	32.26	47.11	66.47	88.76
	ENSG00000086504.17	70.71	57.88	86.75	68.9	75.07	89.82	34.89	24.04	30.35	32.46	49.33	38.21	28.76	21.01	35.14	33.86	27.06	26.11	23.29	31.62	54.22	62.01	83.45	87.4
	ENSG00000086506.3	0	0	0	0	0	0	0	0	0	0	0	0	0	0	0	0	0	0	0	0	0	0	0	0
	ENSG00000086544.3	12.8	15.85	15.55	9.44	10.9	8.31	8.82	8.59	9.14	7.19	12.57	9.28	11.62	6.96	8.05	6.33	4.62	3.62	23.39	29.27	8.59	8.89	5.75	7.64
	ENSG00000086548.9	0	0.53	1.75	2.03	4.69	1.54	119.45	98.39	259.52	153.88	218.68	355.31	90.64	72.07	256.07	225.9	158.53	199.94	1	0.58	0.51	0.6	2.67	1.35
	ENSG00000086570.12	0	0	0	0.03	0.03	0	0	0	0	0.01	0	0	0	0.01	0	0	0.01	0	0.01	0	0	0	0.01	0.01
	ENSG00000086589.12	34.01	25.54	73.88	55.22	41.81	29.52	20.29	21.41	27.53	18.68	33.65	27.96	26.47	14.22	23.05	21.86	16.57	14.76	31.08	29.79	39.84	36.88	37.96	38.45
	ENSG00000086598.11	105.22	100.02	242.19	193.31	195.3	150.99	239.32	228.21	226.86	92.43	310.68	313.35	309.74	165.23	185.87	195.81	165.09	152.31	77.3	81.55	162.18	159.61	202.15	240.09
	ENSG00000086619.14	2.89	1.28	0.53	0.46	0.99	1.12	1.29	3.45	2.89	1.2	3.52	3.34	3.15	2.68	1.48	1.68	2.17	2.08	0.55	0.58	0.28	0.42	0.59	1.1
	ENSG00000086666.19	59.83	56	57.06	50	94.27	75.99	63.02	50.98	55.98	29.94	103.39	98.59	77.55	36.52	43.17	31.63	39.68	31.17	39.06	38.48	24.45	30.62	60.88	77.81
	ENSG00000086696.11	0	0.08	0	0	0	0	0.2	0.85	2.46	1.95	1.33	2.23	0.42	0.19	2.21	1.88	1.32	1.12	0	0.01	0	0	0	0
	ENSG00000086712.13	12.57	14.47	41.36	38.8	21.26	18.56	15.84	16.88	17.83	11.77	21.92	19.98	22.54	13.99	15.35	13.36	13.65	10.57	18.15	14.84	26.86	26.97	18.91	22.54
	ENSG00000086717.18	0.13	0.05	0	0	0.3	0.17	0	0.37	0.39	0	1.95	0.75	0.48	0.43	0.05	0.16	1.24	0.8	0.21	0.02	0	0	0.18	0.3
	ENSG00000086730.17	0.24	0.39	0.22	0.74	1.6	0.52	0.22	0.19	0.47	0.34	0.57	0.26	0.28	0.29	0.2	0.32	0.6	0.23	0.54	0.24	0.65	0.95	1.08	0.63
	ENSG00000086758.16	127.68	91.53	56.26	50.76	64.55	59.34	51.62	44.55	44.96	34.06	77.21	73.31	61.33	38.9	32.26	40.84	35.21	39.65	82.87	71.2	47.46	53.24	57.78	64.21
	ENSG00000086827.9	3.69	3.5	15.91	8.98	8.01	4.78	11.42	9.45	11.31	6.35	18.1	15.66	13.61	5.74	7.88	8.47	6.68	5.35	1.54	1.95	6.17	7.45	5.9	7.59
	ENSG00000086848.15	2.71	6.16	8.26	8.73	12.29	9.13	11.82	10.67	10.32	12.09	9.74	12.48	9.09	9.89	14.15	13.26	12.54	9.31	6.97	6.06	10.77	7.24	9.98	10.25
	ENSG00000086967.10	0	0.12	0	0	0	0.01	0	0	0	0.02	0.01	0	0.03	0	0	0	0.03	0	0	0.01	0	0	0.03	0
	ENSG00000086991.13	0	0	0	0	0	0	0	0	0	0	0	0	0	0	0	0	0	0	0	0	0	0	0	0
	ENSG00000087008.16	12.68	10.08	4.24	4.02	17.16	14.57	4.82	3.27	2.93	6.11	5.62	5.27	5.94	3.2	3.85	2.41	2.52	4.97	9.34	7.45	3.25	3.69	10.25	15.89
	ENSG00000087053.20	7.75	6.57	16.88	10.86	11.03	7.35	6.6	6.05	9.78	4.58	14.18	10.74	10.35	3.65	6.61	5.64	5.09	5.16	2.18	2.37	8.02	9.34	9.48	10.68
	ENSG00000087074.8	151.75	122.04	42.9	26.63	27.91	22.48	101.24	98.54	17.82	12.24	26.99	14.76	81.26	53.06	31.85	12.63	9.29	8.41	125.65	155.48	24.05	24.36	17.53	14.38
	ENSG00000087076.9	0.11	0.46	0	0	0.26	0.52	0.43	0.52	0.05	0.05	1.12	1.51	0.48	0.46	0.42	0.11	1.82	0.5	0.12	0.21	0.14	0	0.11	0.17
	ENSG00000087077.14	87.65	57.21	87.76	76.56	89.32	82.41	5.45	7.18	9.34	7.85	9.11	9.57	11.59	10.4	8.47	8.71	8.35	6.45	33.17	34.89	72.45	73.21	71.91	78.66
	ENSG00000087085.16	1.28	2.15	1.94	1.48	1.23	2	0.03	0.03	0.8	0.45	0.66	0.29	0.03	0.15	0.62	0.29	0.29	0.16	0.59	0.91	1.65	2.04	1.42	1.61
	ENSG00000087086.15	779.15	577.59	521.68	320.31	682.22	496.9	428.98	309.82	273.35	238.75	425.49	376.38	407.62	278.35	221.96	226.18	200.3	228.36	454.45	605.24	460.2	441.32	431.93	408.7
	ENSG00000087087.20	131.24	128.95	147.73	166.92	109.56	125.74	68.48	82.64	87.82	88.26	72.32	79.4	85.98	88.93	67.27	96.37	66.2	77.06	199.15	147.08	185.98	206.89	125.6	119.23
	ENSG00000087088.20	147.8	158.88	110.47	95.16	133.71	159.91	30.89	35.19	33.75	29.81	36.35	34.73	31.04	25.77	26.34	29.66	27.39	22.54	87.29	108.03	104.95	108.33	161.2	164.68
	ENSG00000087095.13	13.06	9.36	12.67	9.99	13.97	12.02	8.04	10.48	10.7	6.93	13.41	13.29	12.26	7.12	6.55	8.51	7.39	8.11	9.12	11.26	10.16	9.66	11.64	11.86
	ENSG00000087111.21	38.88	25.18	35.57	29.87	34.61	28.28	20.64	13.32	21.21	9.85	33.72	31.25	21.81	16.64	20.66	16.72	17.54	10.27	17.33	11.81	17.74	18.09	22.07	32.93
	ENSG00000087116.16	0	0	0	0	0	0	0	0	0	0	0.04	0	0.01	0.02	0.01	0	0	0	0	0	0	0	0	0
	ENSG00000087128.10	0	0.03	0.02	0.27	0.43	0.12	0.21	0.03	1.05	0.36	3.35	0.96	0.36	0.29	1.03	0.38	1.28	0.2	0.13	0.02	0.06	0.08	0.2	0
	ENSG00000087152.15	24.43	13.35	32.44	22.65	29.47	25.17	13.41	15.79	17.1	10.08	29.03	20.36	17.32	7.6	8.93	8.81	10.88	8.43	16.62	12.76	20.39	20.88	27.56	29.67
	ENSG00000087157.19	18.99	9.14	13.04	8.02	10.81	11	2.79	3.95	4.19	5.93	10.82	7.94	4.21	2.47	4.22	5.2	4.99	4.06	6.07	5.21	9.39	7.91	10.97	11.98
	ENSG00000087191.13	457.85	424.8	832.61	690.24	697.37	617.31	119.95	102.27	148.8	132.25	158.22	162.32	116.6	64.77	109.17	118.76	93.21	94.81	254.55	282.22	859.99	906.68	688.17	687.79
	ENSG00000087206.17	55.16	54.12	35.71	44.75	32.75	35.08	23.76	15.78	24.4	21.83	36.66	24.92	20.69	15.99	22.64	21.81	24.8	25.76	27.19	28.01	37.97	40.38	32.19	35.47
	ENSG00000087237.12	0	0	0	0	0	0	0	0	0	0	0.05	0	0.4	0	0	0.05	0	0	0	0	0	0.11	0	0
	ENSG00000087245.13	0	0	0	0	0	0	0	0	0	0	0.01	0	0	0	0	0.02	0	0	0	0	0	0	0	0
	ENSG00000087250.9	0	0	0	0	0	0	0	0	0	0	0	0	0	0	0	0	0	0	0	0	0	0	0	0
	ENSG00000087253.13	5.47	2.18	3.81	4.99	2.72	1.63	0	0.04	0.19	0	0.09	0.11	0.13	0.06	0.24	0.01	0.15	0.15	5.05	2.68	2.89	2.75	2.01	3.12
	ENSG00000087258.16	7.42	1.51	0.34	0.09	0.81	0.97	0.13	0	0	0.04	0.23	0.08	0.09	0.44	0.04	0.02	0.08	0.13	0.81	0.71	0.18	0.04	2.71	2.1
	ENSG00000087263.17	53.97	22.67	101.16	64.24	73.05	49.64	32.16	22.96	40.52	17.78	60.63	50.24	48.4	13.36	21.58	20.12	15.47	14.04	12.96	14.86	28.61	35.32	54.36	83.28
	ENSG00000087266.17	10.98	11.07	18.81	14.95	15.94	10.25	9.35	7.39	11.23	8.91	17.29	14.02	12.24	8.25	10.65	8.72	6.49	10.13	4.61	5.05	14.77	17.22	9	10.73
	ENSG00000087269.16	26.64	15.86	62.04	48.65	32.86	21.04	18.66	15.27	20.35	10.84	24.3	23.02	25.75	13.15	14.29	13.76	11.35	10.78	17.06	15.36	35.45	42.37	23.04	28.77
	ENSG00000087274.17	40.25	37.71	35.26	26.55	39.98	35.56	40.78	26.72	36.8	50.72	66.58	56.05	49.7	26.43	34.76	37.64	42.94	48.82	31.8	29.31	27.5	26.33	32.81	42.52
	ENSG00000087299.12	21.28	17.86	22.44	19.44	25.13	17.57	8.21	7.34	9.49	5.65	19.48	14.25	13.46	4.54	6.31	7.02	5.66	5.79	6.33	6.13	7.57	11	16.93	27.58
	ENSG00000087301.9	3.48	5.52	2.29	2.56	3.56	3.66	3.67	4.51	5.77	2.33	10.23	9.57	7.27	6.23	5.03	5.14	5.21	4	7.69	6.55	1.26	0.88	2.9	4.21
	ENSG00000087302.9	195.36	200.01	212.95	238.87	233.01	246.34	171.37	130.81	150.7	158.76	173.69	174.34	156.39	101.15	139.42	182.82	142.77	183.55	135.19	179	233.93	260.22	232.98	218.63
	ENSG00000087303.18	0	0	0	0	0	0	0	0	0	0	0	0	0	0.02	0	0	0	0	0	0.12	0	0	0	0
	ENSG00000087338.5	11.09	11.27	10.44	12.86	10.45	13	4.9	6.13	11.86	4.32	13.79	14.33	10.77	4.2	6.92	7.17	7.96	5.99	9.03	8.27	8.16	8.54	11.41	16.79
	ENSG00000087365.16	172.74	126.54	274.99	258.18	227.36	206.06	133.81	131.62	151.47	133.02	150.92	142.89	122.32	83.17	118.24	137.14	106.03	107.36	105.66	121.69	218.86	249.66	240.29	239.27
	ENSG00000087448.11	5.51	4.81	13.69	12.26	8.33	7.28	6.32	6.39	9.54	7.18	11.82	10.72	9.89	4.4	7.13	8.51	4.75	5.1	4.64	4.67	8.44	7.37	6.39	8.48
	ENSG00000087460.27	3197.42	2338.23	1368.09	1334.17	1574.23	1751.62	1051.28	837.05	827.58	939.63	1202.03	1153.63	901.06	577.65	785.21	988.25	962.67	1244.26	1400.8	1921.68	1623.38	1778.72	1766.96	1628.28
	ENSG00000087470.18	36.66	24.65	46.59	42.11	61.3	42.31	29.59	32.1	36.45	22.67	42.24	43.11	39.97	26.19	23.42	26.85	19.4	22.22	26.96	24.31	44.33	45.04	55.8	64.53
	ENSG00000087494.16	1.15	0.61	0.63	0.11	0	0.04	0.2	0.27	3.03	0.89	1.36	1.86	0.55	1.13	4.35	1.5	1.21	1.33	0.34	0.4	0.48	0.22	0.15	0.09
	ENSG00000087495.17	0	0	0.06	0	0.3	0	0.03	0.13	0	0	0.1	0.31	0.13	0.21	0.4	0.09	0.05	0.03	0.05	0	0.03	0	0	0
	ENSG00000087502.18	38.45	46.14	89.46	100.09	74.02	71.86	62.42	59.11	62.46	43.88	80.3	89.27	80.5	57.21	69.78	78.52	62.35	64.68	42.02	41.27	59.07	58.15	62.92	80.36
	ENSG00000087510.7	52.54	51.82	56.19	42.78	36.75	26.57	122.92	122.96	85.2	70.66	85.35	93.34	155.21	97.52	69.38	82.33	55.62	69.7	73.88	75.04	42.03	42.07	29.24	27.5
	ENSG00000087586.18	61.76	64.15	135.78	91.89	106.9	87.97	94.17	78.91	131.32	99.64	249.46	220.44	152.1	74.64	100.15	114.43	111.51	93.73	52.09	65.07	46.44	51.06	92.4	99.14
	ENSG00000087589.16	0.33	0.37	0.24	0.16	0.71	0.33	0.96	1.24	0.84	0.53	1.9	1.04	0.87	0.23	0.84	0.54	1.29	0.84	0.28	0.31	0.17	0.08	0.8	0.47
	ENSG00000087842.11	23.05	22.76	12.66	11.97	22.58	25.45	37.72	37.27	33.31	29.04	30.04	23.12	22.13	18.67	30.92	34.67	23.26	24.17	7.27	9.54	18.76	18.56	20.68	19.87
	ENSG00000087884.14	27.18	33.2	11.04	9.18	17.98	28.71	17.31	24.19	17.71	18.02	25.48	22.08	22.67	15.49	13.42	14.97	22.13	23.83	37.84	42.25	5.29	2.93	29.31	21.42
	ENSG00000087903.13	3.53	3.57	1.27	1.45	2.57	2.09	0.87	0.46	1.18	1.26	1.06	1.23	1.25	0.62	0.87	1.01	0.67	0.5	1.58	2.75	1.91	2.44	1.45	2.88
	ENSG00000087995.16	62.8	48.14	90.61	87.83	80.8	70.4	11.83	12.29	16.51	7.68	19.02	16.63	16.5	7.56	11.41	9.72	8.78	8.85	25.18	25.35	60.05	58.92	56.39	73.52
	ENSG00000088002.12	56.45	35.38	14.53	17.95	20.39	22.1	38.19	32.1	39.93	39.61	25.53	28.02	31.75	17.39	37.86	40.93	17.23	25.21	22.96	29.66	37.18	42.52	20.85	21.69
	ENSG00000088035.18	4.17	8.92	10.62	10.85	7.65	9	6.24	6.48	10.1	6.11	9.33	11.2	10.4	8	8.62	10.9	6.82	6.42	9.69	8.63	6.85	7.15	9.57	10.67
	ENSG00000088038.19	44.28	21.06	59.94	32.02	28.23	29.39	22.87	21.92	19.71	19.62	31.2	27.86	29.04	14.42	9.56	14.13	11.57	17.5	21.03	21.9	27.02	35.5	43.91	42.62
	ENSG00000088053.11	0	0.02	0	0	0	0.08	0.17	0.52	0.34	0.09	0.16	0.69	0.1	0.14	0.11	0.06	0.12	0.68	0.04	0.03	0	0	0.01	0.04
	ENSG00000088179.9	17.02	10.45	23.98	15.2	17.02	11.8	9.02	1.97	3.76	2	10.69	5.77	4.89	2.39	1.5	3.13	2.86	1.76	6.02	7.11	10.94	8.56	7.64	15.26
	ENSG00000088205.13	34.71	41.83	103.34	95.02	55.66	46.13	30.61	29.2	29	26.35	38.14	35.65	41.9	28.86	31.85	25.13	34.64	36.05	59.53	43.34	75.15	73.32	46.05	59.93
	ENSG00000088247.17	87.64	44.28	198.12	121.6	93.09	71.49	117.3	71.8	92.72	62.49	123.33	103.61	125.35	52.55	55.14	68.64	42.4	46.86	39.96	41.87	94.19	106.67	86	95.87
	ENSG00000088256.9	18.75	11.16	25.79	18.76	26.54	14.38	27.38	26.51	23.5	20.35	39.15	27.4	21.23	12.48	16.77	16.87	14.78	12.16	6.89	7.73	18.61	19.88	16.76	22.55
	ENSG00000088280.19	3.82	2.87	3.73	3.33	4.62	5.77	1.97	1.94	1.19	2.07	1.45	2.48	2.27	1.64	1.31	1.69	1.41	1.9	2.31	3.27	3.77	4.14	3.71	4.07
	ENSG00000088298.13	17.17	14.86	7.39	6.95	18.69	14.73	33.62	25.58	33.45	24.28	63.91	47.64	38.24	30.65	30.82	33.61	37.7	33.87	10.23	7.45	6.86	7.34	14.98	14.92
	ENSG00000088305.18	7.2	4.92	3	3.31	2.42	3.48	7.48	6.93	8.06	8.14	6.16	8.12	10.58	5.24	5.36	8.74	4.36	5.26	1.55	1.57	1.87	1.98	1.81	2.12
	ENSG00000088320.4	0	0	0	0	0	0	0	0	0	0	0	0	0	0	0	0	0.03	0	0	0	0	0	0	0
	ENSG00000088325.16	46.88	29.12	63.31	51.99	45.95	38.87	44.51	34.15	61.39	44.49	105.94	89.5	73.81	27.78	36.58	50.16	32.42	32.19	19.78	22.22	25.2	32.32	46.48	50.42
	ENSG00000088340.17	17.88	16.78	7.01	7.7	15.62	27.86	1.25	3.86	2.03	1.33	3.69	2.87	3.72	4.78	3.65	2.52	2.53	3.27	38.9	29.61	15.51	17.67	16.91	18.34
	ENSG00000088356.6	17.67	13.29	42.45	38.48	24.89	19.43	22.94	19.13	38.1	27.38	51.9	38.15	29.41	18.39	31.39	31.79	23.8	22.22	9.37	12.5	24.45	26.36	25.77	27.25
	ENSG00000088367.23	34.72	16.2	8.61	9.34	14.74	16.37	8.88	6.5	6.67	4.25	11.02	7	8.82	4.16	3.21	4.57	2.65	3.76	6.38	7.54	9.65	9.48	18.61	27.19
	ENSG00000088386.17	0	0	0	0	0	0	0	0	0	0	0	0.04	0.01	0	0	0	0.02	0.03	0	0	0	0	0	0.02
	ENSG00000088387.19	8.87	4.28	5.69	4.74	6.94	7	12.87	17.91	9.56	5.71	20.37	18.11	17.14	6.62	6.61	7.59	7.2	7.87	5.12	4.51	5.53	6.64	6.47	8.02
	ENSG00000088448.14	23.08	25.11	6.21	7.85	10.69	12.58	35.56	44.52	40.35	38.12	51.71	60.43	48.51	38.43	29.6	36.46	34.2	37.4	29.72	28.43	8.7	6.52	10.54	7.23
	ENSG00000088451.11	6.52	4.83	10.51	12.05	7.87	9.82	3.72	4.14	5.55	3.18	6.85	7.21	5.82	2.72	3.86	4.32	4.06	3.15	3.53	3.11	7.59	7.6	7.86	8.05
	ENSG00000088538.13	0	0	0	0	0	0	0.05	0.03	0	0	0.09	0.08	0.03	0.06	0.01	0.02	0.04	0.09	0	0.01	0	0	0	0.01
	ENSG00000088543.15	2.06	0.22	0	0.11	0.17	0.57	0.32	0.62	0.48	0.27	0.2	0.86	0.42	0.93	0.12	0.08	0.15	0.27	0.41	0.19	0.5	0.03	0.3	0.39
	ENSG00000088682.14	20.52	20.94	30.55	27.43	30.04	33.59	40.02	34.03	44.93	40.7	52.3	52.29	40.88	25.54	37.16	42.67	38.15	37.42	18.52	22.01	23.65	20.97	29.07	31.32
	ENSG00000088726.16	0	0.25	2.13	1.41	1.13	0.92	3.45	5.5	6.59	6.05	6.52	4.96	3.35	5.31	11.57	5.08	6.27	8.15	0	0.25	2.41	5.61	0.49	0.75
	ENSG00000088727.13	11.27	22.06	9.86	14.72	10.84	12.11	4.98	4.37	5.55	5.8	8.52	6.46	2.73	2.3	5.3	2.65	6.07	3.33	15.37	19.56	10.43	10.97	11.4	11.93
	ENSG00000088756.13	0	0	0.05	0	0	0.01	0.01	0	0	0	0	0	0	0	0	0	0	0	0	0	0	0	0	0
	ENSG00000088766.12	9.52	16.84	29.85	27.96	18.16	17.78	27.09	35.53	31.63	30.4	38.43	34.93	32.09	27.02	31.49	34.18	33.1	35.7	13.03	14.54	34.3	36.09	20.15	19.72
	ENSG00000088782.5	0	0	0	0	0	0	0	0	0	0	0	0	0	0	0	0	0	0	0	0	0	0	0	0
	ENSG00000088808.18	57.09	30.33	23.49	18.79	26.74	18.9	10.48	11.93	14.22	11.04	16.37	13.74	13.01	11.7	11.17	11.6	8.48	9.84	19.4	20.7	14.07	14.65	18.72	18.92
	ENSG00000088812.18	8.46	3.91	7.94	5.74	10	6.32	11.5	7.84	9.58	4.91	21.48	18.84	18.78	12.27	9.64	8.6	8.38	8.03	5.1	3.84	3.27	2.69	3.92	7.92
	ENSG00000088826.18	11.32	6.92	9.53	9.08	12.63	7.48	5.33	3.05	2.72	2.51	4.32	2.74	3.06	1.95	2.35	2.2	1.41	1.55	5.42	6.45	4.47	7.53	7.96	6.5
	ENSG00000088827.12	0	0.02	0	0	0	0.02	0	0	0	0	0	0	0.03	0.01	0.01	0	0.01	0	0.05	0.01	0	0	0	0
	ENSG00000088832.18	67.11	62.59	117.21	121.19	102.13	79.14	113.67	106.58	110.49	84.42	152.68	128.99	112.22	66.38	93.58	102.55	85.14	85.48	38.8	47.35	110.47	130.18	93.66	91.31
	ENSG00000088833.17	42.92	22.77	60.29	52.2	68.08	48.43	68.96	64.97	83.3	55.68	127.73	95.52	68.71	31.43	57.3	58.95	57.56	45.8	13.69	14.98	55.6	67.15	59.85	70.33
	ENSG00000088836.14	3.13	1.63	0.99	0.65	0.8	1.18	4.38	3.79	13.24	11.47	20.32	19.82	4.07	5.85	10.07	9.66	14.08	13.21	0.33	0.57	0.53	1.5	4.9	2.62
	ENSG00000088854.12	2.26	1.54	0.59	0.5	1.36	1.47	1.21	1.69	0.97	1.27	2.92	3.14	3.5	2.82	0.82	1.07	1.97	2.06	1.37	1.37	0.38	0.35	1.01	1.08
	ENSG00000088876.13	4.67	1.87	5.19	2.94	3.9	4.42	2.44	2.14	4.04	3.83	6.04	4.55	3.42	2.11	2.88	3	2.66	2.48	1.08	1.11	1.93	2.29	1.83	3.46
	ENSG00000088881.21	0.31	0.57	0	0.08	0	0.71	3.86	2.57	2.7	5.23	3.9	3.41	1.2	2.22	0.91	2.45	2.98	2.61	0.78	0.24	0.21	0.42	0.29	0.24
	ENSG00000088882.8	0	0.22	0	0	0	0.03	0	0	0	0	0	0	0	0	0	0	0	0	0.21	0.25	0	0.08	0	0
	ENSG00000088888.18	15.07	13.75	12.18	10.94	18.67	17.46	17.89	16.09	23.51	20.1	35.2	34.12	21.85	13.47	17.39	20.56	19.42	18.17	12.95	12.98	10.36	11.66	15.06	21.17
	ENSG00000088899.15	1.2	0.87	0.4	0.32	0.68	0.91	0.94	0.85	1.28	0.91	1.89	1.2	1.48	1.37	0.66	0.71	1.22	1.12	0.53	0.37	0.24	0.12	0.43	0.73
	ENSG00000088926.14	0	0	0	0	0	0	0	0	0	0	0	0	0	0	0	0	0	0	0	0	0	0	0	0
	ENSG00000088930.8	33.61	21.77	51.26	36.04	37.47	27.75	33.96	25.8	29.83	12.86	51.8	46.2	49.38	17.5	18.31	15.44	14.69	12.49	24.26	18.42	18.57	21.49	23.61	35.81
	ENSG00000088970.16	3.01	4.9	4.12	2.56	6.45	6.26	4.17	2.89	3.22	3.42	4.92	6.71	5.38	3.22	2.81	4.09	1.94	2.53	5.4	6.53	2.17	2.69	4.08	4.44
	ENSG00000088986.11	234.78	262.79	382.7	379.21	332.76	302.29	252.72	225.89	281.17	273.77	305.86	300.82	221.79	174.55	290	312.99	315.04	321.73	164.59	243.26	459.86	513.73	412.9	387.62
	ENSG00000088992.18	26.01	9.57	5.15	5.9	6.26	9.29	0	0.07	0	0.42	1.16	0.73	0.43	0.05	1.43	0	0.24	0.42	0.93	3.37	2.74	3.44	8.06	8.08
	ENSG00000089006.17	115.44	135.84	216.6	235.8	165.09	134.77	82	104.26	96.81	81.04	117.72	108.27	106.45	78.9	71.55	91.98	68.13	71.94	123.27	125.41	161.88	180.54	122.91	124.04
	ENSG00000089009.15	2737.31	2445.31	2644.73	2260.72	2687.65	2486.14	1464.78	1176.22	1304.69	1119.17	1145.78	1156.94	1375.41	808.66	1120.25	1139.85	682.71	791.12	1861.92	2382.44	2140.59	2298.68	2204.67	2530.91
	ENSG00000089012.14	0	0	0	0	0	0	0	0	0	0	0	0	0	0	0	0	0.03	0	0	0	0	0	0.16	0
	ENSG00000089022.14	33.5	28.42	48.49	57.55	41.41	30.48	38.33	23.76	30.39	22.99	38.75	38.99	36.52	20.41	27.6	24.24	22.53	18.67	15.47	19.96	34.35	37.13	31.84	34.76
	ENSG00000089041.17	0	0.11	0	0	0	0.04	0	0	0	0	0	0	0	0	0	0	0	0	0.17	0.12	0	0	0.03	0
	ENSG00000089048.14	18.02	31.86	51.55	72.28	33.55	38.02	26.44	33.4	28.91	34.97	26.73	26.72	26.85	27.97	40.07	35.47	43.59	37.05	34.34	35.65	61.74	66.82	33.1	29.36
	ENSG00000089050.16	13.75	6.12	9.4	8.24	12.16	9.4	5.72	5.29	7.13	4.53	19.06	13.6	9.67	3.48	4.84	4.5	6.53	4.77	2.45	2.86	2.93	3.38	7.92	12.13
	ENSG00000089053.13	89.26	84.2	111.74	107.76	133.73	111.61	55.93	42.98	70.23	56.97	105.4	97.56	86.77	44.07	49.52	56.74	53.85	49.87	85.96	80.18	75.89	80.44	91.43	134.16
	ENSG00000089057.15	4.25	2.03	7.03	4.15	2.95	2.48	3.18	3.03	2.58	1.79	3.69	4.21	6.14	4.63	2.61	2.86	2.06	1.78	2.44	1.75	3.06	3.02	1.64	2.56
	ENSG00000089060.11	5.06	2.65	6.04	5.26	3.58	3.31	6.76	5.96	6.28	6.33	13.32	9.68	7.27	7	6.25	5.27	4.25	4.35	2.68	2.2	2.32	3.19	2.22	4.28
	ENSG00000089063.15	29.35	40.2	17.77	23.03	33.99	42.81	55.72	55.71	44.43	42.26	43.18	48.52	55.77	33.81	38.25	47.4	37.85	39.89	30.33	40.87	18.89	17.53	35.79	38.77
	ENSG00000089091.16	2.24	1.44	0.56	0.7	1.57	1.43	0.27	0.29	0.52	0.43	0.91	0.65	0.26	0.29	0.56	0.9	1.22	0.56	1.94	1.09	0.61	0.65	1.04	1.64
	ENSG00000089094.19	16.25	9.14	19.95	17.18	14.37	12.58	13.64	11.82	13.41	10.52	13.81	15.01	14.69	9.85	8.67	10.82	9.22	8.91	8.61	8.98	13.25	15.36	9.96	12.42
	ENSG00000089101.19	0	0.01	0.37	0	0	0	3	0.3	0.44	0.07	2.8	1.79	2.02	0.81	0.11	0.83	0.83	1.09	0	0.3	0.11	0	0.17	0
	ENSG00000089116.4	0	0	0	0	0	0	0	0	0	0	0.06	0.02	0.02	0.01	0.03	0.02	0	0	0	0	0	0	0	0
	ENSG00000089123.16	9.48	7.89	18.21	14.89	11.5	10.09	3.56	5.54	4.27	1.19	5.65	6.01	5.17	2.97	3.06	3.13	3.71	2.94	4.25	4.69	8.04	10.21	9.6	11.49
	ENSG00000089127.14	161.63	90.51	21.61	55.82	17.2	54.67	0.45	0.13	0.14	0.4	1.54	1.16	1.06	0.41	1.33	0.44	0.26	0.2	15.18	14.95	1.7	4.18	5.16	3.88
	ENSG00000089154.11	41.41	20.71	39.24	26.82	46.09	28.01	17.03	13.74	21.04	17.7	53.08	35.55	33.95	20.04	18.2	17.25	23.05	16.49	19.3	14.91	34.02	33.39	28.59	34.48
	ENSG00000089157.16	3313.56	2233.76	2619.86	2168.51	2614.3	2068.9	1428.33	988.18	1167.4	872.22	1222.33	1052.26	1229.74	736.33	963.76	804.54	431.98	459.46	1628.15	1859.33	1767.24	1833.06	1944.94	2281.3
	ENSG00000089159.16	83.3	46.46	233.42	159.29	123.74	81.94	40.66	31.21	35.84	27.57	52.54	48.16	43.8	24.66	28.72	24.55	18.78	21.75	29.58	30.2	124.12	134.82	85.22	117.55
	ENSG00000089163.4	1.79	1.36	0.47	0.18	1.33	2.17	1.28	1.21	1.95	1.47	5.5	3.12	1.27	0.9	3.55	1.66	3.52	2.95	0.89	0.57	0.32	0.16	1.2	1.11
	ENSG00000089169.15	0	0	0	0	0	0	0	0	0	0	0	0	0	0	0	0	0	0	0.02	0	0	0	0.11	0
	ENSG00000089177.19	11.66	6.46	4.6	3.4	11.93	8.4	35.65	30.82	29.99	23.16	40.99	58.45	39.18	23.65	22.2	23.93	22.32	25.16	8.52	8.95	1.98	3.31	6.02	8.2
	ENSG00000089195.15	7.12	8.01	23.95	25.07	13.03	11.48	16.21	16.92	24.95	21.49	27.72	21.45	20.92	15.13	23.94	25.76	22.61	16.64	5.84	7.28	18.56	19.05	12.44	11.6
	ENSG00000089199.10	0	0	0	0	0	0	0	0	0	0	0	0	0	0	0.04	0	0	0	0	0	0	0	0	0
	ENSG00000089220.5	1855.79	2148.4	419.79	453.16	544.07	539.65	356.5	373.47	312.14	399.98	385.58	380.88	346.15	318.62	311.14	373.65	451.94	443.03	444.01	542.41	433.59	412.06	1189.54	799.86
	ENSG00000089225.20	0	0	0	0	0	0	0	0	0	0	0	0	0	0	0	0	0	0	0	0	0	0	0	0
	ENSG00000089234.16	9.83	7.29	22.39	17.68	15.4	13.7	9.81	8.3	11.48	6.58	18.52	14.73	10.94	5.29	8.28	7.74	8.23	6.6	4.45	5.37	10.2	12.34	11.89	16.07
	ENSG00000089248.7	158.03	169.3	87.08	92.32	121.54	133.33	143.29	136.59	152.14	156.19	195.18	143.28	121.01	123.54	148.75	159.28	173.66	153.38	140.13	139.66	89.09	86.17	126.52	123.48
	ENSG00000089250.19	0	0	0.02	0.56	0	0	0	0	0	0	0	0	0	0	0	0	0.01	0	0.44	0.11	0	0	0.01	0
	ENSG00000089280.19	516.39	648.47	741.6	839.81	413.25	371.37	290.65	391.8	516.57	498.66	421.47	451.09	503.71	477.79	429.74	528.73	378.53	442.6	676.78	607.45	735.35	778.29	490.07	440.07
	ENSG00000089289.16	59.97	43.36	33.05	22.42	44.07	43.17	21.4	16.67	22.34	13.73	36.85	27.06	20.86	13.19	15.57	18.14	19.96	19.9	50.89	53.77	22.31	25.29	37.46	41.63
	ENSG00000089327.15	1.46	0.88	5.08	3.18	14.71	8.69	0	0	0.85	0.35	0.23	0.52	0.46	0.22	0.51	0.55	0.36	0.62	0.42	0.15	19.86	16.05	13.62	12.43
	ENSG00000089335.21	9.77	11.96	8.09	10.53	13.94	17.39	11.86	14.98	19.4	19.18	27.02	28.98	14.99	12.66	14.39	19.4	19.33	24.13	9.08	9.64	6.6	7.71	11.05	11.45
	ENSG00000089351.14	28.81	13.63	6.96	7.5	16.58	9.75	8.48	7.96	6.13	7.93	8.65	8.1	9.29	8.43	3.65	6.07	4.74	5.14	11.3	10.49	11.81	12.21	10.81	12.57
	ENSG00000089356.18	45.26	40.42	20.59	10.17	133.97	79.26	148.86	102.55	164.46	228.65	188.03	252.39	136.84	136.5	213.03	224.29	188.57	255.12	65.09	63.22	16.43	15.33	94.95	78.68
	ENSG00000089472.16	0	0	0	0	0.32	0	0	0	0	0	0	0	0	0	0.04	0	0	0.02	0	0.01	0	0	0	0
	ENSG00000089486.17	0	0.02	0	0	0	0	0	0	0	0	0	0	0.17	0	0	0	0	0	0	0.12	0	0	0	0.16
	ENSG00000089505.18	0.73	0.12	0.42	0.54	0	0.37	0.89	1.63	0.34	0	1.16	1.13	0.37	0.1	0.42	0.5	0.7	0.19	0	0.14	0.08	0.07	0.39	0.83
	ENSG00000089558.9	0	0	0	0	0	0	0	0	0	0	0	0	0	0	0	0	0	0	0	0	0	0	0	0
	ENSG00000089597.18	139.26	104.13	101.43	87.14	120.82	121.01	66.06	62.83	63.7	53.2	94.51	88.78	69.79	70.05	65.33	65.63	58.93	55.37	114.8	90.41	79.19	66.57	85.69	126.17
	ENSG00000089639.11	12.4	5.67	6.46	6.77	11.53	9.3	3.55	1.67	3.31	3.78	7.14	6.05	4.09	2.06	2.9	3.09	3.3	2.71	2.97	3.56	5.86	5.64	8.22	9.86
	ENSG00000089682.16	8.88	8.22	9.63	4.9	9.25	9.61	5.69	7.62	6.83	6.62	15.65	11.71	7.83	4.33	4.75	6.26	7.1	7.72	8.68	8.19	5.01	4.98	7.78	11.15
	ENSG00000089685.15	42.91	28.75	61.32	61.43	31.27	32.59	23.92	18.17	30.92	27.04	32.43	33.51	29.53	15.27	20.09	23.84	14.38	10.4	14.95	15.8	28.77	32.36	39.5	43.52
	ENSG00000089692.9	1.41	2.26	0.34	0.23	0.1	0.63	0	0.31	0	0	0.04	0.04	0.02	0.11	0	0	0	0	3.61	1.85	0.21	0.56	0.55	0.72
	ENSG00000089693.11	166.15	111.91	176.55	154.43	178.09	169.6	169.34	132.27	170.18	148.33	282.84	208.12	144.84	101.54	143.75	149.59	171.97	149.89	64.79	72.76	144.81	153.45	172.31	180.09
	ENSG00000089723.10	2.1	0.67	1.73	1.08	3.61	1.94	0.49	0.47	0.42	0.06	0.8	0.93	0.74	0.2	0.45	0.42	0.29	0.26	0.58	0.32	0.83	0.82	2.18	2.16
	ENSG00000089737.17	25.53	47.07	73.18	63.45	37.3	22.48	12.64	23.26	26.62	30.65	30.56	28.3	24.78	29.75	33.77	32.45	57.33	50.44	78.9	61.05	106.8	88.2	36.06	43.39
	ENSG00000089775.12	10.47	7	4.96	4.89	6.39	7.69	2.06	2.83	2.44	0.91	5.19	3.06	2.78	1.32	1.49	1.74	2.92	2.74	4.67	6.03	3.69	5.78	3.74	5.7
	ENSG00000089818.18	15.45	18.02	52.46	36.9	41.3	31.95	18.6	13.07	21.56	15.16	40.84	29.51	18.3	10.85	15.88	17.16	14.89	13.52	14.02	14.69	24.43	29.5	26.22	38.86
	ENSG00000089820.16	9.29	4.54	0.97	0.51	0.65	2.77	0.7	1.32	1.2	4.72	3.13	2.61	2.02	1.86	1.65	2.36	1.62	3.28	4.83	7.41	0.81	0.44	0.63	1.43
	ENSG00000089847.12	0.31	0.42	0.1	0.48	0.21	0.51	0	0.15	0.03	0.09	0.03	0.07	0.04	0.04	0.03	0.05	0.02	0.06	1.09	0.66	0.04	0.16	0.31	0.22
	ENSG00000089876.12	24.83	18.77	27.6	20.62	23.29	18.97	12.54	9.89	12.82	8.8	26.84	16.68	14.74	6.67	8.46	8.05	8.83	7.8	13.96	12.13	21.67	22.71	20.58	24.58
	ENSG00000089902.10	21.19	20.19	35.32	24.31	25.11	20.05	12.73	8.83	13.43	4.65	21	19.21	20.9	7.31	6.89	6.85	7.32	5.81	11.21	11.54	15.71	16.53	19.4	32.28
	ENSG00000089916.18	18.9	10.81	32.89	22.92	26.07	19.71	7.79	3.52	5.67	4.03	10.64	8.32	6.31	4.84	4.1	3.56	4.56	3.92	8.36	7.51	19.16	20.48	15.2	21.89
	ENSG00000090006.18	30.76	20.57	12.15	6.94	23.37	26.36	4.03	3.44	1.72	2.39	1.86	1.53	3.05	4.35	1.03	1.96	1.93	2.12	23.96	25.78	12.76	10.65	9.72	20.31
	ENSG00000090013.11	131.57	105.48	145.04	92.6	213.92	177.47	148.41	116.61	162.18	114.84	145.77	109.16	99.78	73.68	128.25	111.47	88.75	63.37	46.72	51.35	157.01	150.46	142.94	141.32
	ENSG00000090020.11	21.91	11.54	17.09	12.97	19.74	16.06	15.45	17.4	19.83	14.89	23.31	17.89	16.57	16.2	13.02	17.96	10.6	14.88	23.18	19.43	22.54	19.03	19.43	16.4
	ENSG00000090054.15	47.06	40.28	71.68	68.85	54.43	51.12	24.41	21.85	27.66	17.3	45.63	43	35.42	20.8	21.59	22.08	22.93	19.98	30.84	29.61	52.42	46.93	53.71	64.76
	ENSG00000090060.18	153.36	112.62	214.83	158.4	211.36	189.59	77.6	74.16	83.13	56.52	110.26	109.67	102.15	43.89	53.86	60.65	50.96	54.83	80.97	98.99	119.03	140.89	185.77	227.49
	ENSG00000090061.17	63.16	33.73	134.44	74.51	112.72	76.01	35.01	31.95	33.49	15.44	70.01	49	44.78	17.01	17.13	20.5	18.36	18.62	28.33	28.98	46.58	59.03	91.96	104.76
	ENSG00000090097.22	5.79	2.45	4.18	6.78	11.64	9.5	7.73	4.71	5.89	5.98	7.52	6.24	7.1	3.78	4.56	5.51	3.38	4.31	1.21	1.75	4.92	3.99	5.69	7.96
	ENSG00000090104.12	0	0.05	0	0	0	0	0	0	0	0	0	0	0	0	0	0	0	0	0.04	0	0	0	0	0
	ENSG00000090238.12	77.34	73.98	5.57	9.75	61.08	74.59	30.53	27.66	55.73	74.55	71.78	63.4	25.71	23.01	49.11	82.2	65.39	75.55	108.96	136.07	14.55	16.01	71.36	66.61
	ENSG00000090263.16	90.41	121.55	119.2	129.05	157.63	148.57	103.5	106.86	108.01	97.94	146.17	135.34	109.03	86.84	120.67	126.74	131.21	119.74	116.94	127.17	106.95	118.48	167.19	152.7
	ENSG00000090266.13	269.89	236.55	209.51	217.07	323.5	251.36	230.46	204.55	180.58	201.26	247.92	232.65	174.98	155.5	218.38	213.51	213.33	195.53	120.04	139.51	232.74	251.72	281.92	266.21
	ENSG00000090273.14	77.61	56.01	230.65	206.21	148.74	124.42	72.11	66.68	103.61	86.19	101.6	89.94	57.28	36.02	87.35	88.03	58.12	48.39	34.42	44.01	253.14	283.31	155.88	154
	ENSG00000090316.16	36.53	29.51	54.08	43.18	44.64	40.18	31.87	31.76	31.68	28.58	53.3	41.77	35.41	20.42	24.27	23.79	22.19	21.35	14.17	14.6	30.84	35.27	38.39	44
	ENSG00000090339.9	5.31	2.56	3.63	3.47	3.54	3.12	0	0	0.21	0.03	0.32	0.14	0.28	0.3	0.19	0.22	0.28	0.18	2.72	2.78	2.44	1.98	2.08	2.35
	ENSG00000090372.15	60.28	21.98	72.84	44.16	52.36	36.75	31.1	29.82	35.98	32.04	64.36	47.28	51.45	18.79	24.95	29.46	21.55	17.01	19.45	18.89	46.8	48.82	33.15	49.11
	ENSG00000090376.11	0	0	0	0	0	0	0	0	0	0	0	0	0.03	0	0	0	0.06	0.05	0	0	0	0	0	0
	ENSG00000090382.7	0.41	0.11	0	0.32	0.1	0	0.11	0.04	0.31	0.42	0.44	0.16	0.47	0.14	0.12	0.2	0.52	0.63	0.1	0.08	0	0	0.07	0.11
	ENSG00000090402.8	0	0	0	0	0	0	0	0	0	0	0	0	0	0	0	0	0	0	0.01	0.01	0	0	0	0
	ENSG00000090432.7	10.25	6.48	23.16	16.65	12.97	10.22	6.93	6.56	8.74	4.76	16.33	12.1	8.41	5.87	8.22	5.29	6.29	4.02	6.46	5.05	8.81	8.14	7.38	10.24
	ENSG00000090447.12	10.04	5.5	9.14	14.76	4.12	5.6	4.52	3.57	6.28	6.9	4.93	5.21	5.49	3.27	4.71	5.64	2.76	3.78	4.34	5.61	9.65	9.96	4.65	3.96
	ENSG00000090470.15	14.12	17.18	32.89	31.65	15.25	21.78	12.97	11.54	14.67	12.16	13.6	11.54	11.53	9.35	10.33	11.08	10.4	10.36	19.8	22.96	22.83	25.28	17.84	17.74
	ENSG00000090487.11	119.46	110.75	99.41	100.8	121.37	117.85	70.65	53.7	58.26	41.21	84.25	79.04	66.61	36.21	43.78	47.71	42.96	46.84	68.34	79.29	73.86	86.16	110.58	122.1
	ENSG00000090512.12	0	0	0	0	0.24	0	0	0	0.24	0	0.21	0.18	0	0	0.03	0	0.15	0	0	0	0	0	0	0.17
	ENSG00000090520.11	72.24	73.36	136.26	142.13	82.95	78	56.48	56.66	70	57.23	78.97	64.15	65.18	57.03	66.27	65.47	51.14	45.15	57.77	49.11	120.32	107.9	74.8	76.41
	ENSG00000090530.10	1.32	0.01	1.76	0.52	0	0.01	0.09	0.55	0.84	0.11	0.25	0.48	0.48	0.43	0.66	0.2	0.18	0.18	0.13	0	0.65	0.1	0.11	0.22
	ENSG00000090534.20	0.27	0.42	0	0	0	0.15	0.05	0	0.04	0	0.19	0.03	0	0.02	0	0.02	0.26	0.03	0	0	0	0	0.43	0.43
	ENSG00000090539.15	19.66	20.88	0.1	0.27	0.99	0.86	0.08	0	0.51	0.12	1.29	0.55	0.08	0.18	0.21	0.37	0.62	0.69	0.17	0.19	0.26	0.62	15.56	2.93
	ENSG00000090554.13	0.74	1.66	0.52	0.05	0.57	0.68	0	0.19	1.03	0.58	0.85	0.65	0.67	0.56	0.14	0.43	0.97	0.89	1.42	0.63	0.3	0.3	0.72	0.24
	ENSG00000090565.17	9.19	16.98	6.84	10.82	11.6	6.22	6.83	9.1	8.54	7.82	10.44	11.24	11.46	10.34	4.64	9.66	5.38	7.39	12.93	12.53	7.96	11.9	9.61	7.81
	ENSG00000090581.10	17.14	18.71	12.38	10.19	15.25	14.68	11.1	10.27	8.85	11.86	9.7	11.96	9.4	8.94	6.58	12.04	11.21	16.01	29.77	30.28	17.63	19.28	18.07	17.86
	ENSG00000090612.22	9.69	2.93	14.02	9.84	11.06	6.75	4.55	4.92	6.42	5.04	14.15	9.35	6.56	2.95	4.77	4.67	4.68	5.82	3.63	3.98	4.58	5.64	5.75	8.25
	ENSG00000090615.15	19.94	11.8	29.67	22.52	28.59	23.55	15.89	14.15	20.91	14.41	40.77	32.86	27.09	16.11	12.23	15.07	17.39	19.02	10.31	9.25	18.34	21.4	21.79	28.84
	ENSG00000090621.15	179.52	160.05	214.31	190.23	145.41	122.79	73.47	92.43	86.99	82.54	90.73	88.96	100.17	77.29	80.63	83.4	80.9	86.85	190.6	185.05	214.89	240.34	153.35	161.58
	ENSG00000090659.18	0	0	0	0	0	0	0	0	0	0	0	0	0	0	0	0	0	0	0.01	0	0	0.01	0	0
	ENSG00000090661.12	56.34	52.84	7.35	8.24	11.3	17.94	65.54	59.4	46.03	50.4	54.6	67.4	54.54	53.02	31.5	39.28	52.93	61.5	37.43	37.25	5.36	8.24	9.01	10.56
	ENSG00000090674.16	5.59	4.37	2.5	2.29	4.32	4.3	2.68	3.82	2.26	4.18	6.46	3.39	1.72	2.61	4.89	3.84	3.7	3.97	4.54	3.15	3.19	2.97	3.6	4.42
	ENSG00000090686.16	29.14	25.91	28.39	22.55	20.78	31.01	16.17	20.44	21.62	18.58	26.33	28.1	19.49	14.88	19.43	21.04	17.01	18.99	29.28	26.41	21.95	25.89	20.76	28.06
	ENSG00000090776.6	2.69	1.23	4.73	3.52	2.7	2.08	1.55	0.7	1.15	1.18	1.61	0.73	0.93	0.79	0.94	1.15	0.61	0.38	0.89	1.06	3.86	3.78	2.19	2.68
	ENSG00000090857.14	19.06	9.16	14.61	13.65	14.54	11.04	2.24	2.01	3.84	1.88	10.24	6.19	4.58	2.36	1.7	2.59	3.26	2.65	10.93	8.96	8.35	8.81	9.65	14.3
	ENSG00000090861.17	167.29	92.42	115.02	89.79	182.69	164.17	65.53	55.53	63.02	58.49	111.5	105.65	102.19	51.72	54.41	60.64	49.9	46.32	61.85	64.72	64.87	74.46	137.33	181.86
	ENSG00000090863.12	49.95	29.85	92.36	54.6	75.97	53.67	26.2	23.96	16.23	10.71	40.65	34.47	31.96	24.11	18.15	15.5	16.29	12.11	41.55	30.23	35.25	30.5	40.41	74.5
	ENSG00000090889.12	6.27	4.78	21.37	11.47	9.6	6.79	6.12	5.31	8.55	4.42	13.75	13.41	12.04	3.55	5.46	5.82	4.21	3.01	3.58	2.65	5.61	6.51	10.2	12.68
	ENSG00000090905.19	19.8	12.64	34.46	27.16	23.7	19.41	9.74	14.51	9.82	14.92	15.86	17.92	15.56	14.57	8.76	8.76	10.44	10.9	19.27	14.74	25.57	26.9	24.59	26.12
	ENSG00000090924.15	23.6	5.82	6.23	9.05	1.85	6.36	0.53	0.24	0.27	1.4	0.63	0.25	0.69	0.99	0.32	0.23	0.94	0.15	3.87	1.82	7.5	7.89	3.69	6.86
	ENSG00000090932.11	0.38	0.02	0	0	0	0.08	0.11	0.08	0.42	0	0	0.12	0.07	0.11	0.07	0.07	0.13	0.15	0.02	0.04	0	0	0	0.03
	ENSG00000090971.5	14.13	16.73	6.89	8.26	9.19	11.86	8.51	8.68	7.67	11.7	13.24	9.65	9.19	9.54	6.74	8.05	13.3	11.76	11.29	11.69	9.47	6.13	8.27	8.45
	ENSG00000090975.13	2.83	1.93	3.89	3.33	2.26	1.72	1.57	2.63	3.07	2.6	5.32	4.03	4.12	2.98	2.55	2.36	2.44	2.45	3.91	3.2	2.58	2.78	1.51	1.84
	ENSG00000090989.18	8.91	8.19	8.6	9.14	13.66	12.52	4.88	3.91	6.6	6.03	10.4	9.29	6.37	3.47	6.33	5.69	6.65	5.38	10.83	9.69	4.83	4.86	10.09	13.21
	ENSG00000091009.8	8.11	10.29	23.65	20.03	15.54	14.18	8.2	9.83	9.44	6.28	11.9	12.31	14.35	8.22	7.52	7.93	7.5	8.19	8.7	8.5	12.9	14.99	16.43	19.26
	ENSG00000091010.6	0	0.08	0.34	0.15	0.12	0.06	0	0.15	0.05	0	0.07	0.06	0.24	0.14	0.08	0.09	0	0.08	0.11	0.09	0.09	0.14	0.14	0.28
	ENSG00000091039.17	17.84	8.27	37.63	24.29	26.09	16.67	10.37	9.85	11.07	4.2	23.24	20.25	21.91	6.45	7.76	6.4	6.9	5.18	6.69	7.49	9.02	12.41	17.41	31
	ENSG00000091073.19	1.89	2.07	2.32	3.74	5.91	5.5	6.12	1.77	3.77	6.67	13.8	9.33	6.17	2.29	5.44	3.61	3.7	2.04	2.56	2.09	2.06	2.41	3.62	5.45
	ENSG00000091106.19	0	0	0.04	0	0	0	0	0	0	0.07	0.01	0	0.04	0	0	0	0.03	0.07	0	0.06	0	0	0.03	0
	ENSG00000091127.14	20.81	17.49	42.09	39.74	30.26	23.75	17.85	15.55	18.94	13.33	19.75	18.64	27.78	13.47	14.36	14.41	10.34	9.32	12.57	14.03	28.71	38.06	20.23	25.36
	ENSG00000091128.13	0	0	0	0	0	0	0.13	0	0	0	0.28	0.09	0.27	0.07	0.02	0	0.06	0.23	0.17	0.21	0	0	0	0
	ENSG00000091129.21	18.62	38.07	21.2	21.41	17.89	14.18	31.97	40.96	26.76	18.75	36.24	32.48	62.22	57.45	23.78	29.43	38.25	26.32	46.33	33.85	23.6	19.83	17.37	22.24
	ENSG00000091136.15	4.98	9.13	7.08	9.91	4.88	5.31	21.12	22.72	22.1	32.07	29.4	35.62	27.04	29.42	30.95	34.15	31.93	40.07	10.51	9.78	2.77	5.71	2.03	2.71
	ENSG00000091137.14	0	0.01	0	0	0.02	0.03	0.03	0.68	0	0	0.18	0.02	0.07	0.19	0.03	0.01	0.05	0.3	0.01	0.04	0	0	0.01	0.18
	ENSG00000091138.13	0	0	0	0	0	0.09	0	0	0	0	0	0	0	0.02	0.03	0	0	0	0	0.01	0	0	0.1	0.09
	ENSG00000091140.14	150.18	84.65	238.44	169.13	281.33	210.15	121.03	76.24	103.37	34.41	228.76	219.6	145.26	41.1	50.17	44.77	51.15	37.16	32.4	29.41	61.27	69.22	143.17	244.75
	ENSG00000091157.14	9.23	2.05	5.43	2.19	4.91	2.72	3.87	3.88	4.29	2.22	9.43	6.38	7.02	2.75	3.37	2.79	2.82	3.83	1.07	0.86	2.26	2.95	2.05	5.16
	ENSG00000091164.13	28.85	34.46	105.76	83.68	57.75	48.61	96.32	82.67	109.16	73.35	110.66	104.69	106.05	57.57	89.6	95.73	77.74	86.26	27.11	37.13	134.2	142.91	62.8	60.95
	ENSG00000091181.20	0	0.03	0	0	0	0	0	0	0	0	0.06	0	0.02	0	0	0	0	0	0	0	0	0	0	0
	ENSG00000091262.16	0	0.11	0.01	0	0.07	0.45	0	0.02	0	0	0.07	0	0	0	0.01	0	0	0	0.12	0.15	0	0	0.13	0
	ENSG00000091317.8	18.11	27.95	29.87	28.9	27.86	28.48	4.57	4.67	6.58	4.01	12.58	11.2	8.23	5.83	5.51	6.25	6.66	8.44	23.28	24.55	21.82	22.44	31.9	36.29
	ENSG00000091409.15	0.54	0.31	5.45	5.25	2.54	1.05	3.65	2.66	6.37	2.88	6.96	9.92	8.88	7.38	10.7	6.93	3.71	4.13	0.88	0.33	3.94	3.15	1.78	1.77
	ENSG00000091428.18	0	0.05	0.18	0.05	0	0.15	0.44	0.01	0.19	0.29	0.75	0.37	0.37	0.07	0.08	0.21	0.08	0.03	0.04	0.05	0.21	0	0.11	0.12
	ENSG00000091436.17	7.8	5.76	34.21	22.01	16.96	12.69	8.61	5.3	10.45	7.97	6.32	7.82	5.82	2.62	6.89	5.64	2.31	2.49	5.58	5.72	17.4	19.4	10.61	14.86
	ENSG00000091482.8	0	0	0	0	0	0	0	0	0	0	0	0	0	0	0.45	0	0	0	0	0	0	0	0	0
	ENSG00000091483.7	32.17	30.01	69.02	62.9	58.64	59.96	114.19	87.13	114.17	82.78	118.85	123.15	115.21	45.13	79.88	98.45	63.51	65.13	15.08	17.03	47.81	53.43	43.25	53.03
	ENSG00000091490.11	12.21	5.71	4.6	2.89	4.05	3.63	1.58	1.35	0.96	2.83	1.09	1.28	2.34	2.33	2.14	1.61	0.62	0.59	2.79	1.36	3.08	3.35	1.6	3.59
	ENSG00000091513.16	0	0.01	0	0.18	0.07	0.08	0.03	0.49	0.01	0.01	0.28	0.35	0.31	0.43	0.05	0.11	0.3	0.14	0.63	0.91	0	0.01	0.78	0.01
	ENSG00000091527.16	92.54	75.41	245.36	219.86	123.99	80.4	91.65	78.14	82.24	49.96	117.37	117.33	161.82	63.1	65.02	51.76	46.47	37.77	78.57	77.72	123.65	151.11	88.49	117.53
	ENSG00000091536.19	1.27	0.27	0.48	0	0.22	0.19	0.02	0.55	0.1	0	0.21	0.08	0.2	0.31	0.03	0.1	0.09	0.07	1.11	0.94	0.01	0	0.03	0.31
	ENSG00000091542.9	41.19	39.7	75.08	63.4	53.22	48.37	41	34.33	39.08	25.93	39.5	38.48	31.83	21.35	27.17	23.06	27.49	16.55	26.41	27.14	56.89	62.78	56.07	57.82
	ENSG00000091583.11	0	0	0	0	0	0	0	0	0	0	0	0	0	0	0	0	0	0	0	0	0	0	0	0
	ENSG00000091592.16	0	0	0	0	0	0	0	0	0	0	0	0	0	0	0	0	0	0	0	0	0	0	0.01	0
	ENSG00000091622.16	0.28	0.42	0.07	0.57	0.23	0.71	3.39	2.78	2.58	1.71	1.58	2.61	3.27	2.23	1.22	1.77	0.74	0.89	0.18	0.21	0.06	0.04	0.27	0.28
	ENSG00000091640.8	63.45	59	36.52	40.93	63.04	53.03	40.3	35.37	45.78	43.5	58.57	48.04	39.99	28.54	33.53	40.34	36.51	37.92	45.52	53.07	31.76	30.57	52.87	48.4
	ENSG00000091651.9	14.6	20.95	63.94	60.72	21.98	18.16	30.28	41.08	52.34	58.58	35.16	40.51	39.48	37.33	41.42	56.96	25.41	27.27	10.29	12.61	57.88	56.28	22.5	17.99
	ENSG00000091656.19	0	0	0	0	0	0	0.29	0.12	0.19	0.14	0.18	0.29	0.55	0.19	0.13	0.1	0.22	0.17	0	0	0	0	0	0
	ENSG00000091664.9	0	0	0	0	0	0	0	0	0	0	0	0	0	0	0	0	0	0	0	0	0	0	0	0
	ENSG00000091704.10	0	0	0	0	0	0	0	0	0	0	0	0	0	0	0	0	0	0	0	0	0	0	0	0
	ENSG00000091732.17	10.9	8.23	15.52	17.36	10.87	12.41	8.28	5.73	9.04	7.22	14.35	11.79	8.4	4.85	6.15	7.06	6.63	6.55	6.11	5.88	6.52	6.76	8.73	11.02
	ENSG00000091831.24	40.3	34.76	5.75	7.52	10.15	14.78	3.91	3.08	3.58	1.54	3.97	5.43	7.32	3.9	1.55	2.29	2.9	2.52	34.97	32.22	3.45	4.72	21.93	31.2
	ENSG00000091844.8	1.33	2.51	1.33	1.49	2.24	2.55	0.02	0.01	0.01	0.01	0.02	0.03	0.02	0.03	0.02	0.02	0.02	0.02	2.2	2.33	1.41	1.61	1.67	1.95
	ENSG00000091879.14	0	0.07	0.06	0.03	0	0.04	0	0	0	0	0	0	0	0	0.03	0	0.01	0	0	0.05	0.01	0.02	0	0.03
	ENSG00000091947.10	18.16	15.94	12.02	16.65	15.27	19.2	8.35	10.91	12.55	9.8	16.14	14.43	9.03	10.1	12.33	14.06	12.68	11.2	17.38	17.34	16.86	15.98	12.99	14.48
	ENSG00000091972.18	0	0	0	0	0	0	0	0.33	0.13	0.13	0.15	0.27	0.11	0.14	0.21	0.26	0.79	0.36	0	0	0	0.02	0.02	0
	ENSG00000091986.16	1.8	1.51	0.37	0.88	1.19	1.33	0.01	0	0	0.01	0.08	0.01	0.28	0.06	0	0.08	0.09	0.06	1.99	1.66	0.69	0.53	0.93	0.79
	ENSG00000092009.10	0	0	0	0	0	0	0	0	0	0	0	0	0	0	0	0	0	0	0	0	0	0	0	0
	ENSG00000092010.15	229.41	180.34	64.25	80.24	87.99	154.57	83.43	64.63	61.9	56.89	90.83	92.04	82.39	44.76	52.05	65.14	65.73	72.1	102.28	119.92	39.6	45.33	69.68	85.94
	ENSG00000092020.10	19.36	24.47	28.27	25.82	26.6	20.37	17.09	13.29	18.07	11.36	16.41	19.63	17.85	14.08	17.33	12.58	10.98	10.94	25.5	26.27	18.36	19.52	24.1	31.65
	ENSG00000092036.18	30.57	30.84	20.04	17.03	13.32	23.4	19.54	8.29	14.87	18.12	23.91	22.21	14.26	9.57	16.14	18.15	15.34	13.46	26.47	25.89	14.51	17.95	14.87	20.2
	ENSG00000092051.17	0	0.01	0	0.03	0	0	0	0	0.02	0	0.04	0	0	0.04	0.04	0	0.05	0	0.1	0.01	0	0	0.01	0.12
	ENSG00000092054.13	0	0.02	0	0	0	0	0	0	0.01	0	0	0	0	0	0	0	0.01	0	0	0	0	0	0	0
	ENSG00000092067.6	0	0	0	0	0	0	0	0	0	0	0	0	0.04	0	0	0	0	0	0	0	0	0	0	0
	ENSG00000092068.20	4.58	2.42	0.48	0.48	2.6	4.63	31.39	28.67	26.39	20.16	94.32	46.73	36.19	21.22	24.17	29.15	35.49	31.42	2.52	2.51	0.1	0.35	2.42	2.07
	ENSG00000092094.11	37.41	35.88	23.95	23.85	23.45	25.25	36.35	39.09	45.7	61.76	31.47	37.47	34.5	50.7	37.75	50.9	33.77	39.12	55.13	43.83	26.59	25.03	23.08	19.08
	ENSG00000092096.18	3.5	2.72	0.99	1.53	3.68	5.68	1.72	1.13	0.94	2.44	2.35	1.67	1.58	1.41	1.18	1.84	1.35	2.45	2.27	2.48	1.71	2.58	3.49	4.51
	ENSG00000092098.17	18.29	19.26	13.32	17.7	9.35	20.55	7.27	4.76	13.37	17.39	10.57	13.11	9	7.43	10.7	13.19	10.73	10.55	14.95	12.35	15.78	16.52	12.99	12.84
	ENSG00000092108.22	41.49	54	51.42	54.04	63.51	53.41	57.93	74.17	84.32	73.04	93.56	99.29	79.49	55.34	70.22	84.7	79.43	101.29	59.27	52.24	44.29	49.26	58.36	54.95
	ENSG00000092140.16	15.43	9.21	26.29	14.67	16.1	11.87	8.87	6.02	7.55	4.64	14.65	15.74	14.68	6.14	6.96	7.27	5.58	6.04	8.19	7.2	9.11	9.91	12.32	15.96
	ENSG00000092148.13	53.44	42.06	81.45	60.43	64.56	59.29	59.17	57.19	58.36	40.25	85.26	75.48	76.05	38.84	39.54	47.2	38.43	40.11	45.08	43.95	48.92	53.55	49.95	60.65
	ENSG00000092199.18	816.04	623.19	860.5	805.54	720.01	695.93	548.74	521.73	565.36	498.71	654.48	643.94	516.68	303.89	432	553.68	476.16	521.07	573.54	672.78	725.04	836.82	748.79	770.15
	ENSG00000092200.12	1.33	0.84	1.42	1.64	0.99	1.1	0.55	1.53	0.28	1.12	3.25	1.95	0.82	0.51	0.6	0.55	1.23	1.6	0.83	1.12	0.55	0.43	0.79	1.24
	ENSG00000092201.10	79.79	58.26	163.58	135.63	99	81.16	85.95	72.52	87.68	67.55	105.44	104.99	102.66	56.67	74.62	79.25	51.78	49.58	46.15	41.69	84.35	93.58	73.6	97.49
	ENSG00000092203.15	60.92	23.38	75.65	41.33	80.8	38.43	43.71	33.56	39.05	21.19	99.52	68.47	52.42	21.08	25.93	21.84	35.47	23.52	28.69	18.74	17.6	21.46	41.75	72.45
	ENSG00000092208.17	19.61	21.89	30.14	34.88	17.24	24.55	21.71	11.89	17.92	10.46	28.03	25.24	23.77	11.35	15.64	12.52	11.56	9.71	10.04	8.91	11.71	15.89	18.33	20.26
	ENSG00000092295.12	1.32	1.01	1.68	1.17	1.6	1.03	0.38	0.74	0.59	0.85	0.85	0.57	0.8	0.32	0.48	0.31	0.54	0.31	0.38	0.4	0.94	1.17	0.73	0.84
	ENSG00000092330.18	14.03	12.41	13.48	12.89	17.4	20.53	19.31	16.11	24.79	19.49	27.46	27.99	23.34	19.88	25.24	27.52	26.6	24.84	13.64	15.64	15.6	16.4	20.37	19.73
	ENSG00000092345.14	0	0	0	0	0	0	0	0	0	0	0	0	0	0	0	0	0	0	0	0	0.15	0	0	0
	ENSG00000092377.15	0	0	0	0	0	0	0	0	0	0	0	0	0	0	0	0	0	0	0	0	0	0	0	0
	ENSG00000092421.17	1.69	0.21	0.39	0.07	0.94	0.36	0.1	0.3	0.25	0.05	1.29	0.34	0.45	0.28	0.24	0.19	0.41	0.1	0.94	0.29	0.14	0.47	0.6	1.08
	ENSG00000092439.16	59.61	68.13	37.02	43.78	46.85	51.99	6.23	6.82	9.19	4.47	15.55	14.05	12.18	8.12	6.75	7.03	8.09	6.71	40.2	44.17	35.21	35.09	36.9	48.34
	ENSG00000092445.12	6.63	6.26	17.51	10.36	10.32	7.04	7.23	6.32	7.13	5.35	9.07	5.85	5.27	4.85	6.95	6.74	4.24	3.2	1.12	1.53	11.04	9.96	6.67	7.56
	ENSG00000092470.12	4.4	3.97	28.55	16.65	5.06	4.85	21.95	16.07	16.47	12.57	12.19	12.53	16.44	8.92	14.65	18.47	6.89	6.54	2.32	3	14.94	18.57	4.77	5.91
	ENSG00000092529.25	0	0.15	0.16	0	0	0.19	0.69	2.81	0.88	1.44	2.13	1.59	1.43	1.47	0.74	1.36	2.22	2.76	0.59	0.24	0	0	0	0
	ENSG00000092531.10	20.71	20.69	14.87	16.06	32.51	34.68	40.49	40.37	40.87	28.19	99.86	89.17	75.18	26.13	31.86	36.84	31.02	36.92	15.42	18.17	7.51	13.85	35.75	59.84
	ENSG00000092607.15	0	0.03	0	0	0.03	0.01	0.12	0.02	0	0	0	0.05	0.07	0.09	0	0	0.04	0	0	0.02	0	0	0.02	0
	ENSG00000092621.13	50.19	21.48	12.67	9.28	27.22	29.51	74.51	45.29	47.26	39.75	72.48	82.75	75.17	29.35	28.78	41.87	22.84	34.69	24.9	29.59	11.01	12.01	22.21	25.74
	ENSG00000092758.18	4.68	3.5	2.38	4.49	11.81	13.63	1.7	0.19	2.42	1.13	1.07	2.34	1.52	0.91	1.88	1.51	1.37	1.71	1.95	3.03	2.06	1.63	8.85	9.78
	ENSG00000092820.18	91.07	83.43	112.9	85.91	114.42	79.41	108.92	109.86	91.59	56.2	116.41	120.07	108.87	60.95	66.18	69.43	56.49	57.91	57.95	69.58	77.78	88.53	110.28	111.58
	ENSG00000092841.19	2500.06	2388.59	2129.6	2078.11	2511.24	1944.34	1774.74	1488.56	1672.08	1221.16	1983.45	1711.35	1652.77	1139.35	1439.47	1166.03	1125.2	832.19	1247.79	1375.79	2272.55	2523.45	2151.79	2158.65
	ENSG00000092847.13	6.97	4	5.91	4.48	7.11	4.94	5.05	3.96	3.93	2.52	8.81	8.77	7.22	2.71	2.33	2.42	2.42	1.93	2.52	2.14	2.37	2.71	3.99	7.23
	ENSG00000092850.12	0	0	0	0	0	0.16	0.13	0	0	0	0	0	0.08	0.08	0	0	0	0.14	0.04	0.09	0.03	0.07	0.16	0.04
	ENSG00000092853.14	5.07	8.14	27.83	25.57	6.11	5.88	15.05	14.49	22.19	26.73	12.12	12.09	12.46	11.61	23.05	24.95	15.13	12.25	5.41	4.34	29.48	28.99	7.24	6.11
	ENSG00000092871.17	4.49	3.88	16.5	9.44	6.67	7.38	12.61	11.73	13.61	6.41	15.81	16.54	13.33	6.6	8.34	8.05	8.72	7.76	1.27	1.55	9.98	9.2	6.46	10.46
	ENSG00000092929.12	24.07	11.35	4.73	6.95	18.35	3.7	1.69	9.07	3.01	5.46	4.85	3.81	4.91	3.37	4.93	4.08	4.5	1.88	3.1	3.44	8.72	6.57	5.43	6.29
	ENSG00000092931.11	15.6	16.11	19.9	15.53	16.11	11.19	11.06	7.03	11.27	7.84	19.53	18.47	11.75	10.67	9.04	10.22	12.3	9.67	17.03	12.89	16.23	14.01	10.94	12.27
	ENSG00000092964.18	2.58	4.09	2.97	2.31	5.09	2.84	0.42	0.43	0.57	0.25	1.75	0.92	0.57	0.33	0.35	0.21	0.61	0.25	1.86	1.56	1.35	1.4	4.72	4.74
	ENSG00000092969.12	0.69	0.93	3.41	2.88	1.49	0.59	0.02	0.71	0.07	0.06	0.08	0.11	0.26	0.06	0.14	0.04	0.11	0.18	0.81	1.05	4.59	3.92	0.13	0.27
	ENSG00000092978.11	10.22	11.1	17.87	14.45	13.05	13.86	4.78	6.59	7.11	2.71	12.76	12.13	11.62	5.03	5.18	5.91	6.23	4.97	8.15	8.87	8.1	11.42	15.2	20.91
	ENSG00000093000.19	20.71	9.76	52.3	38.75	28.89	19.13	20.33	22.62	29.16	16.71	42.17	32.69	31.15	14.73	18.35	19.46	14.61	12.98	9.62	8.31	20.09	24.02	20.59	23.53
	ENSG00000093009.11	23.33	13.15	50.92	41.42	11.09	11.59	29.61	22.39	30.14	34.92	23.46	23.8	19.9	22.35	32.14	40.41	17.1	17.95	6.14	9.81	45.81	44.58	16.28	14.23
	ENSG00000093010.15	42.19	35.7	98.43	85.42	127.1	123.95	154.18	109.03	166.77	182.19	286.04	251.18	115.8	75.91	158.64	191.93	164.99	207.71	31.13	39.39	98.41	103.17	161.86	152.58
	ENSG00000093072.18	0	0.07	0	0	0.53	0.21	0.04	0	0	0	0	0.11	0.06	0.04	0	0.02	0.09	0.01	0.23	0.05	0	0.02	0.14	0.21
	ENSG00000093100.13	1.37	1.84	0	1.24	0.2	1.18	3.91	5.25	4.44	6.11	2.2	2.77	1.85	3.57	3.1	4.39	2.73	3.49	1.72	1.69	2.84	1.67	0.47	0.02
[truncated: 65,062 more rows]

## Sheet: 2C
Figure 2C	MCF-7									BT-474
		pval	fc	test	fdr	log2.fc	neg.log10.pval	neg.log10.fdr			pval	fc	test	fdr	log2.fc	neg.log10.pval	neg.log10.fdr
	ENSG00000000003.15.1	0.587937	1.56682	utest	1	0.64784	0.230669	0		ENSG00000000003.15.1	1	1.21875	utest	1	0.285402	0	0
	ENSG00000000003.15.2	0.376061	1.36904	ttest	0.858723	0.453169	0.424742	0.0661469		ENSG00000000003.15.2	0.718636	1.0638	ttest	0.927464	0.0892298	0.143491	0.0327031
	ENSG00000000457.14.1	0.855132	1	utest	1	0	0.0679668	0		ENSG00000000460.17.1	1	0.605796	utest	1	-0.723095	0	0
	ENSG00000000457.14.2	0.849214	1.02912	ttest	0.973307	0.0414075	0.0709827	0.01175		ENSG00000001167.14.1	1	1	utest	1	0	0	0
	ENSG00000000460.17.1	0.0975125	2.79783	utest	1	1.48431	1.01094	0		ENSG00000001167.14.2	0.966926	1.03456	ttest	1	0.0490157	0.0146068	0
	ENSG00000000460.17.2	0.0748486	1.95421	ttest	0.858723	0.966586	1.12582	0.0661469		ENSG00000001461.17.1	1	0.876841	utest	1	-0.189613	0	0
	ENSG00000001461.17.1	0.371093	1	utest	1	0	0.430517	0		ENSG00000001461.17.2	0.778145	1.07705	ttest	0.947069	0.107092	0.10894	0.0236183
	ENSG00000001461.17.2	0.174922	0.86955	ttest	0.858723	-0.201659	0.757155	0.0661469		ENSG00000001561.7.1	0.586214	0.746204	utest	1	-0.422358	0.231944	0
	ENSG00000001561.7.1	0.371093	1.01095	utest	1	0.0157101	0.430517	0		ENSG00000001561.7.2	0.603296	0.855612	ttest	0.897784	-0.224972	0.21947	0.0468281
	ENSG00000001561.7.2	0.175093	1.04939	ttest	0.858723	0.0695518	0.756732	0.0661469		ENSG00000001629.10.1	0.181449	0.500748	utest	1	-0.997844	0.741245	0
	ENSG00000001617.12.1	1	1.01683	utest	1	0.0240741	0	0		ENSG00000001629.10.2	0.135585	0.4891	ttest	0.864843	-1.0318	0.867788	0.0630627
	ENSG00000001617.12.2	0.5	0.934738	ttest	0.858723	-0.0973664	0.30103	0.0661469		ENSG00000002016.18.1	1	0.954874	utest	1	-0.0666183	0	0
	ENSG00000001629.10.1	1	0.56677	utest	1	-0.819165	0	0		ENSG00000002016.18.2	0.961563	0.985957	ttest	1	-0.0204029	0.0170223	0
	ENSG00000001631.16.1	1	1.22345	utest	1	0.290952	0	0		ENSG00000002549.12.1	1	0.312889	utest	1	-1.67627	0	0
	ENSG00000002016.18.1	1	1.11324	utest	1	0.154762	0	0		ENSG00000002822.15.1	0.8125	1.03279	utest	1	0.0465426	0.0901766	0
	ENSG00000002016.18.2	0.956276	0.988619	ttest	1	-0.0165142	0.0194167	0		ENSG00000002822.15.2	0.889764	0.970715	ttest	0.986877	-0.0428809	0.0507254	0.00573691
	ENSG00000002726.21.1	1	0.017316	utest	1	-5.85175	0	0		ENSG00000002919.15.1	1	1.20825	utest	1	0.272923	0	0
	ENSG00000002822.15.1	0.583882	0.839176	utest	1	-0.252954	0.233675	0		ENSG00000002919.15.2	0.688364	1.04039	ttest	0.921289	0.0571255	0.162182	0.0356041
	ENSG00000002822.15.2	0.506663	0.900097	ttest	0.860488	-0.151847	0.295281	0.0652551		ENSG00000003096.14.1	1	1	utest	1	0	0	0
	ENSG00000002919.15.1	1	0.672837	utest	1	-0.57167	0	0		ENSG00000003096.14.2	0.42265	0.807933	ttest	0.864843	-0.307692	0.374019	0.0630627
	ENSG00000002919.15.2	0.5	0.672837	ttest	0.858723	-0.57167	0.30103	0.0661469		ENSG00000003249.15.1	1	0.941061	utest	1	-0.08764	0	0
	ENSG00000003147.19.1	0.371093	0.550332	utest	1	-0.861626	0.430517	0		ENSG00000003249.15.2	0.770441	0.924921	ttest	0.944009	-0.112599	0.11326	0.0250237
	ENSG00000003147.19.2	0.308675	0.742747	ttest	0.858723	-0.429057	0.510499	0.0661469		ENSG00000003393.15.1	0.855132	1.07627	utest	1	0.106042	0.0679668	0
	ENSG00000004139.14.1	0.371093	1	utest	1	0	0.430517	0		ENSG00000003393.15.2	0.746832	0.931065	ttest	0.936469	-0.103046	0.126777	0.0285066
	ENSG00000004139.14.2	0.248004	1.44529	ttest	0.858723	0.531362	0.605542	0.0661469		ENSG00000003509.16.1	1	1	utest	1	0	0	0
	ENSG00000004700.16.1	0.5	1.69888	utest	1	0.764584	0.30103	0		ENSG00000003509.16.2	0.395639	1.11157	ttest	0.864843	0.152603	0.402701	0.0630627
	ENSG00000004700.16.2	0.259645	1.4354	ttest	0.858723	0.521452	0.58562	0.0661469		ENSG00000003989.18.1	0.589639	0.619281	utest	1	-0.691334	0.229414	0
	ENSG00000004766.17.1	0.789268	0.853691	utest	1	-0.228214	0.102775	0		ENSG00000003989.18.2	0.705873	0.903413	ttest	0.925039	-0.146543	0.151273	0.03384
	ENSG00000004766.17.2	0.723281	0.864012	ttest	0.931835	-0.210876	0.140693	0.0306611		ENSG00000004660.15.1	0.524777	1.36545	utest	1	0.449375	0.280025	0
	ENSG00000004777.18.1	0.789268	1.00323	utest	1	0.00464636	0.102775	0		ENSG00000004660.15.2	0.4614	1.22403	ttest	0.864843	0.291642	0.335922	0.0630627
	ENSG00000004777.18.2	0.98339	1.00246	ttest	1	0.00354036	0.0072742	0		ENSG00000004700.16.1	1	1.02057	utest	1	0.029378	0	0
	ENSG00000004799.8.1	1	0.660126	utest	1	-0.599186	0	0		ENSG00000004700.16.2	0.895275	1.02138	ttest	0.987563	0.0305187	0.0480438	0.00543513
	ENSG00000004799.8.2	0.763617	0.795157	ttest	0.947348	-0.330689	0.117124	0.0234904		ENSG00000004766.17.1	1	0.954078	utest	1	-0.0678207	0	0
	ENSG00000004864.14.1	1	0.801874	utest	1	-0.318552	0	0		ENSG00000004766.17.2	0.784982	1.09366	ttest	0.948789	0.129163	0.10514	0.0228304
	ENSG00000004866.22.1	0.6875	1.07507	utest	1	0.104429	0.162727	0		ENSG00000004777.18.1	0.891756	1	utest	1	0	0.049754	0
	ENSG00000004866.22.2	0.777786	1.05397	ttest	0.95147	0.0758353	0.10914	0.0216048		ENSG00000004777.18.2	0.767773	1.06111	ttest	0.94245	0.0855757	0.114767	0.0257416
	ENSG00000004975.12.1	0.371093	0.468039	utest	1	-1.0953	0.430517	0		ENSG00000004799.8.1	0.833484	0.648501	utest	1	-0.624818	0.0791027	0
	ENSG00000004975.12.2	0.297488	0.653476	ttest	0.858723	-0.613794	0.526531	0.0661469		ENSG00000004799.8.2	0.899915	0.954721	ttest	0.988375	-0.0668495	0.0457985	0.00507841
	ENSG00000005020.13.1	0.371093	1.15647	utest	1	0.209734	0.430517	0		ENSG00000004866.22.1	1	0.904068	utest	1	-0.145498	0	0
	ENSG00000005020.13.2	0.331981	1.06793	ttest	0.858723	0.0948234	0.478887	0.0661469		ENSG00000004866.22.2	0.626579	1.0103	ttest	0.901586	0.0147905	0.203024	0.0449929
	ENSG00000005059.16.1	0.583882	1.00491	utest	1	0.00707047	0.233675	0		ENSG00000004975.12.1	0.5	0.85987	utest	1	-0.21781	0.30103	0
	ENSG00000005059.16.2	0.380687	0.939163	ttest	0.858723	-0.0905523	0.419432	0.0661469		ENSG00000004975.12.2	0.38936	1.03006	ttest	0.864843	0.042725	0.409649	0.0630627
	ENSG00000005100.13.1	0.583882	1	utest	1	0	0.233675	0		ENSG00000005001.10.1	0.461451	1.1287	utest	1	0.174667	0.335874	0
	ENSG00000005100.13.2	0.549059	1.09864	ttest	0.880999	0.135719	0.260381	0.0550244		ENSG00000005001.10.2	0.52989	1.10082	ttest	0.869715	0.138578	0.275814	0.060623
	ENSG00000005156.12.1	0.75	1.69859	utest	1	0.764339	0.124939	0		ENSG00000005007.13.1	1	1	utest	1	0	0	0
	ENSG00000005156.12.2	0.653918	1.10377	ttest	0.911069	0.142434	0.184477	0.0404488		ENSG00000005007.13.2	0.5	0.838917	ttest	0.864843	-0.2534	0.30103	0.0630627
	ENSG00000005189.20.1	0.100348	1.47297	utest	1	0.558731	0.99849	0		ENSG00000005020.13.1	0.789268	1.63988	utest	1	0.713591	0.102775	0
	ENSG00000005189.20.2	0.0932092	1.21467	ttest	0.858723	0.280568	1.03054	0.0661469		ENSG00000005020.13.2	0.577983	1.53388	ttest	0.889948	0.617186	0.238085	0.0506354
	ENSG00000005206.17.1	1	1.04029	utest	1	0.0569859	0	0		ENSG00000005100.13.1	0.583882	0.993789	utest	1	-0.00898878	0.233675	0
	ENSG00000005206.17.2	0.570965	0.83039	ttest	0.88883	-0.268139	0.24339	0.0511812		ENSG00000005100.13.2	0.403738	0.954365	ttest	0.864843	-0.0673868	0.393901	0.0630627
	ENSG00000005238.20.1	1	1	utest	1	0	0	0		ENSG00000005156.12.1	0.5	1.16851	utest	1	0.22467	0.30103	0
	ENSG00000005238.20.2	0.884923	1.0202	ttest	0.983837	0.0288549	0.0530945	0.007077		ENSG00000005156.12.2	0.06126	1.50345	ttest	0.864843	0.588275	1.21282	0.0630627
	ENSG00000005249.13.1	0.77283	0.902299	utest	1	-0.148323	0.111916	0		ENSG00000005189.20.1	0.855132	1.09027	utest	1	0.124685	0.0679668	0
	ENSG00000005249.13.2	0.610881	0.968635	ttest	0.897098	-0.0459754	0.214043	0.04716		ENSG00000005189.20.2	0.544973	1.06695	ttest	0.878727	0.0934954	0.263625	0.056146
	ENSG00000005302.19.1	0.36131	0.778505	utest	1	-0.361222	0.44212	0		ENSG00000005206.17.1	0.345779	0.744786	utest	1	-0.425103	0.461202	0
	ENSG00000005302.19.2	0.320471	0.88711	ttest	0.858723	-0.172814	0.494211	0.0661469		ENSG00000005238.20.1	1	1.0066	utest	1	0.00949145	0	0
	ENSG00000005339.15.1	1	2.03131	utest	1	1.02241	0	0		ENSG00000005238.20.2	0.510249	1.12763	ttest	0.866956	0.173293	0.292218	0.062003
	ENSG00000005436.14.1	0.371093	0.864754	utest	1	-0.209638	0.430517	0		ENSG00000005339.15.1	0.371093	0.697395	utest	1	-0.519953	0.430517	0
	ENSG00000005436.14.2	0.211072	0.876746	ttest	0.858723	-0.189769	0.675568	0.0661469		ENSG00000005339.15.2	0.382563	0.356025	ttest	0.864843	-1.48995	0.417297	0.0630627
	ENSG00000005469.12.1	1	1.44187	utest	1	0.527946	0	0		ENSG00000005379.17.1	0.583882	1.03586	utest	1	0.0508243	0.233675	0
	ENSG00000005469.12.2	0.42265	1.1658	ttest	0.858723	0.221319	0.374019	0.0661469		ENSG00000005379.17.2	0.45257	0.771429	ttest	0.864843	-0.374396	0.344314	0.0630627
	ENSG00000005700.15.1	0.5	1.16047	utest	1	0.214704	0.30103	0		ENSG00000005436.14.1	0.1875	1.24182	utest	1	0.312457	0.726999	0
	ENSG00000005700.15.2	0.340633	1.16047	ttest	0.858723	0.214704	0.467713	0.0661469		ENSG00000005436.14.2	0.160942	1.41359	ttest	0.864843	0.499366	0.79333	0.0630627
	ENSG00000005801.18.1	1	1.1689	utest	1	0.225156	0	0		ENSG00000005448.17.1	0.265205	1	utest	1	0	0.576418	0
	ENSG00000005810.18.1	1	0.661143	utest	1	-0.596965	0	0		ENSG00000005448.17.2	0.25409	1.13526	ttest	0.864843	0.183023	0.595013	0.0630627
	ENSG00000005810.18.2	0.5	0.721676	ttest	0.858723	-0.470577	0.30103	0.0661469		ENSG00000005469.12.1	1	1.21405	utest	1	0.279827	0	0
	ENSG00000005812.11.1	0.345779	1.19834	utest	1	0.26104	0.461202	0		ENSG00000005700.15.1	1	0.872022	utest	1	-0.197564	0	0
	ENSG00000005812.11.2	0.183503	1.11043	ttest	0.858723	0.15112	0.736356	0.0661469		ENSG00000005700.15.2	0.505168	0.935128	ttest	0.865907	-0.0967647	0.296564	0.062529
	ENSG00000005882.12.1	1	0.932294	utest	1	-0.101143	0	0		ENSG00000005801.18.1	1	0.982661	utest	1	-0.0252343	0	0
	ENSG00000005882.12.2	0.42265	0.92279	ttest	0.858723	-0.115926	0.374019	0.0661469		ENSG00000005801.18.2	0.942284	1.05589	ttest	0.997712	0.0784644	0.0258181	0.000994749
	ENSG00000005889.16.1	0.371093	0.514352	utest	1	-0.959171	0.430517	0		ENSG00000005812.11.1	0.5	2.31385	utest	1	1.2103	0.30103	0
	ENSG00000005889.16.2	0.211809	0.636924	ttest	0.858723	-0.650807	0.674055	0.0661469		ENSG00000005812.11.2	0.385005	2.18976	ttest	0.864843	1.13077	0.414533	0.0630627
	ENSG00000006016.11.1	0.181449	1	utest	1	0	0.741245	0		ENSG00000005889.16.1	1	1.05455	utest	1	0.0766213	0	0
	ENSG00000006016.11.2	0.131935	1.04031	ttest	0.858723	0.0570178	0.87964	0.0661469		ENSG00000005889.16.2	0.391002	1.12548	ttest	0.864843	0.170537	0.407821	0.0630627
	ENSG00000006025.12.1	0.371093	1.68136	utest	1	0.749629	0.430517	0		ENSG00000006015.18.1	1	1	utest	1	0	0	0
	ENSG00000006025.12.2	0.219406	1.48037	ttest	0.858723	0.565956	0.658751	0.0661469		ENSG00000006015.18.2	0.938832	1.00972	ttest	0.996564	0.0139592	0.0274122	0.00149484
	ENSG00000006062.17.1	0.752494	0.743021	utest	1	-0.428524	0.123497	0		ENSG00000006016.11.1	0.712702	1	utest	1	0	0.147092	0
	ENSG00000006062.17.2	0.440677	0.791254	ttest	0.858723	-0.337787	0.35588	0.0661469		ENSG00000006016.11.2	0.739082	0.968679	ttest	0.935143	-0.0459093	0.131307	0.0291219
	ENSG00000006125.18.1	1	1.19684	utest	1	0.259236	0	0		ENSG00000006025.12.1	0.0590582	1.06119	utest	1	0.0856885	1.22872	0
	ENSG00000006432.15.1	0.68447	0.626362	utest	1	-0.674932	0.164646	0		ENSG00000006025.12.2	0.184711	1.31479	ttest	0.864843	0.394831	0.733508	0.0630627
	ENSG00000006432.15.2	0.785557	0.870426	ttest	0.953702	-0.200207	0.104822	0.0205874		ENSG00000006047.13.1	0.712702	0.913681	utest	1	-0.130238	0.147092	0
	ENSG00000006453.14.1	1	1.61091	utest	1	0.687873	0	0		ENSG00000006047.13.2	0.687648	0.949239	ttest	0.920922	-0.0751574	0.162634	0.0357772
	ENSG00000006453.14.2	0.5	1.61091	ttest	0.858723	0.687873	0.30103	0.0661469		ENSG00000006194.10.1	1	0.928099	utest	1	-0.107649	0	0
	ENSG00000006459.11.1	1	0.972934	utest	1	-0.0395855	0	0		ENSG00000006194.10.2	0.616161	1.18788	ttest	0.899529	0.248388	0.210306	0.0459848
	ENSG00000006459.11.2	0.363217	0.874328	ttest	0.858723	-0.193753	0.439833	0.0661469		ENSG00000006432.15.1	1	0.883156	utest	1	-0.179259	0	0
	ENSG00000006530.18.1	1	0.662865	utest	1	-0.593213	0	0		ENSG00000006432.15.2	0.919221	1.01195	ttest	0.991216	0.0171314	0.0365803	0.00383175
	ENSG00000006606.9.1	1	1.29528	utest	1	0.373259	0	0		ENSG00000006459.11.1	0.36131	0.90417	utest	1	-0.145334	0.44212	0
	ENSG00000006606.9.2	0.847948	1.13999	ttest	0.973307	0.189019	0.0716309	0.01175		ENSG00000006459.11.2	0.192986	0.989346	ttest	0.864843	-0.0154531	0.714474	0.0630627
	ENSG00000006607.14.1	1	0.949702	utest	1	-0.0744538	0	0		ENSG00000006576.16.1	0.75	1.08967	utest	1	0.123889	0.124939	0
	ENSG00000006607.14.2	0.520203	1.02443	ttest	0.867284	0.0348276	0.283827	0.0618389		ENSG00000006576.16.2	0.585928	0.869069	ttest	0.8927	-0.202457	0.232156	0.0492946
	ENSG00000006695.12.1	0.5	1.24576	utest	1	0.317029	0.30103	0		ENSG00000006607.14.1	1	0.481192	utest	1	-1.05532	0	0
	ENSG00000006695.12.2	0.374503	1.50988	ttest	0.858723	0.594436	0.426545	0.0661469		ENSG00000006607.14.2	1	0.896337	ttest	1	-0.157887	0	0
	ENSG00000006715.16.1	1	1.62394	utest	1	0.699502	0	0		ENSG00000006695.12.1	0.36131	0.848291	utest	1	-0.23737	0.44212	0
	ENSG00000006715.16.2	0.5	1.62394	ttest	0.858723	0.699502	0.30103	0.0661469		ENSG00000006695.12.2	0.340248	0.7393	ttest	0.864843	-0.435767	0.468204	0.0630627
	ENSG00000006740.17.1	0.269294	1.12488	utest	1	0.169772	0.569773	0		ENSG00000006715.16.1	1	4.15627	utest	1	2.05529	0	0
	ENSG00000006740.17.2	0.302347	1.10749	ttest	0.858723	0.147297	0.519494	0.0661469		ENSG00000006740.17.1	0.345779	1	utest	1	0	0.461202	0
	ENSG00000006747.15.1	0.5	0.369231	utest	1	-1.43741	0.30103	0		ENSG00000006740.17.2	0.174688	1.00893	ttest	0.864843	0.012824	0.757737	0.0630627
	ENSG00000006747.15.2	0.301348	0.369231	ttest	0.858723	-1.43741	0.520932	0.0661469		ENSG00000006757.12.1	0.5	1.96973	utest	1	0.977998	0.30103	0
	ENSG00000006831.10.1	1	1	utest	1	0	0	0		ENSG00000006757.12.2	0.266547	1.65409	ttest	0.864843	0.726036	0.574225	0.0630627
	ENSG00000007047.15.1	0.5	2.79656	utest	1	1.48365	0.30103	0		ENSG00000006831.10.1	0.5	1.26085	utest	1	0.334392	0.30103	0
	ENSG00000007047.15.2	0.502585	1.94668	ttest	0.859424	0.961013	0.298791	0.0657926		ENSG00000006831.10.2	0.444423	1.6622	ttest	0.864843	0.733097	0.352204	0.0630627
	ENSG00000007264.15.1	0.416366	1.22179	utest	1	0.288996	0.380525	0		ENSG00000007047.15.1	0.422678	1	utest	1	0	0.37399	0
	ENSG00000007264.15.2	0.584362	1.21306	ttest	0.89133	0.278654	0.233318	0.0499615		ENSG00000007047.15.2	0.395035	0.938347	ttest	0.864843	-0.0918072	0.403364	0.0630627
	ENSG00000007341.19.1	0.371093	1.1867	utest	1	0.246959	0.430517	0		ENSG00000007306.15.1	1	0.958264	utest	1	-0.0615053	0	0
	ENSG00000007341.19.2	0.199359	1.09372	ttest	0.858723	0.129247	0.700364	0.0661469		ENSG00000007306.15.2	0.471993	0.88498	ttest	0.864843	-0.176284	0.326065	0.0630627
	ENSG00000007516.14.1	0.201243	0.47752	utest	1	-1.06637	0.69628	0		ENSG00000007341.19.1	0.855132	0.912679	utest	1	-0.13182	0.0679668	0
	ENSG00000007516.14.2	0.142156	0.760559	ttest	0.858723	-0.394867	0.847235	0.0661469		ENSG00000007341.19.2	0.506301	0.864947	ttest	0.866117	-0.209317	0.295591	0.0624235
	ENSG00000007541.17.1	1	1.30159	utest	1	0.380272	0	0		ENSG00000007376.8.1	0.125	0.700229	utest	1	-0.514102	0.90309	0
	ENSG00000007541.17.2	0.733511	1.44689	ttest	0.937379	0.532951	0.134593	0.0280849		ENSG00000007376.8.2	0.053913	0.84728	ttest	0.864843	-0.239089	1.26831	0.0630627
	ENSG00000007545.16.1	0.855132	0.910784	utest	1	-0.134819	0.0679668	0		ENSG00000007384.15.1	1	1.05608	utest	1	0.0787224	0	0
	ENSG00000007545.16.2	0.447626	0.812716	ttest	0.858723	-0.299176	0.349084	0.0661469		ENSG00000007541.17.1	0.75	1.10054	utest	1	0.138215	0.124939	0
	ENSG00000007866.22.1	1	1.04693	utest	1	0.0661669	0	0		ENSG00000007541.17.2	0.429608	0.469241	ttest	0.864843	-1.0916	0.366928	0.0630627
	ENSG00000007866.22.2	0.516285	0.951213	ttest	0.866139	-0.0721602	0.28711	0.0624124		ENSG00000007545.16.1	0.752494	1	utest	1	0	0.123497	0
	ENSG00000007923.16.1	1	1.0633	utest	1	0.0885486	0	0		ENSG00000007545.16.2	0.593883	0.872659	ttest	0.895587	-0.19651	0.226299	0.047892
	ENSG00000007944.15.1	1	0.814521	utest	1	-0.295975	0	0		ENSG00000007944.15.1	0.5	0.486239	utest	1	-1.04026	0.30103	0
	ENSG00000007944.15.2	0.5	0.814521	ttest	0.858723	-0.295975	0.30103	0.0661469		ENSG00000007944.15.2	0.268787	0.655009	ttest	0.864843	-0.610412	0.570592	0.0630627
	ENSG00000007968.7.1	0.371093	1.80214	utest	1	0.84971	0.430517	0		ENSG00000007968.7.1	0.269294	1.00462	utest	1	0.00664327	0.569773	0
	ENSG00000007968.7.2	0.239926	1.44325	ttest	0.858723	0.529326	0.619923	0.0661469		ENSG00000007968.7.2	0.176063	1.13643	ttest	0.864843	0.184514	0.754332	0.0630627
	ENSG00000008083.14.1	1	1.29081	utest	1	0.368279	0	0		ENSG00000008083.14.1	1	1.0415	utest	1	0.0586619	0	0
	ENSG00000008083.14.2	0.678502	1.10759	ttest	0.918732	0.147425	0.168449	0.0368112		ENSG00000008083.14.2	0.981861	1.06461	ttest	1	0.0903212	0.00795001	0
	ENSG00000008118.10.1	1	16.0588	utest	1	4.00529	0	0		ENSG00000008294.21.1	1	0.368332	utest	1	-1.44092	0	0
	ENSG00000008256.16.1	0.422678	0.299854	utest	1	-1.73767	0.37399	0		ENSG00000008300.17.1	0.36131	0.978799	utest	1	-0.0309161	0.44212	0
	ENSG00000008256.16.2	0.246037	0.581238	ttest	0.858723	-0.782799	0.609	0.0661469		ENSG00000008300.17.2	0.390731	0.923123	ttest	0.864843	-0.115405	0.408122	0.0630627
	ENSG00000008300.17.1	0.67329	1.05744	utest	1	0.0805775	0.171798	0		ENSG00000008323.15.1	0.181449	0.818094	utest	1	-0.289661	0.741245	0
	ENSG00000008300.17.2	0.736424	1.0516	ttest	0.938996	0.0725893	0.132872	0.0273364		ENSG00000008323.15.2	0.228064	0.944228	ttest	0.864843	-0.0827924	0.641943	0.0630627
	ENSG00000008382.16.1	0.418492	1.27172	utest	1	0.346783	0.378313	0		ENSG00000008382.16.1	1	1	utest	1	0	0	0
	ENSG00000008382.16.2	0.288665	1.24725	ttest	0.858723	0.318752	0.539606	0.0661469		ENSG00000008382.16.2	1	1	ttest	1	0	0	0
	ENSG00000008513.16.1	0.5	1.7242	utest	1	0.785927	0.30103	0		ENSG00000008405.12.1	0.789268	1.03336	utest	1	0.0473402	0.102775	0
	ENSG00000008513.16.2	0.408466	1.7242	ttest	0.858723	0.785927	0.388844	0.0661469		ENSG00000008405.12.2	0.614267	0.999852	ttest	0.898836	-0.000213907	0.211643	0.0463195
	ENSG00000008710.20.1	1	1.16846	utest	1	0.224607	0	0		ENSG00000008710.20.1	0.105645	0.80241	utest	1	-0.317589	0.976149	0
	ENSG00000008838.20.1	1	0.92344	utest	1	-0.11491	0	0		ENSG00000008710.20.2	0.128298	0.859771	ttest	0.864843	-0.217976	0.891779	0.0630627
	ENSG00000008838.20.2	0.5	0.890326	ttest	0.858723	-0.167594	0.30103	0.0661469		ENSG00000008735.14.1	0.855132	0.913676	utest	1	-0.130245	0.0679668	0
	ENSG00000008869.12.1	1	0.89008	utest	1	-0.167992	0	0		ENSG00000008735.14.2	0.668244	0.928855	ttest	0.914092	-0.106475	0.175065	0.0390103
	ENSG00000008869.12.2	0.86779	0.967434	ttest	0.979776	-0.0477641	0.0615852	0.00887341		ENSG00000008853.17.1	1	0.742217	utest	1	-0.430088	0	0
	ENSG00000009413.16.1	1	0.824873	utest	1	-0.277756	0	0		ENSG00000008853.17.2	0.579422	0.948024	ttest	0.890305	-0.077005	0.237005	0.050461
	ENSG00000009413.16.2	0.801409	0.86909	ttest	0.958863	-0.202423	0.0961457	0.0182434		ENSG00000008869.12.1	0.0975125	1.06569	utest	1	0.0917925	1.01094	0
	ENSG00000009780.16.1	0.671566	1.08864	utest	1	0.12253	0.172911	0		ENSG00000008869.12.2	0.0323085	1.04064	ttest	0.864843	0.0574675	1.49068	0.0630627
	ENSG00000009780.16.2	0.88642	1.0201	ttest	0.983837	0.0287113	0.0523604	0.007077		ENSG00000009413.16.1	0.414216	1.22385	utest	1	0.291431	0.382773	0
	ENSG00000009830.12.1	1	1.18864	utest	1	0.249311	0	0		ENSG00000009413.16.2	0.31687	1.19178	ttest	0.864843	0.253119	0.499118	0.0630627
	ENSG00000010072.16.1	0.0590582	1.13664	utest	1	0.184771	1.22872	0		ENSG00000009780.16.1	1	1.06164	utest	1	0.0862998	0	0
	ENSG00000010072.16.2	0.107746	1.21305	ttest	0.858723	0.278637	0.967598	0.0661469		ENSG00000009780.16.2	0.845347	1.00828	ttest	0.969481	0.0119002	0.072965	0.0134607
	ENSG00000010270.14.1	1	1.03895	utest	1	0.0551199	0	0		ENSG00000009830.12.1	0.84375	1.16322	utest	1	0.21813	0.0737862	0
	ENSG00000010270.14.2	0.5	1.33733	ttest	0.858723	0.419353	0.30103	0.0661469		ENSG00000009830.12.2	0.890749	0.975634	ttest	0.987038	-0.0355882	0.0502445	0.00566596
	ENSG00000010292.13.1	1	1	utest	1	0	0	0		ENSG00000009844.16.1	1	0.892421	utest	1	-0.164204	0	0
	ENSG00000010322.16.1	0.524777	1.02482	utest	1	0.035367	0.280025	0		ENSG00000009950.16.1	1	0.738041	utest	1	-0.438227	0	0
	ENSG00000010322.16.2	0.747519	1.02304	ttest	0.941687	0.0328646	0.126378	0.0260935		ENSG00000009950.16.2	0.722685	0.918399	ttest	0.927828	-0.122807	0.141051	0.0325325
	ENSG00000010361.14.1	0.580712	1	utest	1	0	0.236039	0		ENSG00000010072.16.1	1	1.08555	utest	1	0.118431	0	0
	ENSG00000010361.14.2	0.719629	1.08477	ttest	0.931196	0.117393	0.142891	0.0309591		ENSG00000010072.16.2	0.907268	1.03808	ttest	0.989599	0.0539143	0.0422643	0.00454055
	ENSG00000010404.18.1	1	1.23095	utest	1	0.299774	0	0		ENSG00000010219.13.1	0.371093	1.13197	utest	1	0.178838	0.430517	0
	ENSG00000010539.12.1	0.422678	1.27543	utest	1	0.350984	0.37399	0		ENSG00000010219.13.2	0.187122	1.04781	ttest	0.864843	0.0673821	0.727875	0.0630627
	ENSG00000010539.12.2	0.523656	1.22729	ttest	0.868756	0.29548	0.280954	0.061102		ENSG00000010322.16.1	0.89225	1.06242	utest	1	0.087359	0.0495132	0
	ENSG00000010803.16.1	0.855132	0.98995	utest	1	-0.0145728	0.0679668	0		ENSG00000010322.16.2	0.634793	1.13596	ttest	0.903342	0.18391	0.197368	0.0441476
	ENSG00000010803.16.2	0.384415	0.9488	ttest	0.858723	-0.0758237	0.415199	0.0661469		ENSG00000010404.18.1	1	0.902083	utest	1	-0.148667	0	0
	ENSG00000010810.17.1	0.201243	0.651367	utest	1	-0.618457	0.69628	0		ENSG00000010404.18.2	0.986316	0.981202	ttest	1	-0.0273778	0.00598393	0
	ENSG00000010810.17.2	0.207015	0.733805	ttest	0.858723	-0.446531	0.683998	0.0661469		ENSG00000010539.12.1	1	0.899058	utest	1	-0.153514	0	0
	ENSG00000010818.10.1	0.855132	0.917098	utest	1	-0.124851	0.0679668	0		ENSG00000010539.12.2	0.594748	1.09627	ttest	0.895923	0.132606	0.225667	0.0477293
	ENSG00000010818.10.2	0.865414	0.955687	ttest	0.97867	-0.0653901	0.062776	0.00936385		ENSG00000010626.15.1	1	1	utest	1	0	0	0
	ENSG00000011007.12.1	1	1.30384	utest	1	0.382771	0	0		ENSG00000010626.15.2	0.662485	0.961726	ttest	0.910971	-0.0563016	0.178824	0.0404956
	ENSG00000011009.11.1	1	0.964044	utest	1	-0.0528294	0	0		ENSG00000010803.16.1	0.855132	0.964972	utest	1	-0.0514414	0.0679668	0
	ENSG00000011021.23.1	0.36131	0.929298	utest	1	-0.105787	0.44212	0		ENSG00000010803.16.2	0.545295	0.958255	ttest	0.878727	-0.0615182	0.263368	0.056146
	ENSG00000011021.23.2	0.360405	0.956502	ttest	0.858723	-0.0641598	0.443209	0.0661469		ENSG00000010818.10.1	1	1	utest	1	0	0	0
	ENSG00000011028.14.1	1	4.39024	utest	1	2.1343	0	0		ENSG00000010818.10.2	0.793384	0.950039	ttest	0.951175	-0.0739413	0.100517	0.0217397
	ENSG00000011105.14.1	0.785495	1.70588	utest	1	0.770518	0.104857	0		ENSG00000011007.12.1	1	1.42455	utest	1	0.510504	0	0
	ENSG00000011105.14.2	0.61854	1.17251	ttest	0.899026	0.229596	0.208632	0.0462279		ENSG00000011007.12.2	0.5	1.14872	ttest	0.864843	0.200028	0.30103	0.0630627
	ENSG00000011114.15.1	0.498225	0.91555	utest	1	-0.12729	0.302575	0		ENSG00000011021.23.1	1	1	utest	1	0	0	0
	ENSG00000011114.15.2	0.445825	0.896679	ttest	0.858723	-0.157337	0.350836	0.0661469		ENSG00000011021.23.2	0.546663	1.44224	ttest	0.878762	0.528313	0.26228	0.0561288
	ENSG00000011132.12.1	0.589639	1.6913	utest	1	0.75813	0.229414	0		ENSG00000011105.14.1	1	1	utest	1	0	0	0
	ENSG00000011132.12.2	0.415023	1.26694	ttest	0.858723	0.34135	0.381928	0.0661469		ENSG00000011105.14.2	0.969057	1.07955	ttest	1	0.110435	0.0136505	0
	ENSG00000011143.19.1	1	0.979053	utest	1	-0.0305406	0	0		ENSG00000011114.15.1	0.855132	1.01179	utest	1	0.0169134	0.0679668	0
	ENSG00000011143.19.2	0.933897	0.979053	ttest	0.999445	-0.0305406	0.0297008	0.000241285		ENSG00000011114.15.2	0.574427	0.957895	ttest	0.889943	-0.062061	0.240765	0.0506376
	ENSG00000011275.19.1	1	1.18937	utest	1	0.250193	0	0		ENSG00000011132.12.1	0.0522595	0.662651	utest	1	-0.59368	1.28183	0
	ENSG00000011332.19.1	0.371093	1	utest	1	0	0.430517	0		ENSG00000011132.12.2	0.0593145	0.716063	ttest	0.864843	-0.481842	1.22684	0.0630627
	ENSG00000011332.19.2	0.29924	1.92623	ttest	0.858723	0.94578	0.52398	0.0661469		ENSG00000011143.19.1	0.68447	0.95365	utest	1	-0.0684681	0.164646	0
	ENSG00000011347.10.1	0.583882	1	utest	1	0	0.233675	0		ENSG00000011143.19.2	0.70142	1.08274	ttest	0.924115	0.114687	0.154022	0.0342739
	ENSG00000011347.10.2	0.58087	1.09775	ttest	0.89019	0.134552	0.235921	0.0505173		ENSG00000011198.10.1	0.5	1.47214	utest	1	0.557914	0.30103	0
	ENSG00000011376.12.1	0.855132	0.984293	utest	1	-0.02284	0.0679668	0		ENSG00000011198.10.2	0.0172476	1.3994	ttest	0.864843	0.484813	1.76327	0.0630627
	ENSG00000011376.12.2	0.574355	1.04594	ttest	0.889996	0.0648056	0.240819	0.0506121		ENSG00000011201.12.1	0.587937	1.31391	utest	1	0.393866	0.230669	0
	ENSG00000011405.13.1	1	0.904167	utest	1	-0.145339	0	0		ENSG00000011201.12.2	0.363269	1.16605	ttest	0.864843	0.221625	0.439771	0.0630627
	ENSG00000011405.13.2	0.667011	1.12539	ttest	0.914205	0.170425	0.175867	0.0389564		ENSG00000011258.16.1	0.789268	0.91443	utest	1	-0.129056	0.102775	0
	ENSG00000011422.12.1	0.422678	1.7075	utest	1	0.771882	0.37399	0		ENSG00000011258.16.2	0.805834	1.01121	ttest	0.956392	0.0160832	0.0937543	0.019364
	ENSG00000011422.12.2	0.463133	1.4848	ttest	0.858723	0.570267	0.334294	0.0661469		ENSG00000011275.19.1	0.422678	1.98157	utest	1	0.986644	0.37399	0
	ENSG00000011451.21.1	1	0.739502	utest	1	-0.435373	0	0		ENSG00000011275.19.2	0.214279	1.30355	ttest	0.864843	0.382449	0.669021	0.0630627
	ENSG00000011454.18.1	1	1.78933	utest	1	0.83942	0	0		ENSG00000011376.12.1	0.589639	1.51174	utest	1	0.596207	0.229414	0
	ENSG00000011478.13.1	1	0.590941	utest	1	-0.758913	0	0		ENSG00000011376.12.2	0.579342	1.20691	ttest	0.890305	0.271316	0.237065	0.050461
	ENSG00000011478.13.2	0.5	0.794222	ttest	0.858723	-0.332386	0.30103	0.0661469		ENSG00000011405.13.1	0.422678	1.14367	utest	1	0.193677	0.37399	0
	ENSG00000011523.14.1	1	0.879908	utest	1	-0.184576	0	0		ENSG00000011405.13.2	0.330975	0.673998	ttest	0.864843	-0.569183	0.480204	0.0630627
	ENSG00000011523.14.2	0.363217	0.955412	ttest	0.858723	-0.0658057	0.439833	0.0661469		ENSG00000011422.12.1	0.77283	0.904762	utest	1	-0.14439	0.111916	0
	ENSG00000011566.15.1	1	1.27865	utest	1	0.354621	0	0		ENSG00000011422.12.2	0.610881	0.968254	ttest	0.897784	-0.0465426	0.214043	0.0468281
	ENSG00000011566.15.2	0.5	1.04333	ttest	0.858723	0.0611991	0.30103	0.0661469		ENSG00000011478.13.1	1	1.05632	utest	1	0.0790423	0	0
	ENSG00000011638.11.1	0.583882	0.930348	utest	1	-0.104157	0.233675	0		ENSG00000011478.13.2	0.830003	1.01841	ttest	0.964576	0.0263156	0.0809202	0.0156633
	ENSG00000011638.11.2	0.530644	1.18533	ttest	0.874387	0.245292	0.275197	0.0582965		ENSG00000011523.14.1	1	1	utest	1	0	0	0
	ENSG00000012048.23.1	0.875	1.2186	utest	1	0.285226	0.0579919	0		ENSG00000011523.14.2	0.363217	1.04296	ttest	0.864843	0.0606861	0.439833	0.0630627
	ENSG00000012048.23.2	0.654483	1.16555	ttest	0.911069	0.221014	0.184101	0.0404488		ENSG00000011566.15.1	0.25	0.495859	utest	1	-1.012	0.60206	0
	ENSG00000012171.20.1	1	1.55077	utest	1	0.632981	0	0		ENSG00000011566.15.2	0.117188	0.537216	ttest	0.864843	-0.896426	0.931118	0.0630627
	ENSG00000012171.20.2	0.545531	0.643726	ttest	0.880174	-0.63548	0.263181	0.0554314		ENSG00000011638.11.1	1	1.97889	utest	1	0.984694	0	0
	ENSG00000012174.12.1	0.371093	0.507576	utest	1	-0.978305	0.430517	0		ENSG00000012048.23.1	1	2.25262	utest	1	1.17161	0	0
	ENSG00000012174.12.2	0.185859	0.561997	ttest	0.858723	-0.831367	0.730817	0.0661469		ENSG00000012048.23.2	0.630569	1.59671	ttest	0.903186	0.675098	0.200267	0.0442227
	ENSG00000012211.13.1	0.583882	0.955115	utest	1	-0.0662539	0.233675	0		ENSG00000012171.20.1	0.583882	0.788628	utest	1	-0.342583	0.233675	0
	ENSG00000012211.13.2	0.539672	0.861239	ttest	0.877046	-0.215515	0.26787	0.0569775		ENSG00000012171.20.2	0.488855	0.837089	ttest	0.864843	-0.256547	0.31082	0.0630627
	ENSG00000012232.9.1	0.712702	1	utest	1	0	0.147092	0		ENSG00000012174.12.1	1	0.968579	utest	1	-0.046059	0	0
	ENSG00000012232.9.2	0.71491	0.872367	ttest	0.930441	-0.196993	0.145748	0.0313111		ENSG00000012174.12.2	0.901609	0.870358	ttest	0.988915	-0.200319	0.0449817	0.00484109
	ENSG00000012822.16.1	1	0.958926	utest	1	-0.060509	0	0		ENSG00000012211.13.1	0.461451	1	utest	1	0	0.335874	0
	ENSG00000012822.16.2	0.5	0.958926	ttest	0.858723	-0.060509	0.30103	0.0661469		ENSG00000012211.13.2	0.363686	0.886351	ttest	0.864843	-0.17405	0.439274	0.0630627
	ENSG00000013288.9.1	0.583882	1.07624	utest	1	0.106001	0.233675	0		ENSG00000012822.16.1	0.25	1.62162	utest	1	0.697437	0.60206	0
	ENSG00000013288.9.2	0.498173	1.04239	ttest	0.858723	0.0599007	0.30262	0.0661469		ENSG00000012822.16.2	0.333907	2.85361	ttest	0.864843	1.51279	0.476375	0.0630627
	ENSG00000013364.19.1	0.625	0.827789	utest	1	-0.272666	0.20412	0		ENSG00000012963.15.1	1	0.793364	utest	1	-0.333944	0	0
	ENSG00000013364.19.2	0.59344	1.26799	ttest	0.893115	0.342546	0.226623	0.0490927		ENSG00000012983.11.1	0.422678	0.731219	utest	1	-0.451625	0.37399	0
	ENSG00000013374.16.1	1	0.91618	utest	1	-0.126297	0	0		ENSG00000012983.11.2	0.234065	0.730347	ttest	0.864843	-0.453346	0.630664	0.0630627
	ENSG00000013374.16.2	0.867248	0.91618	ttest	0.979661	-0.126297	0.0618567	0.00892437		ENSG00000013016.16.1	1	0.923077	utest	1	-0.115477	0	0
	ENSG00000013375.16.1	1	1.60723	utest	1	0.684573	0	0		ENSG00000013288.9.1	0.343028	0.917039	utest	1	-0.124945	0.464671	0
	ENSG00000013392.8.1	0.345779	1.76774	utest	1	0.821908	0.461202	0		ENSG00000013288.9.2	0.337295	0.894125	ttest	0.864843	-0.161452	0.47199	0.0630627
	ENSG00000013392.8.2	0.18169	1.32206	ttest	0.858723	0.402784	0.740669	0.0661469		ENSG00000013392.8.1	0.855132	1.06269	utest	1	0.0877161	0.0679668	0
	ENSG00000013503.10.1	1	0.81697	utest	1	-0.291646	0	0		ENSG00000013392.8.2	0.931779	0.987564	ttest	0.994976	-0.0180534	0.0306871	0.00218736
	ENSG00000013503.10.2	0.826972	0.892297	ttest	0.968075	-0.164404	0.0825092	0.0140909		ENSG00000013503.10.1	1	1	utest	1	0	0	0
	ENSG00000013523.11.1	1	1.09477	utest	1	0.130629	0	0		ENSG00000013503.10.2	0.662545	0.922487	ttest	0.910971	-0.116399	0.178785	0.0404956
	ENSG00000013523.11.2	0.818781	1.0809	ttest	0.966037	0.112228	0.0868323	0.0150063		ENSG00000013523.11.1	0.855132	1	utest	1	0	0.0679668	0
	ENSG00000013563.14.1	0.5	1.60441	utest	1	0.682044	0.30103	0		ENSG00000013523.11.2	0.598449	1.05014	ttest	0.897784	0.0705772	0.222973	0.0468281
	ENSG00000013563.14.2	0.293216	1.60441	ttest	0.858723	0.682044	0.532813	0.0661469		ENSG00000013563.14.1	0.833484	1.07158	utest	1	0.0997402	0.0791027	0
	ENSG00000013619.14.1	0.345779	1.81538	utest	1	0.860275	0.461202	0		ENSG00000013563.14.2	0.790131	1.03381	ttest	0.950961	0.0479699	0.102301	0.0218374
	ENSG00000013619.14.2	0.174688	1.21992	ttest	0.858723	0.286783	0.757737	0.0661469		ENSG00000013588.9.1	0.789268	0.814532	utest	1	-0.295958	0.102775	0
	ENSG00000014123.10.1	0.5	0.687378	utest	1	-0.540824	0.30103	0		ENSG00000013588.9.2	0.720435	0.96407	ttest	0.927464	-0.0527903	0.142405	0.0327031
	ENSG00000014123.10.2	0.170557	0.687378	ttest	0.858723	-0.540824	0.76813	0.0661469		ENSG00000014123.10.1	1	0.691181	utest	1	-0.532864	0	0
	ENSG00000014164.7.1	0.418492	0.76429	utest	1	-0.387808	0.378313	0		ENSG00000014123.10.2	1	0.718846	ttest	1	-0.476245	0	0
	ENSG00000014164.7.2	0.419804	0.819971	ttest	0.858723	-0.286355	0.376954	0.0661469		ENSG00000014164.7.1	0.68447	1.05844	utest	1	0.0819416	0.164646	0
	ENSG00000014257.16.1	0.371093	1.50122	utest	1	0.586138	0.430517	0		ENSG00000014164.7.2	0.480709	1.04235	ttest	0.864843	0.0598379	0.318118	0.0630627
	ENSG00000014257.16.2	0.18938	1.59413	ttest	0.858723	0.672771	0.722666	0.0661469		ENSG00000014257.16.1	0.855132	1.70204	utest	1	0.767266	0.0679668	0
	ENSG00000014914.21.1	1	1	utest	1	0	0	0		ENSG00000014257.16.2	0.817133	1.17075	ttest	0.959874	0.227427	0.0877072	0.0177857
	ENSG00000014914.21.2	0.932717	1.03957	ttest	0.999445	0.0559922	0.0302501	0.000241285		ENSG00000014919.13.1	0.5	0.827316	utest	1	-0.273489	0.30103	0
	ENSG00000014919.13.1	0.5	0.959577	utest	1	-0.0595297	0.30103	0		ENSG00000014919.13.2	0.291081	0.747455	ttest	0.864843	-0.419941	0.535986	0.0630627
	ENSG00000014919.13.2	0.232952	0.959577	ttest	0.858723	-0.0595297	0.632733	0.0661469		ENSG00000015133.19.1	1	0.94968	utest	1	-0.074487	0	0
	ENSG00000015133.19.1	0.181449	0.890374	utest	1	-0.167516	0.741245	0		ENSG00000015133.19.2	0.5	1.02048	ttest	0.864843	0.0292448	0.30103	0.0630627
	ENSG00000015133.19.2	0.174858	0.922135	ttest	0.858723	-0.116949	0.757315	0.0661469		ENSG00000015568.13.1	0.89225	1	utest	1	0	0.0495132	0
	ENSG00000015532.10.1	1	1.13525	utest	1	0.183005	0	0		ENSG00000015568.13.2	0.757309	0.865088	ttest	0.939324	-0.209082	0.120727	0.0271845
	ENSG00000015532.10.2	0.680522	1.12237	ttest	0.919419	0.166547	0.167158	0.0364866		ENSG00000016391.11.1	0.271818	0.845915	utest	1	-0.241415	0.565721	0
	ENSG00000015568.13.1	0.68447	1	utest	1	0	0.164646	0		ENSG00000016391.11.2	0.1978	0.906141	ttest	0.864843	-0.142193	0.703773	0.0630627
	ENSG00000015568.13.2	0.837367	0.863384	ttest	0.970024	-0.211925	0.0770843	0.0132174		ENSG00000016864.18.1	1	1	utest	1	0	0	0
	ENSG00000016391.11.1	1	1.28986	utest	1	0.367209	0	0		ENSG00000016864.18.2	0.799588	0.963947	ttest	0.952932	-0.052974	0.0971337	0.0209382
	ENSG00000016391.11.2	0.363217	1.07882	ttest	0.858723	0.109451	0.439833	0.0661469		ENSG00000018189.13.1	0.100348	1.26238	utest	1	0.336142	0.99849	0
	ENSG00000018189.13.1	0.100348	1.19959	utest	1	0.262545	0.99849	0		ENSG00000018189.13.2	0.0415183	1.13063	ttest	0.864843	0.177123	1.38176	0.0630627
	ENSG00000018189.13.2	0.112544	1.14866	ttest	0.858723	0.199948	0.948676	0.0661469		ENSG00000018408.15.1	0.789268	1	utest	1	0	0.102775	0
	ENSG00000018699.13.1	0.625	1.09944	utest	1	0.136765	0.20412	0		ENSG00000018408.15.2	0.828211	1.05642	ttest	0.964576	0.0791795	0.0818592	0.0156633
	ENSG00000018699.13.2	0.724946	1.00884	ttest	0.932833	0.0126942	0.139694	0.0301963		ENSG00000018510.17.1	0.201243	1.52399	utest	1	0.607849	0.69628	0
	ENSG00000019144.19.1	1	0.819204	utest	1	-0.287705	0	0		ENSG00000018510.17.2	0.142763	2.34467	ttest	0.864843	1.22939	0.845384	0.0630627
	ENSG00000019144.19.2	0.961883	1.00856	ttest	1	0.0123016	0.0168778	0		ENSG00000018610.15.1	0.0975125	1.15147	utest	1	0.203475	1.01094	0
	ENSG00000019186.10.1	0.5	0.0274765	utest	1	-5.18566	0.30103	0		ENSG00000018610.15.2	0.0856924	1.63551	ttest	0.864843	0.709741	1.06706	0.0630627
	ENSG00000019186.10.2	0.135646	0.0274765	ttest	0.858723	-5.18566	0.867592	0.0661469		ENSG00000018699.13.1	0.789268	0.79444	utest	1	-0.33199	0.102775	0
	ENSG00000019549.13.1	0.583882	1.03484	utest	1	0.0494086	0.233675	0		ENSG00000018699.13.2	0.690407	0.928708	ttest	0.921429	-0.106703	0.160895	0.0355382
	ENSG00000019549.13.2	0.247109	1.14363	ttest	0.858723	0.193622	0.607111	0.0661469		ENSG00000019102.12.1	0.422678	0.843866	utest	1	-0.244914	0.37399	0
	ENSG00000019995.6.1	0.5	1.11207	utest	1	0.153246	0.30103	0		ENSG00000019102.12.2	0.377391	0.944075	ttest	0.864843	-0.0830273	0.423208	0.0630627
	ENSG00000019995.6.2	0.294183	1.03623	ttest	0.858723	0.0513441	0.531382	0.0661469		ENSG00000019995.6.1	0.0975125	1.25644	utest	1	0.329342	1.01094	0
	ENSG00000020129.16.1	1	1.36516	utest	1	0.449073	0	0		ENSG00000019995.6.2	0.0899439	1.14742	ttest	0.864843	0.198398	1.04603	0.0630627
	ENSG00000020129.16.2	0.848296	1.23874	ttest	0.973307	0.308877	0.0714525	0.01175		ENSG00000020129.16.1	0.1875	1.39892	utest	1	0.484315	0.726999	0
	ENSG00000020256.20.1	0.280713	1.01452	utest	1	0.020796	0.551738	0		ENSG00000020129.16.2	0.151378	1.33814	ttest	0.864843	0.42023	0.819938	0.0630627
	ENSG00000020256.20.2	0.329337	1.20296	ttest	0.858723	0.26659	0.48236	0.0661469		ENSG00000020256.20.1	1	0.519231	utest	1	-0.945552	0	0
	ENSG00000020577.14.1	0.855132	0.90029	utest	1	-0.151539	0.0679668	0		ENSG00000020256.20.2	0.687567	0.75735	ttest	0.920922	-0.400968	0.162685	0.0357772
	ENSG00000020577.14.2	0.97192	1.00457	ttest	1	0.00657116	0.0123696	0		ENSG00000020922.13.1	0.181449	0.596774	utest	1	-0.744743	0.741245	0
	ENSG00000020922.13.1	0.855132	1.07185	utest	1	0.100104	0.0679668	0		ENSG00000020922.13.2	0.11573	0.68843	ttest	0.864843	-0.538618	0.936556	0.0630627
	ENSG00000020922.13.2	0.817448	0.946773	ttest	0.965414	-0.0789091	0.0875399	0.0152864		ENSG00000021355.13.1	0.201243	0.843342	utest	1	-0.24581	0.69628	0
	ENSG00000021300.14.1	0.201243	0.482699	utest	1	-1.0508	0.69628	0		ENSG00000021355.13.2	0.195644	0.788526	ttest	0.864843	-0.342769	0.708533	0.0630627
	ENSG00000021300.14.2	0.236277	0.846684	ttest	0.858723	-0.240104	0.626578	0.0661469		ENSG00000021574.13.1	0.855132	1.07015	utest	1	0.0978148	0.0679668	0
	ENSG00000021574.13.1	0.589639	0.969631	utest	1	-0.0444919	0.229414	0		ENSG00000021574.13.2	0.934725	1.02688	ttest	0.995298	0.0382609	0.0293162	0.002047
	ENSG00000021574.13.2	0.507717	1.24837	ttest	0.860488	0.320044	0.294379	0.0652551		ENSG00000021645.20.1	0.100348	0.749364	utest	1	-0.416262	0.99849	0
	ENSG00000021762.20.1	0.173568	4.16168	utest	1	2.05716	0.76053	0		ENSG00000021645.20.2	0.0429279	0.765885	ttest	0.864843	-0.384801	1.36726	0.0630627
	ENSG00000021762.20.2	0.0766675	1.82237	ttest	0.858723	0.865815	1.11539	0.0661469		ENSG00000021762.20.1	0.175554	1.90625	utest	1	0.930737	0.755589	0
	ENSG00000022976.15.1	1	1	utest	1	0	0	0		ENSG00000021762.20.2	0.15111	1.36472	ttest	0.864843	0.448605	0.820708	0.0630627
	ENSG00000022976.15.2	0.45645	1.00445	ttest	0.858723	0.00640505	0.340607	0.0661469		ENSG00000021776.11.1	1	1	utest	1	0	0	0
	ENSG00000023171.18.1	1	1.25	utest	1	0.321928	0	0		ENSG00000022567.10.1	0.0975125	1.71537	utest	1	0.77852	1.01094	0
	ENSG00000023171.18.2	0.533728	0.753846	ttest	0.875647	-0.407658	0.27268	0.0576709		ENSG00000022567.10.2	0.0264806	1.46039	ttest	0.864843	0.546357	1.57707	0.0630627
	ENSG00000023228.14.1	1	2.04661	utest	1	1.03324	0	0		ENSG00000022976.15.1	1	1	utest	1	0	0	0
	ENSG00000023287.13.1	1	0.589109	utest	1	-0.763394	0	0		ENSG00000022976.15.2	0.959393	1.00294	ttest	1	0.00423759	0.0180035	0
	ENSG00000023287.13.2	0.5	0.589109	ttest	0.858723	-0.763394	0.30103	0.0661469		ENSG00000023191.17.1	0.580712	1.17399	utest	1	0.231416	0.236039	0
	ENSG00000023318.8.1	1	0.850361	utest	1	-0.233852	0	0		ENSG00000023191.17.2	0.511545	1.17954	ttest	0.866956	0.238225	0.291116	0.062003
	ENSG00000023330.15.1	1	1.25144	utest	1	0.323593	0	0		ENSG00000023228.14.1	1	1.01124	utest	1	0.016132	0	0
	ENSG00000023330.15.2	0.5	1.22048	ttest	0.858723	0.287446	0.30103	0.0661469		ENSG00000023228.14.2	0.5	0.973933	ttest	0.864843	-0.0381055	0.30103	0.0630627
	ENSG00000023445.16.1	1	1.5619	utest	1	0.643306	0	0		ENSG00000023318.8.1	0.674142	0.92513	utest	1	-0.112272	0.171249	0
	ENSG00000023445.16.2	0.5	1.5619	ttest	0.858723	0.643306	0.30103	0.0661469		ENSG00000023318.8.2	0.446395	0.912848	ttest	0.864843	-0.131553	0.350281	0.0630627
	ENSG00000023516.9.1	0.5625	1.21269	utest	1	0.278212	0.249877	0		ENSG00000023516.9.1	0.583882	1.00767	utest	1	0.011019	0.233675	0
	ENSG00000023516.9.2	0.533356	1.30035	ttest	0.875479	0.378901	0.272983	0.0577543		ENSG00000023516.9.2	0.846827	1.04618	ttest	0.969481	0.0651355	0.0722051	0.0134607
	ENSG00000023608.5.1	1	0.892367	utest	1	-0.164291	0	0		ENSG00000023572.10.1	1	1.74239	utest	1	0.801064	0	0
	ENSG00000023608.5.2	0.703595	0.963761	ttest	0.927456	-0.0532521	0.152677	0.0327065		ENSG00000023608.5.1	0.749805	0.821951	utest	1	-0.282875	0.125052	0
	ENSG00000023697.13.1	0.625	1.00291	utest	1	0.00419592	0.20412	0		ENSG00000023608.5.2	0.67564	0.933272	ttest	0.91693	-0.0996299	0.170285	0.0376638
	ENSG00000023697.13.2	0.777588	0.995334	ttest	0.95147	-0.0067472	0.10925	0.0216048		ENSG00000023892.11.1	1	0.850921	utest	1	-0.232902	0	0
	ENSG00000023839.12.1	0.345779	0.908587	utest	1	-0.138303	0.461202	0		ENSG00000023892.11.2	0.964824	1.0108	ttest	1	0.0155011	0.015552	0
	ENSG00000023839.12.2	0.174688	0.939058	ttest	0.858723	-0.0907136	0.757737	0.0661469		ENSG00000023902.14.1	1	0.535117	utest	1	-0.902074	0	0
	ENSG00000023902.14.1	0.36131	1.18583	utest	1	0.245898	0.44212	0		ENSG00000023902.14.2	0.5	0.535117	ttest	0.864843	-0.902074	0.30103	0.0630627
	ENSG00000023902.14.2	0.267302	1.09235	ttest	0.858723	0.127437	0.572998	0.0661469		ENSG00000023909.10.1	0.875	0.796864	utest	1	-0.327595	0.0579919	0
	ENSG00000023909.10.1	1	1.72443	utest	1	0.786118	0	0		ENSG00000023909.10.2	0.643786	1.00992	ttest	0.905042	0.0142419	0.191258	0.0433312
	ENSG00000023909.10.2	0.5	3.80225	ttest	0.858723	1.92685	0.30103	0.0661469		ENSG00000024048.11.1	0.68447	1.53663	utest	1	0.61977	0.164646	0
	ENSG00000024048.11.1	0.141116	1.52076	utest	1	0.604794	0.850423	0		ENSG00000024048.11.2	0.54045	1.14178	ttest	0.877533	0.191286	0.267244	0.0567363
	ENSG00000024048.11.2	0.116126	1.38853	ttest	0.858723	0.473558	0.935071	0.0661469		ENSG00000024526.17.1	0.498225	0.865809	utest	1	-0.20788	0.302575	0
	ENSG00000024526.17.1	0.371093	1.11086	utest	1	0.151681	0.430517	0		ENSG00000024526.17.2	0.390542	0.866865	ttest	0.864843	-0.206121	0.408332	0.0630627
	ENSG00000024526.17.2	0.203598	1.12383	ttest	0.858723	0.168421	0.691227	0.0661469		ENSG00000024862.18.1	0.582702	1.29435	utest	1	0.372233	0.234554	0
	ENSG00000024862.18.1	0.17753	1.41526	utest	1	0.501068	0.750729	0		ENSG00000024862.18.2	0.740248	1.04564	ttest	0.935612	0.0643906	0.130623	0.028904
	ENSG00000024862.18.2	0.168064	1.56379	ttest	0.858723	0.645045	0.774527	0.0661469		ENSG00000025156.13.1	0.414216	0.817302	utest	1	-0.291058	0.382773	0
	ENSG00000025039.15.1	0.0925916	0.507993	utest	1	-0.97712	1.03343	0		ENSG00000025156.13.2	0.273104	0.958831	ttest	0.864843	-0.060651	0.563673	0.0630627
	ENSG00000025039.15.2	0.0611109	0.635387	ttest	0.858723	-0.654291	1.21388	0.0661469		ENSG00000025434.19.1	0.589639	1.01368	utest	1	0.0196034	0.229414	0
	ENSG00000025156.13.1	0.786457	0.963743	utest	1	-0.0532801	0.104325	0		ENSG00000025434.19.2	0.609953	1.06773	ttest	0.897784	0.0945432	0.214704	0.0468281
	ENSG00000025156.13.2	0.833499	0.983698	ttest	0.969419	-0.023713	0.079095	0.0134886		ENSG00000026025.16.1	0.625	1.07371	utest	1	0.102609	0.20412	0
	ENSG00000025434.19.1	0.587937	0.935537	utest	1	-0.0961331	0.230669	0		ENSG00000026025.16.2	0.585967	1.15028	ttest	0.8927	0.201986	0.232127	0.0492946
	ENSG00000025434.19.2	0.77851	0.949667	ttest	0.951577	-0.0745068	0.108736	0.021556		ENSG00000026508.20.1	1	0.811958	utest	1	-0.300524	0	0
	ENSG00000025770.19.1	0.586214	0.974794	utest	1	-0.0368311	0.231944	0		ENSG00000026508.20.2	0.829455	0.948762	ttest	0.964576	-0.0758812	0.0812072	0.0156633
	ENSG00000025770.19.2	0.510908	0.970642	ttest	0.861752	-0.0429889	0.291657	0.0646177		ENSG00000026559.14.1	0.5625	1.24451	utest	1	0.315579	0.249877	0
	ENSG00000025772.8.1	1	0.677681	utest	1	-0.561322	0	0		ENSG00000026559.14.2	0.696665	1.08077	ttest	0.924115	0.112057	0.156976	0.0342739
	ENSG00000026036.22.1	0.587937	0.61991	utest	1	-0.68987	0.230669	0		ENSG00000027075.15.1	1	1	utest	1	0	0	0
	ENSG00000026036.22.2	0.4666	0.854879	ttest	0.858723	-0.226208	0.331055	0.0661469		ENSG00000027075.15.2	0.5	0.996427	ttest	0.864843	-0.00516466	0.30103	0.0630627
	ENSG00000027001.10.1	0.789268	1.21888	utest	1	0.285551	0.102775	0		ENSG00000027697.15.1	1	0.972486	utest	1	-0.040251	0	0
	ENSG00000027001.10.2	0.513248	1.10622	ttest	0.864263	0.145634	0.289673	0.0633539		ENSG00000027847.14.1	0.203374	0.903614	utest	1	-0.146221	0.691705	0
	ENSG00000027075.15.1	0.5	0.745961	utest	1	-0.422829	0.30103	0		ENSG00000027847.14.2	0.161738	0.927752	ttest	0.864843	-0.10819	0.791188	0.0630627
	ENSG00000027075.15.2	0.459358	0.848588	ttest	0.858723	-0.236864	0.337849	0.0661469		ENSG00000028116.18.1	1	0.851528	utest	1	-0.231873	0	0
	ENSG00000027847.14.1	0.418492	1.16484	utest	1	0.220126	0.378313	0		ENSG00000028116.18.2	0.588189	1.01919	ttest	0.89282	0.0274216	0.230483	0.0492361
	ENSG00000027847.14.2	0.238286	1.095	ttest	0.858723	0.130932	0.622902	0.0661469		ENSG00000028839.10.1	0.371093	1	utest	1	0	0.430517	0
	ENSG00000028116.18.1	1	1	utest	1	0	0	0		ENSG00000028839.10.2	0.182411	0.938509	ttest	0.864843	-0.0915583	0.738949	0.0630627
	ENSG00000028116.18.2	0.676491	0.953169	ttest	0.918256	-0.0691955	0.169738	0.0370364		ENSG00000029639.11.1	1	1	utest	1	0	0	0
	ENSG00000029639.11.1	0.104059	0.641208	utest	1	-0.641136	0.982719	0		ENSG00000029639.11.2	0.936722	1.00942	ttest	0.996375	0.0135319	0.0283891	0.00157733
	ENSG00000029639.11.2	0.158535	0.754152	ttest	0.858723	-0.407073	0.799875	0.0661469		ENSG00000029725.17.1	1	1.49349	utest	1	0.578683	0	0
	ENSG00000029725.17.1	1	0.95	utest	1	-0.0740006	0	0		ENSG00000030066.13.1	1	1.71489	utest	1	0.778118	0	0
	ENSG00000030110.13.1	1	6.72952	utest	1	2.7505	0	0		ENSG00000030110.13.1	1	1.3005	utest	1	0.379065	0	0
	ENSG00000030419.16.1	1	3.16279	utest	1	1.6612	0	0		ENSG00000030110.13.2	0.968065	1.2059	ttest	1	0.270113	0.0140953	0
	ENSG00000031003.10.1	1	1.20349	utest	1	0.267227	0	0		ENSG00000031003.10.1	1	1.04754	utest	1	0.0670029	0	0
	ENSG00000031003.10.2	0.847337	1.01907	ttest	0.973307	0.0272543	0.0719439	0.01175		ENSG00000031003.10.2	0.859933	0.99808	ttest	0.975223	-0.00277327	0.0655356	0.0108963
	ENSG00000031691.7.1	0.0975125	2.56239	utest	1	1.35749	1.01094	0		ENSG00000031691.7.1	1	1.08962	utest	1	0.123822	0	0
	ENSG00000031691.7.2	0.0504012	1.6298	ttest	0.858723	0.704695	1.29756	0.0661469		ENSG00000031691.7.2	0.736226	0.984678	ttest	0.93341	-0.0222756	0.132989	0.0299277
	ENSG00000031823.14.1	1	0.812959	utest	1	-0.298746	0	0		ENSG00000032389.13.1	1	0.50596	utest	1	-0.982905	0	0
	ENSG00000032389.13.1	1	1.34216	utest	1	0.424557	0	0		ENSG00000032444.17.1	0.789268	0.884565	utest	1	-0.176961	0.102775	0
	ENSG00000032444.17.1	0.371093	0.8625	utest	1	-0.213404	0.430517	0		ENSG00000032444.17.2	0.641229	0.945122	ttest	0.905042	-0.0814276	0.192987	0.0433312
	ENSG00000032444.17.2	0.336216	0.971352	ttest	0.858723	-0.0419334	0.473382	0.0661469		ENSG00000032742.18.1	0.414216	0.765152	utest	1	-0.386183	0.382773	0
	ENSG00000032742.18.1	1	1	utest	1	0	0	0		ENSG00000032742.18.2	0.266739	0.913889	ttest	0.864843	-0.129909	0.573913	0.0630627
	ENSG00000032742.18.2	0.870179	1.02312	ttest	0.979946	0.0329773	0.0603912	0.00879794		ENSG00000033011.13.1	0.181449	0.889059	utest	1	-0.169649	0.741245	0
	ENSG00000033011.13.1	0.25	1.65511	utest	1	0.726929	0.60206	0		ENSG00000033011.13.2	0.079425	0.873433	ttest	0.864843	-0.195231	1.10004	0.0630627
	ENSG00000033011.13.2	0.121679	1.70171	ttest	0.858723	0.766985	0.914785	0.0661469		ENSG00000033050.9.1	1	1.80461	utest	1	0.851688	0	0
	ENSG00000033050.9.1	1	1.33587	utest	1	0.417778	0	0		ENSG00000033100.16.1	1	0.958182	utest	1	-0.0616287	0	0
	ENSG00000033050.9.2	0.5	1.33587	ttest	0.858723	0.417778	0.30103	0.0661469		ENSG00000033100.16.2	0.985569	1.00249	ttest	1	0.00358983	0.00631298	0
	ENSG00000033100.16.1	0.75	1.09098	utest	1	0.125628	0.124939	0		ENSG00000033170.17.1	0.371093	0.551413	utest	1	-0.858795	0.430517	0
	ENSG00000033100.16.2	0.794925	0.933971	ttest	0.957085	-0.0985503	0.0996739	0.0190493		ENSG00000033170.17.2	0.18359	0.650346	ttest	0.864843	-0.62072	0.736152	0.0630627
	ENSG00000033178.13.1	1	0.703794	utest	1	-0.506775	0	0		ENSG00000033800.14.1	0.36131	1.24654	utest	1	0.317929	0.44212	0
	ENSG00000033178.13.2	1	0.843084	ttest	1	-0.246251	0	0		ENSG00000033800.14.2	0.491527	1.02666	ttest	0.864843	0.0379568	0.308453	0.0630627
	ENSG00000033327.13.1	1	0.950633	utest	1	-0.0730397	0	0		ENSG00000033867.16.1	0.422678	1.2685	utest	1	0.343128	0.37399	0
	ENSG00000033327.13.2	0.800805	1.02082	ttest	0.958863	0.0297228	0.0964733	0.0182434		ENSG00000033867.16.2	0.318254	1.23366	ttest	0.864843	0.30295	0.497226	0.0630627
	ENSG00000033800.14.1	1	1.41077	utest	1	0.496485	0	0		ENSG00000034152.19.1	1	0.827397	utest	1	-0.273348	0	0
	ENSG00000033800.14.2	0.5	1.2437	ttest	0.858723	0.314642	0.30103	0.0661469		ENSG00000034152.19.2	0.42265	0.79448	ttest	0.864843	-0.331917	0.374019	0.0630627
	ENSG00000034533.12.1	0.371093	0.896104	utest	1	-0.158262	0.430517	0		ENSG00000034533.12.1	0.181449	1.14808	utest	1	0.199224	0.741245	0
	ENSG00000034533.12.2	0.294062	0.822105	ttest	0.858723	-0.282605	0.531561	0.0661469		ENSG00000034533.12.2	0.0962493	1.12075	ttest	0.864843	0.164468	1.0166	0.0630627
	ENSG00000034677.13.1	1	1.09219	utest	1	0.127225	0	0		ENSG00000034693.15.1	0.916282	0.991704	utest	1	-0.012018	0.0379706	0
	ENSG00000034693.15.1	1	0.893891	utest	1	-0.16183	0	0		ENSG00000034693.15.2	0.662466	1.14723	ttest	0.910971	0.198149	0.178836	0.0404956
	ENSG00000035403.18.1	1	1.11754	utest	1	0.160327	0	0		ENSG00000035403.18.1	1	1	utest	1	0	0	0
	ENSG00000035499.13.1	0.197466	0.745694	utest	1	-0.423344	0.704508	0		ENSG00000035403.18.2	0.42265	0.931203	ttest	0.864843	-0.102832	0.374019	0.0630627
	ENSG00000035499.13.2	0.0922542	0.819432	ttest	0.858723	-0.287304	1.03501	0.0661469		ENSG00000035499.13.1	0.220671	1.82298	utest	1	0.8663	0.656254	0
	ENSG00000035862.12.1	0.625	0.674172	utest	1	-0.568812	0.20412	0		ENSG00000035499.13.2	0.282231	1.43264	ttest	0.864843	0.518679	0.549396	0.0630627
	ENSG00000035862.12.2	0.473807	0.866818	ttest	0.858723	-0.206199	0.324399	0.0661469		ENSG00000035664.11.1	1	1.37459	utest	1	0.459004	0	0
	ENSG00000036054.13.1	0.371093	1.13514	utest	1	0.182864	0.430517	0		ENSG00000035664.11.2	0.5	1.37459	ttest	0.864843	0.459004	0.30103	0.0630627
	ENSG00000036054.13.2	0.20234	1.16836	ttest	0.858723	0.224489	0.693918	0.0661469		ENSG00000035862.12.1	0.371093	1.03194	utest	1	0.0453605	0.430517	0
	ENSG00000036549.13.1	1	1	utest	1	0	0	0		ENSG00000035862.12.2	0.283155	1.07143	ttest	0.864843	0.0995357	0.547976	0.0630627
	ENSG00000036672.16.1	0.345779	1	utest	1	0	0.461202	0		ENSG00000036054.13.1	0.181449	2.01067	utest	1	1.00768	0.741245	0
	ENSG00000036672.16.2	0.177808	1.23721	ttest	0.858723	0.30709	0.750049	0.0661469		ENSG00000036054.13.2	0.127355	1.61162	ttest	0.864843	0.68851	0.894986	0.0630627
	ENSG00000037042.9.1	1	0.900266	utest	1	-0.151577	0	0		ENSG00000036549.13.1	0.269294	0.453483	utest	1	-1.14088	0.569773	0
	ENSG00000037042.9.2	0.639004	0.859901	ttest	0.904503	-0.217758	0.194496	0.0435899		ENSG00000036549.13.2	0.238361	0.629045	ttest	0.864843	-0.668764	0.622764	0.0630627
	ENSG00000037637.11.1	0.789268	0.978462	utest	1	-0.031413	0.102775	0		ENSG00000037042.9.1	1	1.05452	utest	1	0.0765894	0	0
	ENSG00000037637.11.2	0.51813	1.03694	ttest	0.866139	0.0523264	0.285561	0.0624124		ENSG00000037042.9.2	0.623314	1.134	ttest	0.901545	0.181422	0.205293	0.0450124
	ENSG00000037749.12.1	0.75	0.526557	utest	1	-0.925337	0.124939	0		ENSG00000037637.11.1	1	1.02556	utest	1	0.0364056	0	0
	ENSG00000037749.12.2	0.43754	0.676663	ttest	0.858723	-0.56349	0.358983	0.0661469		ENSG00000037637.11.2	0.698119	0.950861	ttest	0.924115	-0.0726939	0.15607	0.0342739
	ENSG00000037757.14.1	1	0.860904	utest	1	-0.216075	0	0		ENSG00000037757.14.1	1	0.890049	utest	1	-0.168043	0	0
	ENSG00000037757.14.2	0.573829	0.860904	ttest	0.889996	-0.216075	0.241217	0.0506121		ENSG00000037757.14.2	0.515524	0.890049	ttest	0.866956	-0.168043	0.287751	0.062003
	ENSG00000038002.9.1	1	1.01577	utest	1	0.0225746	0	0		ENSG00000037897.17.1	1	1.25271	utest	1	0.325058	0	0
	ENSG00000038002.9.2	0.834399	0.975814	ttest	0.969419	-0.035322	0.0786262	0.0134886		ENSG00000038210.14.1	0.5	0.498564	utest	1	-1.00415	0.30103	0
	ENSG00000038210.14.1	1	1.02177	utest	1	0.0310758	0	0		ENSG00000038210.14.2	0.0359628	0.457584	ttest	0.864843	-1.12789	1.44415	0.0630627
	ENSG00000038210.14.2	0.600486	0.895115	ttest	0.896164	-0.159855	0.221497	0.0476125		ENSG00000038219.13.1	1	0.864154	utest	1	-0.21064	0	0
	ENSG00000038219.13.1	0.181449	0.962282	utest	1	-0.0554678	0.741245	0		ENSG00000038219.13.2	1	0.925732	ttest	1	-0.111334	0	0
	ENSG00000038219.13.2	0.147966	0.974257	ttest	0.858723	-0.0376251	0.829838	0.0661469		ENSG00000038532.16.1	0.100348	0.66028	utest	1	-0.59885	0.99849	0
	ENSG00000038532.16.1	0.4375	0.952894	utest	1	-0.0696129	0.359022	0		ENSG00000038532.16.2	0.103314	0.831319	ttest	0.864843	-0.266526	0.98584	0.0630627
	ENSG00000038532.16.2	0.675168	0.944986	ttest	0.917839	-0.0816348	0.170588	0.0372336		ENSG00000039319.17.1	0.8125	1.12183	utest	1	0.165851	0.0901766	0
	ENSG00000039523.20.1	1	0.849546	utest	1	-0.235236	0	0		ENSG00000039319.17.2	0.944452	1.02993	ttest	0.997712	0.0425502	0.0248201	0.000994749
	ENSG00000039523.20.2	0.731816	1.12652	ttest	0.936458	0.171872	0.135598	0.0285115		ENSG00000039523.20.1	0.0579073	1.76381	utest	1	0.818698	1.23727	0
	ENSG00000039560.14.1	0.855132	1	utest	1	0	0.0679668	0		ENSG00000039523.20.2	0.0356114	1.47675	ttest	0.864843	0.56243	1.44841	0.0630627
	ENSG00000039560.14.2	0.60932	0.785492	ttest	0.897098	-0.348332	0.215155	0.04716		ENSG00000039560.14.1	0.855132	0.903069	utest	1	-0.147091	0.0679668	0
	ENSG00000040199.18.1	1	1.1969	utest	1	0.259303	0	0		ENSG00000039560.14.2	0.679541	0.850891	ttest	0.919108	-0.232953	0.167785	0.0366336
	ENSG00000040199.18.2	0.5	0.977432	ttest	0.858723	-0.0329316	0.30103	0.0661469		ENSG00000040199.18.1	0.855132	1.05615	utest	1	0.0788144	0.0679668	0
	ENSG00000040275.17.1	1	0.852617	utest	1	-0.23003	0	0		ENSG00000040199.18.2	0.904111	1.00965	ttest	0.989186	0.0138619	0.0437781	0.00472187
	ENSG00000040341.18.1	1	0.999337	utest	1	-0.000957012	0	0		ENSG00000040487.13.1	0.855132	1.05296	utest	1	0.0744456	0.0679668	0
	ENSG00000040487.13.1	0.583882	2.04513	utest	1	1.03219	0.233675	0		ENSG00000040487.13.2	0.8321	1.04493	ttest	0.964576	0.0634	0.0798244	0.0156633
	ENSG00000040487.13.2	0.569579	1.19074	ttest	0.88883	0.251855	0.244446	0.0511812		ENSG00000040531.16.1	0.175554	1.75521	utest	1	0.811642	0.755589	0
	ENSG00000040531.16.1	1	0.864629	utest	1	-0.209847	0	0		ENSG00000040531.16.2	0.129806	1.37735	ttest	0.864843	0.461899	0.886705	0.0630627
	ENSG00000040531.16.2	0.726987	1.10159	ttest	0.933837	0.139587	0.138473	0.029729		ENSG00000040933.16.1	0.414216	1.21188	utest	1	0.277242	0.382773	0
	ENSG00000040933.16.1	0.371093	1.09722	utest	1	0.133856	0.430517	0		ENSG00000040933.16.2	0.296727	1.19435	ttest	0.864843	0.256225	0.527643	0.0630627
	ENSG00000040933.16.2	0.321197	1.03621	ttest	0.858723	0.0513132	0.493228	0.0661469		ENSG00000041353.10.1	0.5	0.377596	utest	1	-1.40508	0.30103	0
	ENSG00000041515.16.1	1	0.159817	utest	1	-2.6455	0	0		ENSG00000041353.10.2	0.499049	0.361183	ttest	0.864843	-1.4692	0.301857	0.0630627
	ENSG00000041988.15.1	0.36131	0.856427	utest	1	-0.223597	0.44212	0		ENSG00000041982.16.1	0.276303	1.76585	utest	1	0.820366	0.558615	0
	ENSG00000041988.15.2	0.462914	0.952057	ttest	0.858723	-0.0708795	0.3345	0.0661469		ENSG00000041982.16.2	0.227336	1.27318	ttest	0.864843	0.348433	0.643332	0.0630627
	ENSG00000042088.14.1	1	1.01079	utest	1	0.015488	0	0		ENSG00000041988.15.1	0.787406	1.02859	utest	1	0.0406693	0.103801	0
	ENSG00000042088.14.2	0.5	1.01079	ttest	0.858723	0.015488	0.30103	0.0661469		ENSG00000041988.15.2	0.807243	1.04135	ttest	0.957201	0.0584609	0.0929959	0.018997
	ENSG00000042286.15.1	1	1.23789	utest	1	0.307878	0	0		ENSG00000042088.14.1	0.5	1	utest	1	0	0.30103	0
	ENSG00000042286.15.2	0.5	1.23789	ttest	0.858723	0.307878	0.30103	0.0661469		ENSG00000042088.14.2	0.428627	1.46302	ttest	0.864843	0.548952	0.36792	0.0630627
	ENSG00000042429.12.1	0.371093	1.5046	utest	1	0.589376	0.430517	0		ENSG00000042286.15.1	0.371093	1.03704	utest	1	0.0524674	0.430517	0
	ENSG00000042429.12.2	0.351649	1.172	ttest	0.858723	0.228974	0.45389	0.0661469		ENSG00000042286.15.2	0.269391	1.07362	ttest	0.864843	0.102477	0.569617	0.0630627
	ENSG00000042445.14.1	1	1.05607	utest	1	0.078712	0	0		ENSG00000042317.17.1	0.423711	0.857143	utest	1	-0.222392	0.37293	0
	ENSG00000042445.14.2	0.912801	0.903368	ttest	0.994483	-0.146614	0.039624	0.00240258		ENSG00000042317.17.2	0.363217	0.94879	ttest	0.864843	-0.0758399	0.439833	0.0630627
	ENSG00000042493.16.1	1	1	utest	1	0	0	0		ENSG00000042429.12.1	0.371093	0.852333	utest	1	-0.230512	0.430517	0
	ENSG00000042493.16.2	0.414008	1.06203	ttest	0.858723	0.0868229	0.382991	0.0661469		ENSG00000042429.12.2	0.30752	0.920023	ttest	0.864843	-0.120258	0.512127	0.0630627
	ENSG00000043039.7.1	1	1.28344	utest	1	0.360013	0	0		ENSG00000043039.7.1	0.343028	1.12237	utest	1	0.166553	0.464671	0
	ENSG00000043039.7.2	0.373901	1.21084	ttest	0.858723	0.276011	0.427243	0.0661469		ENSG00000043039.7.2	0.289307	1.13633	ttest	0.864843	0.184376	0.538642	0.0630627
	ENSG00000043093.15.1	1	0.537313	utest	1	-0.896164	0	0		ENSG00000043143.20.1	0.0579073	2.46619	utest	1	1.30229	1.23727	0
	ENSG00000043143.20.1	1	1.99397	utest	1	0.995644	0	0		ENSG00000043143.20.2	3.53625e-05	2.18772	ttest	0.1454	1.12943	4.45146	0.837435
	ENSG00000043143.20.2	0.933013	1.42056	ttest	0.999445	0.506461	0.0301125	0.000241285		ENSG00000043355.12.1	1	1.07631	utest	1	0.106087	0	0
	ENSG00000043355.12.1	0.89225	0.917381	utest	1	-0.124407	0.0495132	0		ENSG00000043355.12.2	0.373901	1.01481	ttest	0.864843	0.0212083	0.427243	0.0630627
	ENSG00000043355.12.2	0.700825	0.95315	ttest	0.926373	-0.0692251	0.154391	0.0332143		ENSG00000043514.17.1	0.8125	0.902818	utest	1	-0.147492	0.0901766	0
	ENSG00000043514.17.1	1	1.02905	utest	1	0.0413188	0	0		ENSG00000043514.17.2	0.920707	0.980076	ttest	0.991519	-0.0290348	0.0358785	0.00369886
	ENSG00000044090.10.1	1	1.05938	utest	1	0.0832174	0	0		ENSG00000044090.10.1	0.498225	1.0405	utest	1	0.0572748	0.302575	0
	ENSG00000044090.10.2	0.779126	1.03358	ttest	0.952075	0.047648	0.108392	0.0213289		ENSG00000044090.10.2	0.696426	1.08694	ttest	0.924115	0.120267	0.157125	0.0342739
	ENSG00000044446.12.1	1	1.07018	utest	1	0.0978473	0	0		ENSG00000044446.12.1	1	1.1276	utest	1	0.173251	0	0
	ENSG00000044446.12.2	0.886148	1.04788	ttest	0.983837	0.0674761	0.0524937	0.007077		ENSG00000044446.12.2	0.449881	1.00493	ttest	0.864843	0.00710016	0.346902	0.0630627
	ENSG00000046604.13.1	0.752494	1.06063	utest	1	0.0849205	0.123497	0		ENSG00000046604.13.1	1	0.733759	utest	1	-0.446622	0	0
	ENSG00000046604.13.2	0.893885	1.03694	ttest	0.986266	0.0523338	0.0487182	0.00600598		ENSG00000046647.13.1	0.787406	1.15076	utest	1	0.202591	0.103801	0
	ENSG00000046647.13.1	0.496242	0.823576	utest	1	-0.280026	0.304306	0		ENSG00000046647.13.2	0.705806	0.94965	ttest	0.925039	-0.0745317	0.151315	0.03384
	ENSG00000046647.13.2	0.50405	0.844421	ttest	0.859645	-0.243965	0.297527	0.065681		ENSG00000047056.16.1	0.787406	1.14765	utest	1	0.198684	0.103801	0
	ENSG00000047056.16.1	0.371093	1.14132	utest	1	0.190701	0.430517	0		ENSG00000047056.16.2	0.845916	0.956242	ttest	0.969481	-0.0645524	0.0726728	0.0134607
	ENSG00000047056.16.2	0.221128	1.09779	ttest	0.858723	0.1346	0.655356	0.0661469		ENSG00000047188.16.1	0.853923	0.940195	utest	1	-0.0889685	0.0685811	0
	ENSG00000047188.16.1	0.787406	0.935996	utest	1	-0.0954263	0.103801	0		ENSG00000047188.16.2	0.903198	1.01596	ttest	0.988978	0.02285	0.0442172	0.00481328
	ENSG00000047188.16.2	0.959093	1.00655	ttest	1	0.00941622	0.0181394	0		ENSG00000047365.12.1	0.0975125	1.41135	utest	1	0.497073	1.01094	0
	ENSG00000047230.15.1	0.8125	0.959025	utest	1	-0.060359	0.0901766	0		ENSG00000047365.12.2	0.0561143	1.40748	ttest	0.864843	0.493119	1.25093	0.0630627
	ENSG00000047230.15.2	0.674667	0.971984	ttest	0.917839	-0.0409959	0.170911	0.0372336		ENSG00000047578.13.1	1	1.02348	utest	1	0.0334877	0	0
	ENSG00000047365.12.1	0.414216	2.45192	utest	1	1.29391	0.382773	0		ENSG00000047578.13.2	0.99591	1.19703	ttest	1	0.259456	0.00178003	0
	ENSG00000047365.12.2	0.200046	1.39348	ttest	0.858723	0.478696	0.69887	0.0661469		ENSG00000047579.20.1	0.5	1.18415	utest	1	0.243849	0.30103	0
	ENSG00000047578.13.1	0.587937	0.629073	utest	1	-0.668701	0.230669	0		ENSG00000047579.20.2	0.177171	1.18991	ttest	0.864843	0.250851	0.751607	0.0630627
	ENSG00000047578.13.2	0.619941	0.861789	ttest	0.899026	-0.214594	0.207649	0.0462279		ENSG00000047621.12.1	0.855132	1.23178	utest	1	0.300741	0.0679668	0
	ENSG00000047579.20.1	1	0.965351	utest	1	-0.0508752	0	0		ENSG00000047621.12.2	0.626124	1.12261	ttest	0.901586	0.166857	0.20334	0.0449929
	ENSG00000047579.20.2	0.968213	0.984565	ttest	1	-0.0224411	0.0140293	0		ENSG00000047634.15.1	0.625	0.821659	utest	1	-0.283388	0.20412	0
	ENSG00000047621.12.1	1	1	utest	1	0	0	0		ENSG00000047634.15.2	0.354565	0.895964	ttest	0.864843	-0.158488	0.450305	0.0630627
	ENSG00000047621.12.2	0.956419	1.03494	ttest	1	0.0495514	0.0193516	0		ENSG00000047849.21.1	1	1.44126	utest	1	0.527335	0	0
	ENSG00000047634.15.1	0.4375	0.983146	utest	1	-0.0245223	0.359022	0		ENSG00000047932.14.1	0.36131	0.920204	utest	1	-0.119975	0.44212	0
	ENSG00000047634.15.2	0.329456	0.873059	ttest	0.858723	-0.195848	0.482203	0.0661469		ENSG00000047932.14.2	0.325207	0.930184	ttest	0.864843	-0.104412	0.48784	0.0630627
	ENSG00000047644.19.1	0.583882	0.894535	utest	1	-0.16079	0.233675	0		ENSG00000048028.11.1	0.625	0.912281	utest	1	-0.13245	0.20412	0
	ENSG00000047644.19.2	0.571664	0.976808	ttest	0.88883	-0.0338534	0.242859	0.0511812		ENSG00000048028.11.2	0.496378	0.773971	ttest	0.864843	-0.369649	0.304188	0.0630627
	ENSG00000047932.14.1	0.75	1.31439	utest	1	0.394394	0.124939	0		ENSG00000048392.12.1	1	0.635	utest	1	-0.655172	0	0
	ENSG00000047932.14.2	0.720962	1.12929	ttest	0.931196	0.175417	0.142088	0.0309591		ENSG00000048392.12.2	0.5	0.847	ttest	0.864843	-0.239566	0.30103	0.0630627
	ENSG00000048028.11.1	1	0.976547	utest	1	-0.0342379	0	0		ENSG00000048405.10.1	0.84375	0.96473	utest	1	-0.0518024	0.0737862	0
	ENSG00000048028.11.2	0.42265	0.838669	ttest	0.858723	-0.253826	0.374019	0.0661469		ENSG00000048405.10.2	0.829621	0.956735	ttest	0.964576	-0.0638084	0.08112	0.0156633
	ENSG00000048342.17.1	0.416366	1.09709	utest	1	0.133678	0.380525	0		ENSG00000048471.14.1	0.371093	1.27766	utest	1	0.353506	0.430517	0
	ENSG00000048342.17.2	0.287303	1.15236	ttest	0.858723	0.204597	0.54166	0.0661469		ENSG00000048471.14.2	0.174915	1.17885	ttest	0.864843	0.237382	0.757173	0.0630627
	ENSG00000048392.12.1	1	4.084	utest	1	2.02998	0	0		ENSG00000048540.15.1	0.589639	1.18118	utest	1	0.240225	0.229414	0
	ENSG00000048405.10.1	1	1.20135	utest	1	0.264658	0	0		ENSG00000048540.15.2	0.429782	1.23641	ttest	0.864843	0.306152	0.366751	0.0630627
	ENSG00000048405.10.2	0.855273	1.00146	ttest	0.975837	0.00210766	0.0678952	0.0106228		ENSG00000048707.15.1	0.422678	0.9107	utest	1	-0.134953	0.37399	0
	ENSG00000048471.14.1	0.357273	0.502024	utest	1	-0.994171	0.447	0		ENSG00000048707.15.2	0.326616	0.909708	ttest	0.864843	-0.136524	0.485962	0.0630627
	ENSG00000048471.14.2	0.328666	0.784469	ttest	0.858723	-0.350211	0.483246	0.0661469		ENSG00000049089.15.1	0.0625	0.874759	utest	1	-0.193042	1.20412	0
	ENSG00000048707.15.1	0.789268	0.867934	utest	1	-0.204343	0.102775	0		ENSG00000049089.15.2	0.195372	0.617128	ttest	0.864843	-0.696359	0.709138	0.0630627
	ENSG00000048707.15.2	0.607815	0.967188	ttest	0.897098	-0.0481321	0.216229	0.04716		ENSG00000049130.16.1	0.422678	1.0332	utest	1	0.0471126	0.37399	0
	ENSG00000049130.16.1	1	1.03314	utest	1	0.0470335	0	0		ENSG00000049130.16.2	0.326013	1.29227	ttest	0.864843	0.369909	0.486764	0.0630627
	ENSG00000049130.16.2	0.373901	1.10098	ttest	0.858723	0.13879	0.427243	0.0661469		ENSG00000049167.15.1	0.583882	0.638725	utest	1	-0.646733	0.233675	0
	ENSG00000049167.15.1	1	1	utest	1	0	0	0		ENSG00000049167.15.2	0.476126	0.881349	ttest	0.864843	-0.182215	0.322278	0.0630627
	ENSG00000049167.15.2	0.391002	0.900596	ttest	0.858723	-0.151048	0.407821	0.0661469		ENSG00000049239.13.1	0.57075	1.25497	utest	1	0.327656	0.243554	0
	ENSG00000049246.14.1	0.371093	1	utest	1	0	0.430517	0		ENSG00000049239.13.2	0.369992	1.15337	ttest	0.864843	0.205861	0.431807	0.0630627
	ENSG00000049246.14.2	0.181033	0.953351	ttest	0.858723	-0.0689208	0.742241	0.0661469		ENSG00000049246.14.1	0.280713	1.59097	utest	1	0.669908	0.551738	0
	ENSG00000049283.18.1	1	1.11944	utest	1	0.162781	0	0		ENSG00000049246.14.2	0.166478	1.32616	ttest	0.864843	0.40726	0.778644	0.0630627
	ENSG00000049283.18.2	0.688564	1.32762	ttest	0.923095	0.408842	0.162056	0.0347535		ENSG00000049323.16.1	0.181449	1.20555	utest	1	0.26969	0.741245	0
	ENSG00000049323.16.1	0.752494	0.926332	utest	1	-0.110398	0.123497	0		ENSG00000049323.16.2	0.133711	1.19937	ttest	0.864843	0.262276	0.873832	0.0630627
	ENSG00000049323.16.2	0.778295	0.964051	ttest	0.951493	-0.0528192	0.108856	0.0215944		ENSG00000049618.24.1	1	0.737769	utest	1	-0.438759	0	0
	ENSG00000049618.24.1	0.712702	1.06399	utest	1	0.0894834	0.147092	0		ENSG00000049618.24.2	0.5	0.792303	ttest	0.864843	-0.335876	0.30103	0.0630627
	ENSG00000049618.24.2	0.764238	1.02151	ttest	0.947475	0.0306968	0.116771	0.0234322		ENSG00000049769.14.1	0.36131	1	utest	1	0	0.44212	0
	ENSG00000049769.14.1	1	0.964803	utest	1	-0.0516932	0	0		ENSG00000049769.14.2	0.396082	0.798128	ttest	0.864843	-0.325307	0.402215	0.0630627
	ENSG00000049769.14.2	0.598492	1.27786	ttest	0.894852	0.353733	0.222941	0.0482489		ENSG00000049883.15.1	0.582702	1.19653	utest	1	0.258859	0.234554	0
	ENSG00000049883.15.1	1	1	utest	1	0	0	0		ENSG00000049883.15.2	0.558324	1.16161	ttest	0.884703	0.216123	0.253114	0.0532026
	ENSG00000049883.15.2	0.873848	1.04706	ttest	0.981048	0.0663425	0.0585641	0.00830956		ENSG00000050327.15.1	0.21875	0.628217	utest	1	-0.670666	0.660052	0
	ENSG00000050327.15.1	1	1.17188	utest	1	0.228819	0	0		ENSG00000050327.15.2	0.270518	0.808491	ttest	0.864843	-0.306697	0.567803	0.0630627
	ENSG00000050327.15.2	0.682009	0.931769	ttest	0.92011	-0.101956	0.16621	0.0361603		ENSG00000050438.17.1	0.113846	0.735552	utest	1	-0.443101	0.943681	0
	ENSG00000050344.9.1	1	0.594649	utest	1	-0.74989	0	0		ENSG00000050438.17.2	0.118083	0.784207	ttest	0.864843	-0.350693	0.927811	0.0630627
	ENSG00000050344.9.2	0.5	0.6548	ttest	0.858723	-0.610874	0.30103	0.0661469		ENSG00000050820.17.1	1	1.29224	utest	1	0.369869	0	0
	ENSG00000050438.17.1	0.4375	0.424007	utest	1	-1.23784	0.359022	0		ENSG00000050820.17.2	0.5	1.15788	ttest	0.864843	0.211489	0.30103	0.0630627
	ENSG00000050438.17.2	0.356755	0.544728	ttest	0.858723	-0.876391	0.44763	0.0661469		ENSG00000051009.11.1	0.875	1.3	utest	1	0.378512	0.0579919	0
	ENSG00000050820.17.1	1	1.54054	utest	1	0.623437	0	0		ENSG00000051009.11.2	0.709113	1.10612	ttest	0.925846	0.145502	0.149284	0.0334612
	ENSG00000051009.11.1	0.0355223	1.44186	utest	1	0.527932	1.4495	0		ENSG00000051180.17.1	1	2.6099	utest	1	1.38399	0	0
	ENSG00000051009.11.2	0.0133007	1.36172	ttest	0.858723	0.445429	1.87613	0.0661469		ENSG00000051341.14.1	0.181449	1.10146	utest	1	0.139417	0.741245	0
	ENSG00000051180.17.1	1	0.382609	utest	1	-1.38606	0	0		ENSG00000051341.14.2	0.0967802	1.19365	ttest	0.864843	0.255385	1.01421	0.0630627
	ENSG00000051180.17.2	0.763397	0.867358	ttest	0.947348	-0.205301	0.117249	0.0234904		ENSG00000051382.9.1	1	0.593962	utest	1	-0.751558	0	0
	ENSG00000051341.14.1	0.400381	1.42661	utest	1	0.512586	0.397527	0		ENSG00000051382.9.2	0.980573	0.92101	ttest	1	-0.118711	0.00852024	0
	ENSG00000051341.14.2	0.766712	1.10261	ttest	0.948304	0.140922	0.115368	0.0230525		ENSG00000052126.14.1	0.104059	1.39445	utest	1	0.479701	0.982719	0
	ENSG00000051382.9.1	0.5	0.897297	utest	1	-0.156342	0.30103	0		ENSG00000052126.14.2	0.0420104	1.29606	ttest	0.864843	0.374137	1.37664	0.0630627
	ENSG00000051382.9.2	0.262197	0.897297	ttest	0.858723	-0.156342	0.581372	0.0661469		ENSG00000052723.12.1	0.625	1	utest	1	0	0.20412	0
	ENSG00000052126.14.1	0.357273	0.829843	utest	1	-0.26909	0.447	0		ENSG00000052723.12.2	0.464512	0.886895	ttest	0.864843	-0.173164	0.333003	0.0630627
	ENSG00000052126.14.2	0.290005	0.906753	ttest	0.858723	-0.141218	0.537595	0.0661469		ENSG00000052749.14.1	0.586214	0.931672	utest	1	-0.102106	0.231944	0
	ENSG00000052795.13.1	0.371093	1	utest	1	0	0.430517	0		ENSG00000052749.14.2	0.620185	0.952572	ttest	0.900425	-0.0700994	0.207478	0.0455525
	ENSG00000052795.13.2	0.267803	1.13415	ttest	0.858723	0.181607	0.572184	0.0661469		ENSG00000052795.13.1	0.181449	0.856263	utest	1	-0.223874	0.741245	0
	ENSG00000053254.16.1	0.422678	0.688133	utest	1	-0.53924	0.37399	0		ENSG00000052795.13.2	0.106946	0.905132	ttest	0.864843	-0.143801	0.970834	0.0630627
	ENSG00000053254.16.2	0.294342	0.800128	ttest	0.858723	-0.321697	0.531148	0.0661469		ENSG00000053108.17.1	0.136217	1.14463	utest	1	0.194879	0.865769	0
	ENSG00000053501.13.1	1	1.20137	utest	1	0.264679	0	0		ENSG00000053108.17.2	0.129	1.28293	ttest	0.864843	0.359447	0.889411	0.0630627
	ENSG00000053501.13.2	0.9046	1.04276	ttest	0.991238	0.060409	0.0435436	0.00382221		ENSG00000053254.16.1	0.75	1	utest	1	0	0.124939	0
	ENSG00000053747.17.1	0.269294	0.834291	utest	1	-0.261377	0.569773	0		ENSG00000053254.16.2	0.662883	0.985166	ttest	0.910971	-0.0215619	0.178563	0.0404956
	ENSG00000053747.17.2	0.177928	0.789273	ttest	0.858723	-0.341403	0.749756	0.0661469		ENSG00000053371.12.1	1	0.696751	utest	1	-0.521285	0	0
	ENSG00000053770.12.1	1	1.16217	utest	1	0.216827	0	0		ENSG00000053900.11.1	0.789268	0.916274	utest	1	-0.126149	0.102775	0
	ENSG00000053900.11.1	1	0.899928	utest	1	-0.152119	0	0		ENSG00000053900.11.2	0.700618	0.987489	ttest	0.924115	-0.0181634	0.154519	0.0342739
	ENSG00000053900.11.2	0.937791	1.00575	ttest	1	0.00827586	0.0278938	0		ENSG00000054179.12.1	0.850107	0.954887	utest	1	-0.0665977	0.0705265	0
	ENSG00000054179.12.1	1	0.748175	utest	1	-0.418552	0	0		ENSG00000054179.12.2	0.962986	0.998349	ttest	1	-0.00238344	0.0163799	0
	ENSG00000054179.12.2	0.592842	0.845638	ttest	0.892853	-0.241889	0.227061	0.04922		ENSG00000054523.18.1	1	0.952145	utest	1	-0.0707465	0	0
	ENSG00000054277.14.1	0.78353	1.20812	utest	1	0.272766	0.105944	0		ENSG00000054523.18.2	0.565783	1.02848	ttest	0.888214	0.0405134	0.24735	0.0514822
	ENSG00000054277.14.2	0.782584	1.0624	ttest	0.953177	0.0873337	0.106469	0.0208264		ENSG00000054611.14.1	0.181449	1.1533	utest	1	0.205762	0.741245	0
	ENSG00000054282.16.1	0.855132	1	utest	1	0	0.0679668	0		ENSG00000054611.14.2	0.133671	1.08152	ttest	0.864843	0.113063	0.873962	0.0630627
	ENSG00000054282.16.2	0.72465	0.886863	ttest	0.932675	-0.173216	0.139872	0.0302696		ENSG00000054690.14.1	0.5	0.942728	utest	1	-0.0850866	0.30103	0
	ENSG00000054523.18.1	1	0.850304	utest	1	-0.233949	0	0		ENSG00000054690.14.2	0.0736946	1.00936	ttest	0.864843	0.0134399	1.13256	0.0630627
	ENSG00000054523.18.2	0.5	0.837614	ttest	0.858723	-0.255642	0.30103	0.0661469		ENSG00000054967.13.1	0.855132	0.967452	utest	1	-0.0477376	0.0679668	0
	ENSG00000054598.9.1	0.371093	1.0407	utest	1	0.0575608	0.430517	0		ENSG00000054967.13.2	0.927383	0.929703	ttest	0.993684	-0.105159	0.032741	0.00275191
	ENSG00000054598.9.2	0.264155	1.07518	ttest	0.858723	0.104578	0.57814	0.0661469		ENSG00000055147.19.1	0.3125	1.57192	utest	1	0.652526	0.50515	0
	ENSG00000054611.14.1	0.787406	1	utest	1	0	0.103801	0		ENSG00000055147.19.2	0.227417	1.41653	ttest	0.864843	0.502364	0.643178	0.0630627
	ENSG00000054611.14.2	0.427427	1.0741	ttest	0.858723	0.103133	0.369138	0.0661469		ENSG00000055163.20.1	1	1.24755	utest	1	0.319093	0	0
	ENSG00000054654.19.1	0.125	0.581907	utest	1	-0.781139	0.90309	0		ENSG00000055163.20.2	0.42265	1.18268	ttest	0.864843	0.242058	0.374019	0.0630627
	ENSG00000054654.19.2	0.0806966	0.692347	ttest	0.858723	-0.530432	1.09314	0.0661469		ENSG00000055208.19.1	0.345779	1.38547	utest	1	0.470381	0.461202	0
	ENSG00000054690.14.1	0.625	0.61934	utest	1	-0.691196	0.20412	0		ENSG00000055332.18.1	0.125	1.26888	utest	1	0.343558	0.90309	0
	ENSG00000054690.14.2	0.581017	0.751705	ttest	0.89019	-0.411762	0.235812	0.0505173		ENSG00000055332.18.2	0.111559	1.32204	ttest	0.864843	0.402762	0.952496	0.0630627
	ENSG00000054965.11.1	1	0.846882	utest	1	-0.239767	0	0		ENSG00000055483.19.1	1	0.881715	utest	1	-0.181616	0	0
	ENSG00000054965.11.2	0.42265	0.924554	ttest	0.858723	-0.11317	0.374019	0.0661469		ENSG00000055609.19.1	0.5	1	utest	1	0	0.30103	0
	ENSG00000054967.13.1	1	0.992583	utest	1	-0.0107403	0	0		ENSG00000055609.19.2	0.345516	1.24271	ttest	0.864843	0.313493	0.461532	0.0630627
	ENSG00000054967.13.2	0.391002	0.995622	ttest	0.858723	-0.00632943	0.407821	0.0661469		ENSG00000056487.16.1	0.89225	0.973174	utest	1	-0.0392298	0.0495132	0
	ENSG00000054983.17.1	0.853923	0.984076	utest	1	-0.0231577	0.0685811	0		ENSG00000056487.16.2	0.719926	0.942387	ttest	0.927464	-0.0856087	0.142712	0.0327031
	ENSG00000054983.17.2	0.97405	0.994786	ttest	1	-0.00754155	0.0114186	0		ENSG00000056736.10.1	1	1.14852	utest	1	0.199776	0	0
	ENSG00000055118.16.1	1	10.0476	utest	1	3.32878	0	0		ENSG00000056972.20.1	1	0.87372	utest	1	-0.194757	0	0
	ENSG00000055147.19.1	1	0.758345	utest	1	-0.399073	0	0		ENSG00000056972.20.2	0.933883	0.983441	ttest	0.995298	-0.0240899	0.0297075	0.002047
	ENSG00000055147.19.2	0.839667	0.843395	ttest	0.971256	-0.245719	0.0758931	0.0126662		ENSG00000056998.20.1	0.344704	1.02999	utest	1	0.0426323	0.462553	0
	ENSG00000055163.20.1	0.181449	1	utest	1	0	0.741245	0		ENSG00000056998.20.2	0.292032	1.06169	ttest	0.864843	0.086366	0.53457	0.0630627
	ENSG00000055163.20.2	0.0833073	0.874246	ttest	0.858723	-0.193888	1.07932	0.0661469		ENSG00000057019.16.1	0.498225	1	utest	1	0	0.302575	0
	ENSG00000055208.19.1	0.5	1.13718	utest	1	0.185459	0.30103	0		ENSG00000057019.16.2	0.192472	0.823332	ttest	0.864843	-0.280453	0.715633	0.0630627
	ENSG00000055208.19.2	0.450857	1.13718	ttest	0.858723	0.185459	0.345962	0.0661469		ENSG00000057252.13.1	1	0.967742	utest	1	-0.0473057	0	0
	ENSG00000055609.19.1	0.181449	1.19824	utest	1	0.26092	0.741245	0		ENSG00000057252.13.2	0.989284	1.00283	ttest	1	0.00408118	0.00467895	0
	ENSG00000055609.19.2	0.131541	1.0798	ttest	0.858723	0.110764	0.88094	0.0661469		ENSG00000057294.15.1	0.400381	0.760135	utest	1	-0.395672	0.397527	0
	ENSG00000055732.13.1	0.197466	1.42918	utest	1	0.515192	0.704508	0		ENSG00000057294.15.2	0.704902	0.895963	ttest	0.925039	-0.158489	0.151871	0.03384
	ENSG00000055732.13.2	0.299922	1.1843	ttest	0.858723	0.244033	0.522992	0.0661469		ENSG00000057593.14.1	0.787406	0.92429	utest	1	-0.113582	0.103801	0
	ENSG00000056050.7.1	0.265205	0.741419	utest	1	-0.431639	0.576418	0		ENSG00000057593.14.2	0.772437	0.939772	ttest	0.945223	-0.0896176	0.112137	0.0244658
	ENSG00000056050.7.2	0.316312	0.87738	ttest	0.858723	-0.188726	0.499884	0.0661469		ENSG00000057663.16.1	1	0.721893	utest	1	-0.470142	0	0
	ENSG00000056277.16.1	1	1.1646	utest	1	0.219837	0	0		ENSG00000057663.16.2	0.699134	0.92355	ttest	0.924115	-0.114738	0.15544	0.0342739
	ENSG00000056277.16.2	0.859573	0.97065	ttest	0.976412	-0.0429771	0.0657175	0.0103669		ENSG00000058056.9.1	0.36131	1.00976	utest	1	0.0140166	0.44212	0
	ENSG00000056487.16.1	1	0.791209	utest	1	-0.33787	0	0		ENSG00000058056.9.2	0.290033	1.29386	ttest	0.864843	0.371678	0.537553	0.0630627
	ENSG00000056487.16.2	0.5	0.791209	ttest	0.858723	-0.33787	0.30103	0.0661469		ENSG00000058091.17.1	0.418492	1.61694	utest	1	0.693262	0.378313	0
	ENSG00000056586.16.1	1	1.00581	utest	1	0.00835137	0	0		ENSG00000058091.17.2	0.401441	1.19547	ttest	0.864843	0.257575	0.396378	0.0630627
	ENSG00000056586.16.2	0.5	1.14949	ttest	0.858723	0.200996	0.30103	0.0661469		ENSG00000058404.20.1	0.587937	0.976139	utest	1	-0.0348417	0.230669	0
	ENSG00000056736.10.1	0.17753	0.660743	utest	1	-0.597839	0.750729	0		ENSG00000058404.20.2	0.625896	0.913431	ttest	0.901586	-0.130633	0.203498	0.0449929
	ENSG00000056736.10.2	0.161702	0.797756	ttest	0.858723	-0.325981	0.791284	0.0661469		ENSG00000058668.15.1	0.201243	1.75379	utest	1	0.810474	0.69628	0
	ENSG00000056972.20.1	1	1.33486	utest	1	0.416691	0	0		ENSG00000058668.15.2	0.0941711	1.23406	ttest	0.864843	0.303418	1.02608	0.0630627
	ENSG00000057019.16.1	0.375	0.811376	utest	1	-0.301557	0.425969	0		ENSG00000058729.11.1	1	1.41576	utest	1	0.501574	0	0
	ENSG00000057019.16.2	0.357036	0.794579	ttest	0.858723	-0.331738	0.447288	0.0661469		ENSG00000058729.11.2	0.5	1.29212	ttest	0.864843	0.369741	0.30103	0.0630627
	ENSG00000057252.13.1	0.589639	0.728235	utest	1	-0.457523	0.229414	0		ENSG00000058804.12.1	0.201243	1.07267	utest	1	0.101203	0.69628	0
	ENSG00000057252.13.2	0.485848	0.746898	ttest	0.858723	-0.421016	0.3135	0.0661469		ENSG00000058804.12.2	0.129451	1.19359	ttest	0.864843	0.255309	0.887895	0.0630627
	ENSG00000057294.15.1	0.416366	0.693122	utest	1	-0.528819	0.380525	0		ENSG00000059122.17.1	0.712702	0.917327	utest	1	-0.124492	0.147092	0
	ENSG00000057294.15.2	0.29991	0.726793	ttest	0.858723	-0.460383	0.523009	0.0661469		ENSG00000059122.17.2	0.608221	0.922421	ttest	0.897784	-0.116503	0.215939	0.0468281
	ENSG00000057663.16.1	1	0.778017	utest	1	-0.362126	0	0		ENSG00000059145.19.1	0.583882	0.820905	utest	1	-0.284712	0.233675	0
	ENSG00000057704.13.1	1	8.55172	utest	1	3.09622	0	0		ENSG00000059145.19.2	0.420306	0.911053	ttest	0.864843	-0.134393	0.376434	0.0630627
	ENSG00000058056.9.1	0.583882	1.05917	utest	1	0.0829327	0.233675	0		ENSG00000059377.18.1	0.422678	1	utest	1	0	0.37399	0
	ENSG00000058056.9.2	0.484555	0.99131	ttest	0.858723	-0.012592	0.314657	0.0661469		ENSG00000059377.18.2	0.242651	1.25087	ttest	0.864843	0.322936	0.615017	0.0630627
	ENSG00000058063.16.1	0.5	0.97541	utest	1	-0.0359196	0.30103	0		ENSG00000059378.13.1	1	1	utest	1	0	0	0
	ENSG00000058063.16.2	0.0941714	0.724762	ttest	0.858723	-0.46442	1.02608	0.0661469		ENSG00000059378.13.2	0.545827	0.862782	ttest	0.878727	-0.212933	0.262945	0.056146
	ENSG00000058085.15.1	1	0.791346	utest	1	-0.337619	0	0		ENSG00000059588.10.1	0.416366	1.30013	utest	1	0.378661	0.380525	0
	ENSG00000058085.15.2	0.901152	0.934166	ttest	0.989291	-0.0982496	0.0452021	0.00467576		ENSG00000059588.10.2	0.490613	1.13044	ttest	0.864843	0.176882	0.309261	0.0630627
	ENSG00000058404.20.1	1	1	utest	1	0	0	0		ENSG00000059691.12.1	0.498225	0.714625	utest	1	-0.484742	0.302575	0
	ENSG00000058404.20.2	0.391002	0.97927	ttest	0.858723	-0.0302215	0.407821	0.0661469		ENSG00000059691.12.2	0.437522	0.783768	ttest	0.864843	-0.351502	0.359	0.0630627
	ENSG00000058453.17.1	0.201243	1.18519	utest	1	0.245112	0.69628	0		ENSG00000059728.11.1	0.589639	1.42643	utest	1	0.512405	0.229414	0
	ENSG00000058453.17.2	0.210434	1.25882	ttest	0.858723	0.332076	0.676883	0.0661469		ENSG00000059728.11.2	0.527908	1.19407	ttest	0.868825	0.255885	0.277442	0.0610676
	ENSG00000058799.15.1	0.422678	0.56814	utest	1	-0.815683	0.37399	0		ENSG00000059758.8.1	1	0.964427	utest	1	-0.0522562	0	0
	ENSG00000058799.15.2	0.264275	0.727403	ttest	0.858723	-0.459173	0.577944	0.0661469		ENSG00000059758.8.2	0.927966	0.981155	ttest	0.993684	-0.0274476	0.0324681	0.00275191
	ENSG00000058804.12.1	1	0.790499	utest	1	-0.339164	0	0		ENSG00000059769.20.1	0.134417	0.924945	utest	1	-0.112561	0.871547	0
	ENSG00000058804.12.2	0.919206	0.912831	ttest	0.997009	-0.131581	0.0365871	0.00130106		ENSG00000059769.20.2	0.0939464	0.946429	ttest	0.864843	-0.0794345	1.02712	0.0630627
	ENSG00000059122.17.1	1	0.698658	utest	1	-0.517343	0	0		ENSG00000060069.17.1	0.0625	0.511585	utest	1	-0.966955	1.20412	0
	ENSG00000059145.19.1	1	0.524177	utest	1	-0.931874	0	0		ENSG00000060069.17.2	0.0260661	0.564917	ttest	0.864843	-0.82389	1.58392	0.0630627
	ENSG00000059378.13.1	1	1.28828	utest	1	0.365448	0	0		ENSG00000060491.16.1	1	0.651594	utest	1	-0.617955	0	0
	ENSG00000059378.13.2	0.918607	1.0996	ttest	0.996981	0.136977	0.0368701	0.00131291		ENSG00000060642.11.1	0.242288	0.976261	utest	1	-0.034661	0.615668	0
	ENSG00000059691.12.1	0.789268	1.2312	utest	1	0.300066	0.102775	0		ENSG00000060642.11.2	0.354392	0.822027	ttest	0.864843	-0.282742	0.450516	0.0630627
	ENSG00000059691.12.2	0.606625	1.20513	ttest	0.897098	0.269187	0.217079	0.04716		ENSG00000060749.16.1	0.855132	1.00666	utest	1	0.00957015	0.0679668	0
	ENSG00000059758.8.1	1	1.06464	utest	1	0.0903708	0	0		ENSG00000060749.16.2	0.816908	1.31833	ttest	0.959841	0.398711	0.0878268	0.0178005
	ENSG00000059758.8.2	0.5	1.15963	ttest	0.858723	0.213665	0.30103	0.0661469		ENSG00000060762.19.1	1	1.14344	utest	1	0.193375	0	0
	ENSG00000059769.20.1	0.25	1.12813	utest	1	0.173938	0.60206	0		ENSG00000060762.19.2	0.75562	1.14344	ttest	0.938438	0.193375	0.121697	0.0275943
	ENSG00000059769.20.2	0.153501	1.09012	ttest	0.858723	0.124483	0.813887	0.0661469		ENSG00000061273.18.1	0.148915	1.23153	utest	1	0.300448	0.827063	0
	ENSG00000059804.16.1	0.5	2.62245	utest	1	1.39091	0.30103	0		ENSG00000061938.20.1	0.422678	1.07	utest	1	0.0976108	0.37399	0
	ENSG00000059804.16.2	0.0625259	2.62245	ttest	0.858723	1.39091	1.20394	0.0661469		ENSG00000061938.20.2	0.308898	1.04912	ttest	0.864843	0.0691832	0.510185	0.0630627
	ENSG00000059915.17.1	0.789268	0.614367	utest	1	-0.702828	0.102775	0		ENSG00000061987.16.1	0.75	1.17387	utest	1	0.231274	0.124939	0
	ENSG00000059915.17.2	0.720773	1.07509	ttest	0.931196	0.104461	0.142201	0.0309591		ENSG00000061987.16.2	0.581013	1.25021	ttest	0.890305	0.322174	0.235814	0.050461
	ENSG00000060069.17.1	0.712702	0.992218	utest	1	-0.0112711	0.147092	0		ENSG00000062038.14.1	0.855132	0.806283	utest	1	-0.310642	0.0679668	0
	ENSG00000060069.17.2	0.711728	0.917274	ttest	0.930419	-0.124576	0.147686	0.0313212		ENSG00000062038.14.2	0.652532	0.882635	ttest	0.907387	-0.180111	0.185398	0.0422072
	ENSG00000060642.11.1	0.400381	1.08513	utest	1	0.11787	0.397527	0		ENSG00000062282.15.1	0.345779	1	utest	1	0	0.461202	0
	ENSG00000060642.11.2	0.266842	1.22199	ttest	0.858723	0.289228	0.573747	0.0661469		ENSG00000062282.15.2	0.177808	0.966303	ttest	0.864843	-0.0494521	0.750049	0.0630627
	ENSG00000060656.20.1	1	0.946939	utest	1	-0.0786569	0	0		ENSG00000062822.15.1	0.422678	1.21519	utest	1	0.281182	0.37399	0
	ENSG00000060656.20.2	0.882574	0.994212	ttest	0.983491	-0.0083749	0.054249	0.0072296		ENSG00000062822.15.2	0.324468	1.21365	ttest	0.864843	0.279349	0.488828	0.0630627
	ENSG00000060749.16.1	0.201243	0.586117	utest	1	-0.77074	0.69628	0		ENSG00000063127.16.1	0.36131	1.40176	utest	1	0.487239	0.44212	0
	ENSG00000060749.16.2	0.145057	0.642133	ttest	0.858723	-0.639057	0.838463	0.0661469		ENSG00000063127.16.2	0.310573	1.21685	ttest	0.864843	0.283146	0.507836	0.0630627
	ENSG00000061273.18.1	0.5	1.29406	utest	1	0.37191	0.30103	0		ENSG00000063169.11.1	1	0.86	utest	1	-0.217591	0	0
	ENSG00000061273.18.2	0.413927	1.38438	ttest	0.858723	0.469244	0.383076	0.0661469		ENSG00000063169.11.2	0.872605	0.980769	ttest	0.979634	-0.0280144	0.0591822	0.00893616
	ENSG00000061656.10.1	1	0.796723	utest	1	-0.327849	0	0		ENSG00000063176.16.1	0.357273	1.22541	utest	1	0.293264	0.447	0
	ENSG00000061656.10.2	0.406653	0.853746	ttest	0.858723	-0.228122	0.390776	0.0661469		ENSG00000063176.16.2	0.305538	1.16127	ttest	0.864843	0.2157	0.514935	0.0630627
	ENSG00000061938.20.1	1	0.994742	utest	1	-0.00760516	0	0		ENSG00000063438.19.1	0.583882	0.998829	utest	1	-0.00169033	0.233675	0
	ENSG00000061938.20.2	0.975617	0.997282	ttest	1	-0.00392723	0.0107208	0		ENSG00000063438.19.2	0.572156	0.990681	ttest	0.889943	-0.0135071	0.242485	0.0506376
	ENSG00000062282.15.1	1	0.84375	utest	1	-0.245112	0	0		ENSG00000063601.17.1	0.371093	0.658128	utest	1	-0.60356	0.430517	0
	ENSG00000062282.15.2	0.822011	0.9375	ttest	0.966417	-0.0931094	0.0851222	0.0148353		ENSG00000063601.17.2	0.218488	0.721678	ttest	0.864843	-0.470572	0.660573	0.0630627
	ENSG00000062598.18.1	0.371093	1.00958	utest	1	0.0137573	0.430517	0		ENSG00000063660.9.1	0.422678	0.738462	utest	1	-0.437405	0.37399	0
	ENSG00000062598.18.2	0.182974	1.05642	ttest	0.858723	0.0791773	0.73761	0.0661469		ENSG00000063660.9.2	0.272715	0.834611	ttest	0.864843	-0.260823	0.564291	0.0630627
	ENSG00000062822.15.1	1	0.707141	utest	1	-0.49993	0	0		ENSG00000063761.16.1	1	1	utest	1	0	0	0
	ENSG00000062822.15.2	0.90612	0.830525	ttest	0.992069	-0.267904	0.0428141	0.00345801		ENSG00000063761.16.2	0.841883	0.991675	ttest	0.968946	-0.0120602	0.0747484	0.0137006
	ENSG00000063127.16.1	1	0.408537	utest	1	-1.29146	0	0		ENSG00000064012.22.1	1	1	utest	1	0	0	0
	ENSG00000063127.16.2	0.5	0.408537	ttest	0.858723	-1.29146	0.30103	0.0661469		ENSG00000064012.22.2	0.5	1.15486	ttest	0.864843	0.207721	0.30103	0.0630627
	ENSG00000063169.11.1	0.853923	0.901089	utest	1	-0.150259	0.0685811	0		ENSG00000064042.18.1	0.625	1.13154	utest	1	0.178284	0.20412	0
	ENSG00000063169.11.2	0.847773	0.984143	ttest	0.973307	-0.0230606	0.0717205	0.01175		ENSG00000064042.18.2	0.257411	1.49221	ttest	0.864843	0.577454	0.589372	0.0630627
	ENSG00000063176.16.1	0.371093	1.09857	utest	1	0.13563	0.430517	0		ENSG00000064199.7.1	0.422678	1.19643	utest	1	0.258734	0.37399	0
	ENSG00000063176.16.2	0.216674	1.24492	ttest	0.858723	0.316048	0.664193	0.0661469		ENSG00000064199.7.2	0.313473	1.13497	ttest	0.864843	0.182653	0.5038	0.0630627
	ENSG00000063587.15.1	1	0.997361	utest	1	-0.00381161	0	0		ENSG00000064225.12.1	1	0.48062	utest	1	-1.05703	0	0
	ENSG00000063587.15.2	0.816269	0.892589	ttest	0.965414	-0.163933	0.0881668	0.0152864		ENSG00000064270.13.1	1	1.36911	utest	1	0.453234	0	0
	ENSG00000063601.17.1	1	1.50553	utest	1	0.590268	0	0		ENSG00000064313.12.1	0.422678	0.564935	utest	1	-0.823843	0.37399	0
	ENSG00000063761.16.1	0.201243	0.992727	utest	1	-0.0105307	0.69628	0		ENSG00000064313.12.2	0.386011	0.672491	ttest	0.864843	-0.572413	0.413401	0.0630627
	ENSG00000063761.16.2	0.223123	1.14257	ttest	0.858723	0.192283	0.651456	0.0661469		ENSG00000064393.16.1	1	0.644737	utest	1	-0.633218	0	0
	ENSG00000064012.22.1	0.25	0.829667	utest	1	-0.269395	0.60206	0		ENSG00000064393.16.2	0.79219	0.993418	ttest	0.951091	-0.00952706	0.101171	0.0217778
	ENSG00000064012.22.2	0.137672	0.795182	ttest	0.858723	-0.330642	0.861154	0.0661469		ENSG00000064545.15.1	0.0579073	1.29429	utest	1	0.372156	1.23727	0
	ENSG00000064042.18.1	0.77283	1	utest	1	0	0.111916	0		ENSG00000064545.15.2	0.0196064	1.23202	ttest	0.864843	0.301025	1.7076	0.0630627
	ENSG00000064042.18.2	0.621308	1.10147	ttest	0.899026	0.139434	0.206693	0.0462279		ENSG00000064547.14.1	0.625	1.17886	utest	1	0.237395	0.20412	0
	ENSG00000064195.7.1	1	1	utest	1	0	0	0		ENSG00000064547.14.2	0.518455	1.13692	ttest	0.866956	0.185124	0.285289	0.062003
	ENSG00000064195.7.2	0.817625	0.945946	ttest	0.965414	-0.0801703	0.0874456	0.0152864		ENSG00000064652.11.1	0.15625	1.14521	utest	1	0.195606	0.80618	0
	ENSG00000064199.7.1	0.222801	0.712102	utest	1	-0.489844	0.652083	0		ENSG00000064652.11.2	0.120615	1.17646	ttest	0.864843	0.234449	0.918599	0.0630627
	ENSG00000064199.7.2	0.185202	0.801376	ttest	0.858723	-0.319449	0.732355	0.0661469		ENSG00000064666.15.1	1	1.34019	utest	1	0.422436	0	0
	ENSG00000064270.13.1	0.5625	0.828283	utest	1	-0.271805	0.249877	0		ENSG00000064687.13.1	0.789268	0.928184	utest	1	-0.107517	0.102775	0
	ENSG00000064270.13.2	0.623687	0.90324	ttest	0.900418	-0.146819	0.205033	0.045556		ENSG00000064687.13.2	0.674952	0.941901	ttest	0.91693	-0.086352	0.170727	0.0376638
	ENSG00000064313.12.1	1	1.71263	utest	1	0.776216	0	0		ENSG00000064703.12.1	0.583882	0.980072	utest	1	-0.0290397	0.233675	0
	ENSG00000064393.16.1	1	0.908589	utest	1	-0.1383	0	0		ENSG00000064703.12.2	0.505732	0.884585	ttest	0.865907	-0.176928	0.296079	0.062529
	ENSG00000064393.16.2	0.926003	1.01436	ttest	0.997997	0.0205651	0.0333876	0.000870793		ENSG00000064726.10.1	1	1.21735	utest	1	0.283742	0	0
	ENSG00000064545.15.1	0.25	1.19712	utest	1	0.259562	0.60206	0		ENSG00000064763.11.1	0.84375	0.905974	utest	1	-0.142458	0.0737862	0
	ENSG00000064545.15.2	0.171361	1.12731	ttest	0.858723	0.17288	0.766089	0.0661469		ENSG00000064763.11.2	0.617965	0.928982	ttest	0.899865	-0.106277	0.209036	0.0458225
	ENSG00000064547.14.1	1	0.830391	utest	1	-0.268138	0	0		ENSG00000064932.16.1	0.4375	1.42766	utest	1	0.513655	0.359022	0
	ENSG00000064651.14.1	0.5	0.871105	utest	1	-0.199081	0.30103	0		ENSG00000064932.16.2	0.241745	1.19775	ttest	0.864843	0.260323	0.616643	0.0630627
	ENSG00000064651.14.2	0.0375328	0.992175	ttest	0.858723	-0.0113331	1.42559	0.0661469		ENSG00000064933.18.1	1	1.02962	utest	1	0.0421186	0	0
	ENSG00000064655.19.1	0.345779	0.63806	utest	1	-0.648237	0.461202	0		ENSG00000064933.18.2	0.837357	1.01841	ttest	0.966551	0.0263219	0.0770896	0.0147753
	ENSG00000064655.19.2	0.177808	0.870407	ttest	0.858723	-0.200237	0.750049	0.0661469		ENSG00000064999.15.1	0.201243	2.13565	utest	1	1.09467	0.69628	0
	ENSG00000064666.15.1	1	0.917492	utest	1	-0.124233	0	0		ENSG00000064999.15.2	0.169768	1.30119	ttest	0.864843	0.379832	0.770143	0.0630627
	ENSG00000064666.15.2	0.762078	1.16378	ttest	0.947348	0.218817	0.118001	0.0234904		ENSG00000065029.15.1	0.580712	0.768441	utest	1	-0.379994	0.236039	0
	ENSG00000064703.12.1	0.583882	1.16849	utest	1	0.224646	0.233675	0		ENSG00000065029.15.2	0.404681	0.8	ttest	0.864843	-0.321928	0.392887	0.0630627
	ENSG00000064703.12.2	0.780568	0.965925	ttest	0.953019	-0.0500175	0.107589	0.0208983		ENSG00000065057.9.1	0.786457	0.913424	utest	1	-0.130643	0.104325	0
	ENSG00000064787.13.1	1	1	utest	1	0	0	0		ENSG00000065057.9.2	0.65621	1.03128	ttest	0.907997	0.0444405	0.182957	0.0419154
	ENSG00000064787.13.2	0.878322	0.97837	ttest	0.981822	-0.0315476	0.0563461	0.00796711		ENSG00000065060.17.1	0.498225	1.01789	utest	1	0.0255762	0.302575	0
	ENSG00000064932.16.1	0.78353	1.10741	utest	1	0.147195	0.105944	0		ENSG00000065060.17.2	0.598903	1.17652	ttest	0.897784	0.234529	0.222644	0.0468281
	ENSG00000064932.16.2	0.819161	1.04024	ttest	0.966037	0.0569229	0.0866309	0.0150063		ENSG00000065135.12.1	0.371093	0.906274	utest	1	-0.14198	0.430517	0
	ENSG00000064933.18.1	1	0.92039	utest	1	-0.119682	0	0		ENSG00000065135.12.2	0.204009	0.919965	ttest	0.864843	-0.120349	0.69035	0.0630627
	ENSG00000064933.18.2	0.848457	0.974625	ttest	0.973307	-0.0370804	0.0713701	0.01175		ENSG00000065183.16.1	0.36131	1.81935	utest	1	0.863421	0.44212	0
	ENSG00000064999.15.1	0.280713	1.40376	utest	1	0.489292	0.551738	0		ENSG00000065183.16.2	0.513584	1.15404	ttest	0.866956	0.206688	0.289388	0.062003
	ENSG00000064999.15.2	0.220199	1.28061	ttest	0.858723	0.356826	0.657184	0.0661469		ENSG00000065243.20.1	0.875	1.57361	utest	1	0.65408	0.0579919	0
	ENSG00000065029.15.1	0.75	0.972422	utest	1	-0.0403455	0.124939	0		ENSG00000065243.20.2	0.684698	1.35826	ttest	0.920676	0.441759	0.164501	0.035893
	ENSG00000065029.15.2	0.708599	0.94243	ttest	0.928912	-0.0855422	0.1496	0.0320254		ENSG00000065268.11.1	0.0340064	1.32025	utest	1	0.400812	1.46844	0
	ENSG00000065057.9.1	1	1.00422	utest	1	0.00607736	0	0		ENSG00000065268.11.2	0.00121982	1.27585	ttest	0.864843	0.351463	2.9137	0.0630627
	ENSG00000065060.17.1	0.787406	0.779557	utest	1	-0.359274	0.103801	0		ENSG00000065308.5.1	0.789268	0.907005	utest	1	-0.140818	0.102775	0
	ENSG00000065060.17.2	0.65026	0.893446	ttest	0.910514	-0.162547	0.186913	0.0407132		ENSG00000065308.5.2	0.416329	0.808899	ttest	0.864843	-0.305968	0.380563	0.0630627
	ENSG00000065135.12.1	0.5	1.4424	utest	1	0.528469	0.30103	0		ENSG00000065320.9.1	0.345779	0.878261	utest	1	-0.187279	0.461202	0
	ENSG00000065135.12.2	0.328367	1.4424	ttest	0.858723	0.528469	0.483641	0.0661469		ENSG00000065320.9.2	0.18169	0.871116	ttest	0.864843	-0.199063	0.740669	0.0630627
	ENSG00000065183.16.1	1	0.363868	utest	1	-1.45851	0	0		ENSG00000065357.20.1	0.855132	1.44	utest	1	0.526069	0.0679668	0
	ENSG00000065183.16.2	0.5	1.35835	ttest	0.858723	0.44186	0.30103	0.0661469		ENSG00000065357.20.2	0.644536	1.08121	ttest	0.905042	0.112646	0.190753	0.0433312
	ENSG00000065243.20.1	0.136217	1.4235	utest	1	0.509443	0.865769	0		ENSG00000065485.20.1	1	0.854786	utest	1	-0.226364	0	0
	ENSG00000065243.20.2	0.12021	1.36762	ttest	0.858723	0.451668	0.92006	0.0661469		ENSG00000065485.20.2	0.5	0.896314	ttest	0.864843	-0.157924	0.30103	0.0630627
	ENSG00000065268.11.1	1	1.0364	utest	1	0.0515764	0	0		ENSG00000065491.8.1	0.201243	1.1959	utest	1	0.258096	0.69628	0
	ENSG00000065268.11.2	0.5	0.969348	ttest	0.858723	-0.0449128	0.30103	0.0661469		ENSG00000065491.8.2	0.161349	1.11375	ttest	0.864843	0.155424	0.792234	0.0630627
	ENSG00000065308.5.1	0.710347	1.31818	utest	1	0.398549	0.14853	0		ENSG00000065526.12.1	0.789268	0.906135	utest	1	-0.142202	0.102775	0
	ENSG00000065308.5.2	0.842651	1.0083	ttest	0.971898	0.011921	0.0743521	0.0123792		ENSG00000065526.12.2	0.566664	0.927452	ttest	0.888407	-0.108655	0.246674	0.0513879
	ENSG00000065328.17.1	0.5	1.19399	utest	1	0.255794	0.30103	0		ENSG00000065559.15.1	1	1.00224	utest	1	0.0032239	0	0
	ENSG00000065328.17.2	0.388382	0.95999	ttest	0.858723	-0.0589092	0.410741	0.0661469		ENSG00000065559.15.2	0.5	1.40324	ttest	0.864843	0.488766	0.30103	0.0630627
	ENSG00000065357.20.1	0.104059	0.384772	utest	1	-1.37793	0.982719	0		ENSG00000065600.13.1	0.371093	1.17096	utest	1	0.227688	0.430517	0
	ENSG00000065357.20.2	0.0455903	0.394853	ttest	0.858723	-1.34061	1.34113	0.0661469		ENSG00000065600.13.2	0.250845	1.05545	ttest	0.864843	0.0778562	0.600595	0.0630627
	ENSG00000065361.16.1	1	1.38389	utest	1	0.468732	0	0		ENSG00000065615.14.1	0.625	0.832359	utest	1	-0.264723	0.20412	0
	ENSG00000065485.20.1	1	0.657333	utest	1	-0.605304	0	0		ENSG00000065615.14.2	0.412718	1.41323	ttest	0.864843	0.498996	0.384346	0.0630627
	ENSG00000065491.8.1	0.414216	1.15972	utest	1	0.213779	0.382773	0		ENSG00000065618.21.1	1	0.838942	utest	1	-0.253356	0	0
	ENSG00000065491.8.2	0.363217	1.19008	ttest	0.858723	0.251054	0.439833	0.0661469		ENSG00000065618.21.2	0.987952	1.00236	ttest	1	0.00339858	0.00526428	0
	ENSG00000065526.12.1	1	1.17413	utest	1	0.231597	0	0		ENSG00000065621.15.1	0.77283	1	utest	1	0	0.111916	0
	ENSG00000065526.12.2	0.759328	0.999346	ttest	0.946072	-0.000943134	0.11957	0.0240756		ENSG00000065621.15.2	0.610881	1.03989	ttest	0.897784	0.0564359	0.214043	0.0468281
	ENSG00000065600.13.1	1	0.701262	utest	1	-0.511974	0	0		ENSG00000065665.21.1	0.583882	1	utest	1	0	0.233675	0
	ENSG00000065600.13.2	0.99279	0.996711	ttest	1	-0.00475353	0.00314248	0		ENSG00000065665.21.2	0.457312	0.925625	ttest	0.864843	-0.111501	0.339787	0.0630627
	ENSG00000065615.14.1	0.75	1.99392	utest	1	0.995608	0.124939	0		ENSG00000065717.15.1	0.583882	0.977444	utest	1	-0.0329146	0.233675	0
	ENSG00000065615.14.2	0.493768	2.05057	ttest	0.858723	1.03603	0.306477	0.0661469		ENSG00000065717.15.2	0.370673	0.846456	ttest	0.864843	-0.240494	0.431009	0.0630627
	ENSG00000065665.21.1	0.181449	0.996627	utest	1	-0.00487397	0.741245	0		ENSG00000065802.12.1	0.68447	1	utest	1	0	0.164646	0
	ENSG00000065665.21.2	0.216504	0.944114	ttest	0.858723	-0.0829674	0.664535	0.0661469		ENSG00000065802.12.2	0.480016	0.876062	ttest	0.864843	-0.190896	0.318745	0.0630627
	ENSG00000065717.15.1	1	0.629562	utest	1	-0.66758	0	0		ENSG00000065882.16.1	0.36131	0.6	utest	1	-0.736966	0.44212	0
	ENSG00000065717.15.2	0.652091	0.862092	ttest	0.910529	-0.214086	0.185692	0.0407063		ENSG00000065882.16.2	0.341222	0.794695	ttest	0.864843	-0.331527	0.466963	0.0630627
	ENSG00000065802.12.1	0.375	0.90149	utest	1	-0.149617	0.425969	0		ENSG00000065923.10.1	0.0625	0.619497	utest	1	-0.690831	1.20412	0
	ENSG00000065802.12.2	0.359688	0.894691	ttest	0.858723	-0.160538	0.444074	0.0661469		ENSG00000065923.10.2	0.029915	0.576615	ttest	0.864843	-0.79432	1.52411	0.0630627
	ENSG00000065833.9.1	1	1.12044	utest	1	0.164062	0	0		ENSG00000065970.9.1	0.786457	1.2481	utest	1	0.319735	0.104325	0
	ENSG00000065923.10.1	0.371093	1.07876	utest	1	0.109375	0.430517	0		ENSG00000065970.9.2	0.714654	0.919579	ttest	0.927395	-0.120954	0.145904	0.0327351
	ENSG00000065923.10.2	0.321937	1.00136	ttest	0.858723	0.00195443	0.492229	0.0661469		ENSG00000066084.13.1	1	0.977162	utest	1	-0.0333311	0	0
	ENSG00000065970.9.1	0.136217	0.874085	utest	1	-0.194155	0.865769	0		ENSG00000066084.13.2	0.729273	0.927342	ttest	0.929744	-0.108826	0.13711	0.0316367
	ENSG00000065970.9.2	0.128645	0.732577	ttest	0.858723	-0.448948	0.890608	0.0661469		ENSG00000066135.13.1	1	1.05835	utest	1	0.0818169	0	0
	ENSG00000066027.12.1	1	0.843541	utest	1	-0.24547	0	0		ENSG00000066135.13.2	0.909248	1.00532	ttest	0.989711	0.00765991	0.0413178	0.00449177
	ENSG00000066084.13.1	1	1.97968	utest	1	0.985266	0	0		ENSG00000066136.20.1	0.75	0.934979	utest	1	-0.0969935	0.124939	0
	ENSG00000066135.13.1	1	0.971863	utest	1	-0.041175	0	0		ENSG00000066136.20.2	0.605169	0.648269	ttest	0.897784	-0.625336	0.218123	0.0468281
	ENSG00000066279.18.1	0.78353	1.13448	utest	1	0.182027	0.105944	0		ENSG00000066279.18.1	1	1	utest	1	0	0	0
	ENSG00000066279.18.2	0.17792	1.16495	ttest	0.858723	0.22027	0.749774	0.0661469		ENSG00000066279.18.2	0.5	1	ttest	0.864843	0	0.30103	0.0630627
	ENSG00000066427.24.1	1	0.392528	utest	1	-1.34913	0	0		ENSG00000066382.16.1	0.5	3.58125	utest	1	1.84046	0.30103	0
	ENSG00000066468.23.1	0.787406	1.44694	utest	1	0.533001	0.103801	0		ENSG00000066382.16.2	0.470168	3.58125	ttest	0.864843	1.84046	0.327747	0.0630627
	ENSG00000066468.23.2	0.714598	1.06869	ttest	0.930419	0.0958451	0.145938	0.0313212		ENSG00000066422.5.1	0.916282	1.17477	utest	1	0.232384	0.0379706	0
	ENSG00000066557.6.1	0.418492	0.710485	utest	1	-0.493124	0.378313	0		ENSG00000066422.5.2	0.90395	0.980329	ttest	0.989186	-0.0286626	0.0438558	0.00472187
	ENSG00000066557.6.2	0.384986	0.818369	ttest	0.858723	-0.289176	0.414555	0.0661469		ENSG00000066427.24.1	1	1.05604	utest	1	0.0786603	0	0
	ENSG00000066629.18.1	0.17753	0.747748	utest	1	-0.419376	0.750729	0		ENSG00000066427.24.2	0.80675	0.885155	ttest	0.957134	-0.175998	0.0932611	0.0190273
	ENSG00000066629.18.2	0.230504	0.554402	ttest	0.858723	-0.850995	0.637322	0.0661469		ENSG00000066557.6.1	0.84375	0.886598	utest	1	-0.173648	0.0737862	0
	ENSG00000066651.20.1	0.5	0.890369	utest	1	-0.167524	0.30103	0		ENSG00000066557.6.2	0.831324	0.96175	ttest	0.964576	-0.0562657	0.0802297	0.0156633
	ENSG00000066651.20.2	0.0803598	0.851023	ttest	0.858723	-0.23273	1.09496	0.0661469		ENSG00000066651.20.1	0.36131	1	utest	1	0	0.44212	0
	ENSG00000066739.12.1	1	1.75707	utest	1	0.813171	0	0		ENSG00000066651.20.2	0.396625	1.09589	ttest	0.864843	0.132107	0.40162	0.0630627
	ENSG00000066739.12.2	0.931109	1.09256	ttest	0.999445	0.12771	0.0309994	0.000241285		ENSG00000066697.15.1	0.6875	0.866419	utest	1	-0.206863	0.162727	0
	ENSG00000066777.9.1	1	1.26097	utest	1	0.33453	0	0		ENSG00000066697.15.2	0.747882	0.93542	ttest	0.936469	-0.0963132	0.126167	0.0285066
	ENSG00000066827.16.1	1	1	utest	1	0	0	0		ENSG00000066739.12.1	0.371093	1.48548	utest	1	0.570933	0.430517	0
	ENSG00000066827.16.2	1	1	ttest	1	0	0	0		ENSG00000066739.12.2	0.180882	1.29235	ttest	0.864843	0.369991	0.742605	0.0630627
	ENSG00000066926.12.1	1	0.825826	utest	1	-0.276091	0	0		ENSG00000066926.12.1	0.5	0.533937	utest	1	-0.90526	0.30103	0
	ENSG00000066926.12.2	0.984873	0.986373	ttest	1	-0.0197945	0.00661979	0		ENSG00000066926.12.2	0.474515	0.680995	ttest	0.864843	-0.554283	0.32375	0.0630627
	ENSG00000066933.16.1	0.583882	0.667317	utest	1	-0.583556	0.233675	0		ENSG00000066933.16.1	0.181449	0.891709	utest	1	-0.165355	0.741245	0
	ENSG00000066933.16.2	0.320875	0.774886	ttest	0.858723	-0.367943	0.493664	0.0661469		ENSG00000066933.16.2	0.134427	0.918483	ttest	0.864843	-0.122676	0.871513	0.0630627
	ENSG00000067066.17.1	0.5	0.44279	utest	1	-1.1753	0.30103	0		ENSG00000067066.17.1	1	0.963827	utest	1	-0.0531534	0	0
	ENSG00000067066.17.2	0.107026	0.44279	ttest	0.858723	-1.1753	0.970511	0.0661469		ENSG00000067066.17.2	0.935511	1.02549	ttest	0.995584	0.0363121	0.0289511	0.00192197
	ENSG00000067113.17.1	1	0.982456	utest	1	-0.0255351	0	0		ENSG00000067113.17.1	1	1.21775	utest	1	0.284217	9.64327e-17	0
	ENSG00000067113.17.2	0.854978	0.946933	ttest	0.97579	-0.0786663	0.0680453	0.0106438		ENSG00000067113.17.2	0.799419	0.957185	ttest	0.952903	-0.0631304	0.0972256	0.0209515
	ENSG00000067141.17.1	1	1.43846	utest	1	0.524523	0	0		ENSG00000067141.17.1	0.345779	1.0918	utest	1	0.126708	0.461202	0
	ENSG00000067177.15.1	1	1.14199	utest	1	0.191555	0	0		ENSG00000067141.17.2	0.183503	1.41053	ttest	0.864843	0.496234	0.736356	0.0630627
	ENSG00000067177.15.2	0.799968	1.18389	ttest	0.958863	0.243536	0.0969272	0.0182434		ENSG00000067177.15.1	1	1.39074	utest	1	0.475849	0	0
	ENSG00000067191.16.1	0.850107	1.41477	utest	1	0.50057	0.0705265	0		ENSG00000067177.15.2	0.785782	1.10439	ttest	0.948876	0.143255	0.104698	0.0227906
	ENSG00000067191.16.2	0.820118	1.05702	ttest	0.966065	0.0800092	0.0861234	0.0149936		ENSG00000067191.16.1	0.0590582	0.52774	utest	1	-0.9221	1.22872	0
	ENSG00000067208.14.1	0.09375	1.76119	utest	1	0.816554	1.02803	0		ENSG00000067191.16.2	0.0675797	0.644982	ttest	0.864843	-0.63267	1.17018	0.0630627
	ENSG00000067208.14.2	0.0625057	1.32395	ttest	0.858723	0.404852	1.20408	0.0661469		ENSG00000067248.10.1	0.0579073	0.66722	utest	1	-0.583765	1.23727	0
	ENSG00000067221.14.1	1	0.827381	utest	1	-0.273376	0	0		ENSG00000067248.10.2	0.105879	0.698747	ttest	0.864843	-0.517157	0.975191	0.0630627
	ENSG00000067221.14.2	0.852581	0.969954	ttest	0.974807	-0.0440121	0.0692645	0.0110815		ENSG00000067365.15.1	0.371093	0.58479	utest	1	-0.77401	0.430517	0
	ENSG00000067248.10.1	1	0.967581	utest	1	-0.0475456	0	0		ENSG00000067365.15.2	0.177953	0.821378	ttest	0.864843	-0.283881	0.749694	0.0630627
	ENSG00000067248.10.2	0.795382	0.937951	ttest	0.957281	-0.0924161	0.0994245	0.0189607		ENSG00000067369.14.1	0.0975125	0.481413	utest	1	-1.05465	1.01094	0
	ENSG00000067365.15.1	1	0.95733	utest	1	-0.0629123	0	0		ENSG00000067369.14.2	0.0758938	0.676401	ttest	0.864843	-0.56405	1.11979	0.0630627
	ENSG00000067369.14.1	1	0.985981	utest	1	-0.0203678	0	0		ENSG00000067596.12.1	1	1.04995	utest	1	0.0703207	0	0
	ENSG00000067369.14.2	0.710967	1.02568	ttest	0.93028	0.0365781	0.14815	0.0313864		ENSG00000067596.12.2	0.5	1.15884	ttest	0.864843	0.212683	0.30103	0.0630627
	ENSG00000067596.12.1	1	1.36662	utest	1	0.45061	0	0		ENSG00000067606.17.1	0.25	0.634425	utest	1	-0.656479	0.60206	0
	ENSG00000067596.12.2	0.42265	1.22899	ttest	0.858723	0.297469	0.374019	0.0661469		ENSG00000067606.17.2	0.123808	0.714792	ttest	0.864843	-0.484405	0.907252	0.0630627
	ENSG00000067601.8.1	0.5625	0.754915	utest	1	-0.405614	0.249877	0		ENSG00000067836.13.1	0.580712	1	utest	1	0	0.236039	0
	ENSG00000067601.8.2	0.432051	0.78285	ttest	0.858723	-0.353193	0.364465	0.0661469		ENSG00000067836.13.2	0.552389	0.937184	ttest	0.881591	-0.0935958	0.257755	0.0547329
	ENSG00000067715.14.1	1	0.962774	utest	1	-0.0547308	0	0		ENSG00000067992.16.1	0.875	1.84051	utest	1	0.880103	0.0579919	0
	ENSG00000067715.14.2	0.933285	1.0083	ttest	0.999445	0.0119311	0.0299858	0.000241285		ENSG00000067992.16.2	0.939855	1.06731	ttest	0.996759	0.0939751	0.0269393	0.00140986
	ENSG00000067798.16.1	1	12.8958	utest	1	3.68883	0	0		ENSG00000068001.14.1	0.357273	0.949755	utest	1	-0.0743728	0.447	0
	ENSG00000067836.13.1	1	1.06892	utest	1	0.0961524	0	0		ENSG00000068001.14.2	0.319129	0.876273	ttest	0.864843	-0.190548	0.496034	0.0630627
	ENSG00000067836.13.2	0.5	1.06892	ttest	0.858723	0.0961524	0.30103	0.0661469		ENSG00000068024.17.1	0.712702	1.125	utest	1	0.169925	0.147092	0
	ENSG00000067840.12.1	0.789268	1.00222	utest	1	0.00319534	0.102775	0		ENSG00000068024.17.2	0.55915	1.09248	ttest	0.884703	0.127608	0.252471	0.0532026
	ENSG00000067840.12.2	0.963844	1.00703	ttest	1	0.0101119	0.0159932	0		ENSG00000068028.17.1	0.100348	0.973845	utest	1	-0.0382355	0.99849	0
	ENSG00000067992.16.1	1	1.34332	utest	1	0.425801	0	0		ENSG00000068028.17.2	0.108122	0.912764	ttest	0.864843	-0.131686	0.966087	0.0630627
	ENSG00000067992.16.2	0.993541	1.02104	ttest	1	0.0300365	0.00281439	0		ENSG00000068078.20.1	0.855132	0.879518	utest	1	-0.185215	0.0679668	0
	ENSG00000068001.14.1	0.789268	1	utest	1	0	0.102775	0		ENSG00000068078.20.2	0.776621	0.971018	ttest	0.946821	-0.04243	0.109791	0.0237321
	ENSG00000068001.14.2	0.575435	0.902465	ttest	0.889996	-0.148057	0.240004	0.0506121		ENSG00000068079.8.1	0.0889842	1.23653	utest	1	0.306294	1.05069	0
	ENSG00000068028.17.1	0.855132	1	utest	1	0	0.0679668	0		ENSG00000068079.8.2	0.0703227	1.20239	ttest	0.864843	0.265908	1.1529	0.0630627
	ENSG00000068028.17.2	0.790662	1.03833	ttest	0.955563	0.0542602	0.102009	0.0197406		ENSG00000068137.15.1	0.136217	0.741797	utest	1	-0.430903	0.865769	0
	ENSG00000068078.20.1	0.855132	0.79454	utest	1	-0.331808	0.0679668	0		ENSG00000068137.15.2	0.138178	0.811754	ttest	0.864843	-0.300886	0.85956	0.0630627
	ENSG00000068078.20.2	0.808046	0.935299	ttest	0.961151	-0.0965005	0.0925641	0.0172086		ENSG00000068305.17.1	0.789268	0.874601	utest	1	-0.193304	0.102775	0
	ENSG00000068079.8.1	1	0.501025	utest	1	-0.997047	0	0		ENSG00000068305.17.2	0.681185	0.931044	ttest	0.919753	-0.103079	0.166735	0.0363286
	ENSG00000068079.8.2	0.484953	0.678918	ttest	0.858723	-0.558691	0.3143	0.0661469		ENSG00000068323.17.1	1	1.25826	utest	1	0.331432	0	0
	ENSG00000068137.15.1	0.580712	0.89916	utest	1	-0.153351	0.236039	0		ENSG00000068323.17.2	0.642038	1.26571	ttest	0.905042	0.339949	0.192439	0.0433312
	ENSG00000068137.15.2	0.498479	0.916648	ttest	0.858723	-0.12556	0.302353	0.0661469		ENSG00000068354.16.1	0.0590582	1.53263	utest	1	0.616005	1.22872	0
	ENSG00000068305.17.1	0.5	0.877536	utest	1	-0.188469	0.30103	0		ENSG00000068354.16.2	0.0757705	1.21245	ttest	0.864843	0.277924	1.1205	0.0630627
	ENSG00000068305.17.2	0.217838	0.913636	ttest	0.858723	-0.130308	0.661866	0.0661469		ENSG00000068383.19.1	0.712702	1.05676	utest	1	0.0796522	0.147092	0
	ENSG00000068354.16.1	0.583882	1.29567	utest	1	0.373697	0.233675	0		ENSG00000068383.19.2	0.477762	1.05769	ttest	0.864843	0.08092	0.320788	0.0630627
	ENSG00000068354.16.2	0.391898	1.33293	ttest	0.858723	0.414597	0.406827	0.0661469		ENSG00000068394.11.1	1	0.57876	utest	1	-0.788962	0	0
	ENSG00000068383.19.1	1	1.39026	utest	1	0.475356	0	0		ENSG00000068615.19.1	0.181449	1.04757	utest	1	0.0670492	0.741245	0
	ENSG00000068394.11.1	1	0.743031	utest	1	-0.428506	0	0		ENSG00000068615.19.2	0.143229	1.21272	ttest	0.864843	0.278244	0.843968	0.0630627
	ENSG00000068650.18.1	0.583882	1.12973	utest	1	0.175978	0.233675	0		ENSG00000068654.16.1	1	0.777778	utest	1	-0.36257	0	0
	ENSG00000068650.18.2	0.33724	1.08265	ttest	0.858723	0.114566	0.472061	0.0661469		ENSG00000068654.16.2	0.938912	0.941676	ttest	0.996564	-0.0866973	0.027375	0.00149484
	ENSG00000068654.16.1	0.5	0.196935	utest	1	-2.34421	0.30103	0		ENSG00000068724.17.1	0.36131	0.968571	utest	1	-0.0460696	0.44212	0
	ENSG00000068654.16.2	0.150894	0.273153	ttest	0.858723	-1.87222	0.821329	0.0661469		ENSG00000068724.17.2	0.245438	0.940251	ttest	0.864843	-0.0888828	0.610059	0.0630627
	ENSG00000068724.17.1	0.173568	0.597522	utest	1	-0.742937	0.76053	0		ENSG00000068784.13.1	0.68447	1	utest	1	0	0.164646	0
	ENSG00000068724.17.2	0.070614	0.724094	ttest	0.858723	-0.465751	1.15111	0.0661469		ENSG00000068784.13.2	0.590547	1.16154	ttest	0.894191	0.216033	0.228745	0.0485696
	ENSG00000068784.13.1	0.583882	1.30644	utest	1	0.385641	0.233675	0		ENSG00000068796.19.1	1	1.02357	utest	1	0.0336084	0	0
	ENSG00000068784.13.2	0.369664	1.14117	ttest	0.858723	0.190519	0.432193	0.0661469		ENSG00000068796.19.2	0.475275	0.864137	ttest	0.864843	-0.210668	0.323055	0.0630627
	ENSG00000068885.15.1	0.583882	0.866767	utest	1	-0.206284	0.233675	0		ENSG00000068885.15.1	0.269294	1.08381	utest	1	0.116114	0.569773	0
	ENSG00000068885.15.2	0.735149	0.999496	ttest	0.938212	-0.00072672	0.133625	0.0276992		ENSG00000068885.15.2	0.2842	1.15584	ttest	0.864843	0.208941	0.546376	0.0630627
	ENSG00000068903.20.1	0.599174	0.846266	utest	1	-0.240816	0.222447	0		ENSG00000068903.20.1	1	1.04172	utest	1	0.0589726	0	0
	ENSG00000068903.20.2	0.848845	1.02773	ttest	0.973307	0.0394631	0.0711717	0.01175		ENSG00000068903.20.2	0.747287	1.20884	ttest	0.936469	0.27362	0.126513	0.0285066
	ENSG00000068971.14.1	0.68447	0.760832	utest	1	-0.39435	0.164646	0		ENSG00000068971.14.1	0.201243	0.940531	utest	1	-0.0884531	0.69628	0
	ENSG00000068971.14.2	0.69017	0.825905	ttest	0.923346	-0.275952	0.161044	0.0346353		ENSG00000068971.14.2	0.193311	0.853239	ttest	0.864843	-0.228978	0.713744	0.0630627
	ENSG00000069011.16.1	1	2.08125	utest	1	1.05745	0	0		ENSG00000069011.16.1	0.875	1.1902	utest	1	0.251206	0.0579919	0
	ENSG00000069011.16.2	0.945669	1.00818	ttest	1	0.011749	0.0242607	0		ENSG00000069011.16.2	0.613572	1.17748	ttest	0.898836	0.235699	0.212134	0.0463195
	ENSG00000069020.18.1	1	1	utest	1	0	0	0		ENSG00000069248.12.1	0.875	1.14263	utest	1	0.192353	0.0579919	0
	ENSG00000069020.18.2	0.64694	1.16391	ttest	0.908234	0.218976	0.189136	0.0418022		ENSG00000069248.12.2	0.666662	1.06835	ttest	0.913077	0.0953903	0.176094	0.0394928
	ENSG00000069248.12.1	0.371093	0.885004	utest	1	-0.176244	0.430517	0		ENSG00000069482.7.1	0.855132	0.902844	utest	1	-0.147452	0.0679668	0
	ENSG00000069248.12.2	0.226795	0.932477	ttest	0.858723	-0.10086	0.644366	0.0661469		ENSG00000069482.7.2	0.803181	1.00364	ttest	0.954592	0.00524617	0.0951866	0.0201821
	ENSG00000069399.15.1	0.181449	1.33168	utest	1	0.413251	0.741245	0		ENSG00000069493.15.1	1	1.02295	utest	1	0.0327312	0	0
	ENSG00000069399.15.2	0.101054	1.12106	ttest	0.858723	0.164861	0.995448	0.0661469		ENSG00000069493.15.2	0.918968	1.02332	ttest	0.991197	0.0332576	0.0366998	0.00384
	ENSG00000069424.15.1	0.789268	1	utest	1	0	0.102775	0		ENSG00000069667.16.1	0.100348	0.949405	utest	1	-0.0749048	0.99849	0
	ENSG00000069424.15.2	0.866366	0.969044	ttest	0.978973	-0.0453653	0.0622988	0.00922948		ENSG00000069667.16.2	0.101473	0.881694	ttest	0.864843	-0.181651	0.993649	0.0630627
	ENSG00000069493.15.1	0.789268	0.840108	utest	1	-0.251353	0.102775	0		ENSG00000069869.16.1	0.36131	1.25647	utest	1	0.32938	0.44212	0
	ENSG00000069493.15.2	0.788621	0.901575	ttest	0.954826	-0.149481	0.103132	0.0200759		ENSG00000069869.16.2	0.302429	1.13142	ttest	0.864843	0.178138	0.519377	0.0630627
	ENSG00000069702.11.1	1	1	utest	1	0	0	0		ENSG00000069943.10.1	0.344704	1.22222	utest	1	0.289507	0.462553	0
	ENSG00000069702.11.2	0.42265	1.31933	ttest	0.858723	0.399803	0.374019	0.0661469		ENSG00000069943.10.2	0.319517	1.17469	ttest	0.864843	0.232276	0.495507	0.0630627
	ENSG00000069869.16.1	0.201243	1.46304	utest	1	0.548964	0.69628	0		ENSG00000069956.12.1	0.5	1.45159	utest	1	0.537633	0.30103	0
	ENSG00000069869.16.2	0.254213	1.41023	ttest	0.858723	0.495927	0.594802	0.0661469		ENSG00000069956.12.2	0.395266	1.66339	ttest	0.864843	0.734125	0.40311	0.0630627
	ENSG00000069943.10.1	1	1.1396	utest	1	0.188533	0	0		ENSG00000069966.19.1	1	1.12689	utest	1	0.172352	0	0
	ENSG00000069943.10.2	0.78141	0.977186	ttest	0.953126	-0.0332956	0.107121	0.0208496		ENSG00000069966.19.2	0.97329	1.00955	ttest	1	0.0137183	0.0117579	0
	ENSG00000069974.16.1	0.3125	0.859316	utest	1	-0.21874	0.50515	0		ENSG00000069998.12.1	1	0.54602	utest	1	-0.872975	0	0
	ENSG00000069974.16.2	0.417945	0.871472	ttest	0.858723	-0.198474	0.378881	0.0661469		ENSG00000070018.9.1	1	1.25297	utest	1	0.325353	0	0
	ENSG00000070018.9.1	1	1	utest	1	0	0	0		ENSG00000070018.9.2	0.671716	1.08638	ttest	0.915261	0.119525	0.172814	0.0384549
	ENSG00000070018.9.2	1	1	ttest	1	0	0	0		ENSG00000070159.14.1	0.343028	1	utest	1	0	0.464671	0
	ENSG00000070159.14.1	0.100348	0.868138	utest	1	-0.204004	0.99849	0		ENSG00000070159.14.2	0.307614	0.924469	ttest	0.864843	-0.113303	0.511993	0.0630627
	ENSG00000070159.14.2	0.0902367	0.781794	ttest	0.858723	-0.355139	1.04462	0.0661469		ENSG00000070190.13.1	1	0.444444	utest	1	-1.16993	0	0
	ENSG00000070214.16.1	1	0.621118	utest	1	-0.687061	0	0		ENSG00000070190.13.2	0.640613	0.796748	ttest	0.905042	-0.327805	0.193404	0.0433312
	ENSG00000070214.16.2	0.600747	0.621118	ttest	0.896164	-0.687061	0.221309	0.0476125		ENSG00000070214.16.1	0.580712	1.06602	utest	1	0.0922379	0.236039	0
	ENSG00000070269.14.1	1	0.875	utest	1	-0.192645	0	0		ENSG00000070214.16.2	0.88875	1.0993	ttest	0.98665	0.136584	0.0512205	0.00583677
	ENSG00000070269.14.2	0.730509	1.0776	ttest	0.93596	0.10782	0.136374	0.0287426		ENSG00000070269.14.1	1	0.905579	utest	1	-0.143087	0	0
	ENSG00000070366.14.1	1	1	utest	1	0	0	0		ENSG00000070269.14.2	0.529943	0.968616	ttest	0.869715	-0.0460029	0.27577	0.060623
	ENSG00000070366.14.2	0.86987	0.988014	ttest	0.979946	-0.0173971	0.0605455	0.00879794		ENSG00000070366.14.1	0.712702	0.569429	utest	1	-0.812412	0.147092	0
	ENSG00000070367.16.1	1	1.06758	utest	1	0.0943427	0	0		ENSG00000070366.14.2	0.594719	0.824221	ttest	0.895923	-0.278896	0.225688	0.0477293
	ENSG00000070404.10.1	0.181449	3.95892	utest	1	1.98511	0.741245	0		ENSG00000070371.16.1	1	1.47273	utest	1	0.55849	0	0
	ENSG00000070404.10.2	0.15944	1.95868	ttest	0.858723	0.96988	0.797402	0.0661469		ENSG00000070371.16.2	0.5	1.47273	ttest	0.864843	0.55849	0.30103	0.0630627
	ENSG00000070413.20.1	0.197466	0.856688	utest	1	-0.223158	0.704508	0		ENSG00000070404.10.1	0.589639	1	utest	1	0	0.229414	0
	ENSG00000070413.20.2	0.171469	0.900731	ttest	0.858723	-0.150832	0.765813	0.0661469		ENSG00000070404.10.2	0.440499	0.95	ttest	0.864843	-0.0740006	0.356056	0.0630627
	ENSG00000070423.18.1	1	0.841283	utest	1	-0.249337	0	0		ENSG00000070413.20.1	1	0.89447	utest	1	-0.160895	0	0
	ENSG00000070444.15.1	0.136217	0.716287	utest	1	-0.48139	0.865769	0		ENSG00000070413.20.2	0.42265	0.74254	ttest	0.864843	-0.429459	0.374019	0.0630627
	ENSG00000070444.15.2	0.099936	0.764499	ttest	0.858723	-0.387413	1.00028	0.0661469		ENSG00000070423.18.1	1	1.07469	utest	1	0.103921	0	0
	ENSG00000070476.15.1	1	1	utest	1	0	0	0		ENSG00000070423.18.2	0.5	0.977227	ttest	0.864843	-0.0332342	0.30103	0.0630627
	ENSG00000070476.15.2	0.363217	1.00019	ttest	0.858723	0.000275508	0.439833	0.0661469		ENSG00000070444.15.1	0.587937	0.728854	utest	1	-0.456299	0.230669	0
	ENSG00000070540.13.1	0.5	0.383059	utest	1	-1.38436	0.30103	0		ENSG00000070444.15.2	0.339469	0.766417	ttest	0.864843	-0.383798	0.469199	0.0630627
	ENSG00000070540.13.2	0.343754	0.383059	ttest	0.858723	-1.38436	0.463752	0.0661469		ENSG00000070476.15.1	1	0.915088	utest	1	-0.128018	0	0
	ENSG00000070614.15.1	0.496242	1.31657	utest	1	0.396788	0.304306	0		ENSG00000070476.15.2	0.95761	0.994001	ttest	1	-0.00868036	0.0188115	0
	ENSG00000070614.15.2	0.390107	1.22752	ttest	0.858723	0.29575	0.408816	0.0661469		ENSG00000070495.15.1	1	1.88875	utest	1	0.917431	0	0
	ENSG00000070718.12.1	0.583882	1.17485	utest	1	0.232472	0.233675	0		ENSG00000070610.14.1	1	1.05491	utest	1	0.0771193	0	0
	ENSG00000070718.12.2	0.573372	1.04804	ttest	0.889996	0.0676944	0.241563	0.0506121		ENSG00000070614.15.1	0.789268	0.923563	utest	1	-0.114718	0.102775	0
	ENSG00000070731.11.1	0.422678	0.682495	utest	1	-0.551109	0.37399	0		ENSG00000070614.15.2	0.652585	1.02241	ttest	0.907387	0.0319762	0.185363	0.0422072
	ENSG00000070731.11.2	0.270238	0.838046	ttest	0.858723	-0.254898	0.568253	0.0661469		ENSG00000070718.12.1	0.68447	0.85225	utest	1	-0.230652	0.164646	0
	ENSG00000070785.17.1	1	5.38636	utest	1	2.42931	0	0		ENSG00000070718.12.2	0.520723	0.857562	ttest	0.866956	-0.221686	0.283393	0.062003
	ENSG00000070950.10.1	0.75	1.20452	utest	1	0.26846	0.124939	0		ENSG00000070785.17.1	0.125	1.87435	utest	1	0.90639	0.90309	0
	ENSG00000070950.10.2	0.494653	1.65941	ttest	0.858723	0.730673	0.3057	0.0661469		ENSG00000070785.17.2	0.135854	1.38381	ttest	0.864843	0.468644	0.866927	0.0630627
	ENSG00000071051.14.1	1	1.047	utest	1	0.0662663	0	0		ENSG00000070950.10.1	1	1	utest	1	0	0	0
	ENSG00000071051.14.2	0.768865	1.14584	ttest	0.949053	0.196405	0.11415	0.0227095		ENSG00000070950.10.2	0.793173	0.904221	ttest	0.951175	-0.145253	0.100632	0.0217397
	ENSG00000071073.13.1	1	4.09841	utest	1	2.03506	0	0		ENSG00000070961.16.1	0.75	1.7611	utest	1	0.816473	0.124939	0
	ENSG00000071189.21.1	1	1.85684	utest	1	0.892846	0	0		ENSG00000070961.16.2	0.619312	1.238	ttest	0.900307	0.308007	0.208091	0.0456092
	ENSG00000071189.21.2	0.635314	1.51213	ttest	0.904137	0.596579	0.197012	0.0437657		ENSG00000071051.14.1	1	0.87788	utest	1	-0.187905	0	0
	ENSG00000071205.12.1	0.181449	1.00498	utest	1	0.00716572	0.741245	0		ENSG00000071054.16.1	1	0.514888	utest	1	-0.957669	0	0
	ENSG00000071205.12.2	0.102446	1.11494	ttest	0.858723	0.156967	0.989506	0.0661469		ENSG00000071189.21.1	0.5	0.477977	utest	1	-1.06499	0.30103	0
	ENSG00000071242.12.1	0.77283	1	utest	1	0	0.111916	0		ENSG00000071189.21.2	0.0371855	0.567047	ttest	0.864843	-0.818459	1.42963	0.0630627
	ENSG00000071242.12.2	0.621308	1.12427	ttest	0.899026	0.168994	0.206693	0.0462279		ENSG00000071205.12.1	1	0.884181	utest	1	-0.177587	0	0
	ENSG00000071243.16.1	0.181449	1.09105	utest	1	0.125718	0.741245	0		ENSG00000071205.12.2	0.977176	0.942166	ttest	1	-0.0859466	0.0100272	0
	ENSG00000071243.16.2	0.131949	1.08943	ttest	0.858723	0.123572	0.879593	0.0661469		ENSG00000071243.16.1	1	0.917476	utest	1	-0.124258	0	0
	ENSG00000071282.12.1	0.21875	2.17621	utest	1	1.12182	0.660052	0		ENSG00000071243.16.2	0.857087	0.970508	ttest	0.974346	-0.0431885	0.0669753	0.011287
	ENSG00000071282.12.2	0.136963	1.69044	ttest	0.858723	0.7574	0.863398	0.0661469		ENSG00000071575.11.1	1	0.355354	utest	1	-1.49267	0	0
	ENSG00000071537.14.1	1	0.341959	utest	1	-1.54811	0	0		ENSG00000071575.11.2	0.853235	0.638954	ttest	0.971309	-0.646217	0.0689315	0.0126426
	ENSG00000071537.14.2	0.42265	0.725324	ttest	0.858723	-0.463302	0.374019	0.0661469		ENSG00000071655.18.1	1	1.1944	utest	1	0.256289	0	0
	ENSG00000071539.14.1	1	4.19864	utest	1	2.06992	0	0		ENSG00000072071.16.1	0.583882	1.15502	utest	1	0.20792	0.233675	0
	ENSG00000071655.18.1	1	0.813853	utest	1	-0.29716	0	0		ENSG00000072071.16.2	0.502804	1.07709	ttest	0.865538	0.107136	0.298601	0.0627137
	ENSG00000072071.16.1	0.181449	0.97774	utest	1	-0.0324776	0.741245	0		ENSG00000072121.17.1	0.343028	1.26508	utest	1	0.339231	0.464671	0
	ENSG00000072071.16.2	0.1714	0.803578	ttest	0.858723	-0.315491	0.765988	0.0661469		ENSG00000072121.17.2	0.307426	1.19975	ttest	0.864843	0.262733	0.512259	0.0630627
	ENSG00000072121.17.1	0.583882	0.964557	utest	1	-0.0520617	0.233675	0		ENSG00000072134.15.1	0.422678	0.494452	utest	1	-1.0161	0.37399	0
	ENSG00000072121.17.2	0.518437	0.9349	ttest	0.866139	-0.0971163	0.285304	0.0624124		ENSG00000072134.15.2	0.187109	0.603072	ttest	0.864843	-0.729597	0.727905	0.0630627
	ENSG00000072134.15.1	1	1.04374	utest	1	0.0617599	0	0		ENSG00000072201.14.1	0.589639	1.79924	utest	1	0.84739	0.229414	0
	ENSG00000072134.15.2	0.789567	1.15309	ttest	0.95505	0.205502	0.102611	0.0199739		ENSG00000072201.14.2	0.438765	1.19644	ttest	0.864843	0.258743	0.357768	0.0630627
	ENSG00000072201.14.1	0.371093	0.855556	utest	1	-0.225067	0.430517	0		ENSG00000072364.13.1	0.789268	1.02778	utest	1	0.0395284	0.102775	0
	ENSG00000072201.14.2	0.272503	0.83885	ttest	0.858723	-0.253515	0.564629	0.0661469		ENSG00000072364.13.2	0.414897	0.740639	ttest	0.864843	-0.433158	0.38206	0.0630627
	ENSG00000072364.13.1	1	0.770031	utest	1	-0.377012	0	0		ENSG00000072401.15.1	1	1.21556	utest	1	0.281623	0	0
	ENSG00000072401.15.1	1	0.900125	utest	1	-0.151802	0	0		ENSG00000072401.15.2	0.750139	1.09025	ttest	0.937104	0.124657	0.124858	0.028212
	ENSG00000072415.10.1	1	0.64502	utest	1	-0.632584	0	0		ENSG00000072415.10.1	0.25	1.06142	utest	1	0.085992	0.60206	0
	ENSG00000072415.10.2	0.5	0.727498	ttest	0.858723	-0.458984	0.30103	0.0661469		ENSG00000072415.10.2	0.192004	1.22166	ttest	0.864843	0.288842	0.716691	0.0630627
	ENSG00000072422.17.1	0.855132	0.870704	utest	1	-0.199746	0.0679668	0		ENSG00000072422.17.1	0.833029	1.1573	utest	1	0.210767	0.0793399	0
	ENSG00000072422.17.2	0.769194	0.94559	ttest	0.949053	-0.0807127	0.113964	0.0227095		ENSG00000072422.17.2	0.907647	1.02908	ttest	0.989599	0.0413561	0.0420832	0.00454055
	ENSG00000072501.19.1	1	0.413582	utest	1	-1.27376	0	0		ENSG00000072501.19.1	1	1.10104	utest	1	0.13887	0	0
	ENSG00000072571.20.1	1	1.0199	utest	1	0.0284259	0	0		ENSG00000072571.20.1	1	1	utest	1	0	0	0
	ENSG00000072571.20.2	0.42265	1.34858	ttest	0.858723	0.431441	0.374019	0.0661469		ENSG00000072571.20.2	1	0.99044	ttest	1	-0.0138588	0	0
	ENSG00000072682.19.1	1	1.08624	utest	1	0.119342	0	0		ENSG00000072682.19.1	0.0590582	0.828818	utest	1	-0.270872	1.22872	0
[truncated: 13,212 more rows]

## Sheet: 2D
Figure 2D
[truncated: 974,673+ more rows]

[truncated: 26 more sheets: 3B, 3C, 3D MCF-7, 3D BT-474, 3F, 4B MCF-7, 4B BT-474, 4C, 5A, 5B, Supp Fig 1D, Supp Fig 4A, Supp Fig 4B, Supp Fig 6, Supp Fig 7, Supp Fig 8B, Supp Fig 8C, Supp Fig 8D, Supp Fig 9 MCF, Supp Fig 9 BT …]
